# Supplementary material for: Differential Glial Activation in Early Epileptogenesis—Insights From Cell-Specific Analysis of DNA Methylation and Gene Expression in the Contralateral Hippocampus
Source: Front Neurol. 2020 Nov 16;11:573575. doi: 10.3389/fneur.2020.573575 (PMC7702971; doi:10.3389/fneur.2020.573575)
Supplement: Supplementary file 2 [file Table_2.XLSX]

## Sheet: Sheets nomenclature
Charts 1-20 are data solely from the CLH (more precise: contralateral hippocampi of kainate injected vs sham mice at 24 hrs past injection)
Position	Content	Example
First	Cell type	Neurons, Glia
Second	Type of data	DGE - differential gene expression, RRBS - DNA methylation, DMR+DGE - coanalysis of significant differenitally methylated regions (RRBS) and differentially expressed genes
Third (for RRBS)	Type of RRBS data	DMCpGs - Differentially Methylated CpGs, DMR - Differentially Methylated Regions
Third	Specification	list - list of differentially expressed genes / DMR+DGE hits, GO - Gene Ontology terms, KEGG - Kyoto Encyclopedia of Genes and Genomes terms
Fourth (for RRBS)	Specification	list - list of differentially expressed genes, GO - Gene Ontology terms, KEGG - Kyoto Encyclopedia of Genes and Genomes terms
List of sheets	Abbreviation
1	Neurons_rnaseq_list
2	Neurons_rnaseq_GO
3	Neurons_rnaseq_KEGG
4	Glia_rnaseq_list
5	Glia_rnaseq_GO
6	Glia_rnaseq_KEGG
7	Neurons_RRBS_DMCpGs_list
8	Neurons_RRBS_DMCpGs_GO
9	Neurons_RRBS_DMCpGs_KEGG
10	Glia_RRBS_DMCpGs_list
11	Glia_RRBS_DMCpGs_GO
12	Glia_RRBS_DMCpGs_KEGG
13	Neurons_RRBS_DMR_list
14	Neurons_RRBS_DMR_GO
15	Neurons_RRBS_DMR_KEGG
16	Glia_RRBS_DMR_list
17	Glia_RRBS_DMR_GO
18	Glia_RRBS_DMR_KEGG
19	Neurons_DMR+DGE_list
20	Glia_DMR+DGR_list
Charts 21 to 26 contain genes exclusively differentially expressed in the ILH (more precisely the comparison of right / ipsilateral hippocampi of kainate vs sham mice, see Berger et al. 2019) and not in the CLH (see supplementary table 1)
Position	Content	Example
First	ExILH	ExILH - genes exclusively differentially expressed in the ILH gene set (previous paper: Berger et al. 2019) an not in the CLH gene set
Second	Cell type	Neurons, Glia
Third	Type of data	rnaseq
Fourth	Specification	list - list of differentially expressed genes, GO - Gene Ontology terms, KEGG - Kyoto Encyclopedia of Genes and Genomes terms
List of sheets	Abbreviation
21	ExILH_Neurons_rnaseq_list
22	ExILH_Neurons_rnaseq_GO
23	ExILH_Neurons_rnaseq_KEGG
24	ExILH_Glia_rnaseq_list
25	ExILH_Glia_rnaseq_GO
26	ExILH_Glia_rnaseq_KEGG
Charts 27 and 28 contain genes differentially expressed in the ILH (more precisely the comparison of right / ipsilateral hippocampi of kainate vs sham mice, as published earlier in Berger et al. 2019)
27	ILH_Neurons_rnaseq_list
28	ILH_Glia_rnaseq_list

## Sheet: Neurons_rnaseq_list (1)
GeneID	Symbol	Entrez	logFC	logCPM	PValue	FDR			GeneID	Symbol	Entrez	logFC	logCPM	PValue	FDR
ENSMUSG00000020592	Sdc1	20969	4.7896	4.08029	1.61827e-09	3.78821e-05			ENSMUSG00000061353	Cxcl12	20315	-1.88216	5.4278	5.2392e-05	0.0422912
ENSMUSG00000053113	Socs3	12702	4.34418	7.32516	1.31564e-07	0.00121314			ENSMUSG00000043556	Fbxl7	448987	-1.43389	3.91801	9.07173e-05	0.0639962
ENSMUSG00000028076	Cd1d1	12479	3.99009	4.54351	1.55471e-07	0.00121314			ENSMUSG00000021390	Ogn	18295	-2.53538	2.54341	9.44526e-05	0.0639962
ENSMUSG00000045672	Col27a1	373864	3.86866	6.54731	4.98363e-07	0.00277377			ENSMUSG00000035486	Plk5	216166	-2.5359	5.14748	0.000226674	0.100173
ENSMUSG00000024907	Gal	14419	6.06737	2.75773	6.21754e-07	0.00277377			ENSMUSG00000079110	Capn3	12335	-1.99946	4.47993	0.000272556	0.111934
ENSMUSG00000041324	Inhba	16323	3.63862	6.48538	7.10949e-07	0.00277377			ENSMUSG00000022360	Atad2	70472	-1.19335	5.04258	0.000341904	0.127042
ENSMUSG00000048332	Lhfp	108927	1.9584	4.78244	2.44034e-06	0.00816085			ENSMUSG00000019990	Pde7b	29863	-1.51377	3.8517	0.000523449	0.156864
ENSMUSG00000005124	Ccn4	22402	2.51359	2.8237	2.97099e-06	0.00869349			ENSMUSG00000036030	Prtg	235472	-1.49297	4.3986	0.000665603	0.175069
ENSMUSG00000028364	Tnc	21923	2.26525	5.47337	4.38113e-06	0.0113953			ENSMUSG00000028957	Per3	18628	-1.45178	7.37039	0.000769228	0.188053
ENSMUSG00000036466	Megf11	214058	2.16801	6.60944	5.50529e-06	0.0120111			ENSMUSG00000062563	Cys1	12879	-1.51794	4.49747	0.000777543	0.188053
ENSMUSG00000059991	Nptx2	53324	3.46862	7.09103	5.64406e-06	0.0120111			ENSMUSG00000001761	Smo	319757	-1.76467	3.66351	0.000873503	0.198523
ENSMUSG00000030406	Gipr	381853	3.97567	5.67185	7.10629e-06	0.0138626			ENSMUSG00000081769	Gm12216	622459	-1.50164	3.14486	0.00101198	0.213419
ENSMUSG00000038400	Pmepa1	65112	2.54324	6.47785	8.49476e-06	0.0142514			ENSMUSG00000046314	Stxbp6	217517	-1.46702	5.82612	0.00122119	0.238224
ENSMUSG00000023249	Parp3	235587	3.47018	5.39291	8.52323e-06	0.0142514			ENSMUSG00000016494	Cd34	12490	-1.54296	5.47421	0.00131407	0.244934
ENSMUSG00000021365	Nedd9	18003	1.72217	5.15188	1.02951e-05	0.0160665			ENSMUSG00000034330	Plcg2	234779	-1.54149	3.9362	0.00132203	0.244934
ENSMUSG00000037868	Egr2	13654	2.62346	3.89521	1.38223e-05	0.0202229			ENSMUSG00000042797	Aqp11	66333	-1.38505	4.24269	0.00139501	0.249281
ENSMUSG00000003545	Fosb	14282	3.36255	3.23741	1.50002e-05	0.020588
ENSMUSG00000031825	Crispld2	78892	2.96104	3.61174	1.58308e-05	0.020588
ENSMUSG00000022912	Pros1	19128	2.71382	6.14444	2.17214e-05	0.0267619
ENSMUSG00000026728	Vim	22352	3.14332	4.13453	2.69023e-05	0.0308015
ENSMUSG00000038530	Rgs4	19736	2.57683	7.23756	2.76317e-05	0.0308015
ENSMUSG00000039405	Prss23	76453	2.38665	4.26432	3.17658e-05	0.0338002
ENSMUSG00000032487	Ptgs2	19225	2.89174	6.8744	3.47085e-05	0.0353257
ENSMUSG00000005892	Trh	22044	6.51126	5.13332	3.84223e-05	0.0374762
ENSMUSG00000024042	Sik1	17691	2.07641	4.74624	4.31873e-05	0.039743
ENSMUSG00000053626	Tll1	21892	3.70538	4.80402	4.41419e-05	0.039743
ENSMUSG00000039899	Fgl2	14190	2.52812	3.57856	4.73484e-05	0.041051
ENSMUSG00000021250	Fos	14281	2.98715	6.69589	5.02209e-05	0.0419865
ENSMUSG00000023918	Adgrf4	78249	2.41126	3.10838	6.50411e-05	0.0507287
ENSMUSG00000030847	Bag3	29810	2.04464	4.31573	6.71789e-05	0.0507287
ENSMUSG00000022602	Arc	11838	2.11783	8.13668	8.82977e-05	0.0639962
ENSMUSG00000032515	Csrnp1	215418	2.45147	5.77016	9.8367e-05	0.0639962
ENSMUSG00000002289	Angptl4	57875	2.41474	3.88695	9.84179e-05	0.0639962
ENSMUSG00000035352	Ccl12	20293	3.71315	3.70178	0.000109334	0.0683679
ENSMUSG00000090307	1700071M16Rik	73504	1.92209	3.93452	0.000110982	0.0683679
ENSMUSG00000026796	Fam129b	227737	1.47723	4.65567	0.000121959	0.0732036
ENSMUSG00000024754	Cemip2	83921	1.68035	6.01473	0.000126754	0.0733686
ENSMUSG00000029335	Bmp3	110075	2.11354	3.84087	0.000128502	0.0733686
ENSMUSG00000032501	Trib1	211770	2.00614	5.86851	0.000171335	0.0905369
ENSMUSG00000037992	Rara	19401	1.83728	4.2779	0.000172866	0.0905369
ENSMUSG00000071234	Syndig1l	627191	1.95161	3.31283	0.000174563	0.0905369
ENSMUSG00000029307	Dmp1	13406	2.00627	2.7731	0.000175307	0.0905369
ENSMUSG00000026437	Cdk18	18557	2.34383	7.11663	0.000179399	0.0905369
ENSMUSG00000020601	Trib2	217410	1.80822	6.12245	0.000181778	0.0905369
ENSMUSG00000021453	Gadd45g	23882	2.13993	6.15698	0.000197254	0.0943953
ENSMUSG00000023232	Serinc2	230779	1.98733	5.53664	0.000198055	0.0943953
ENSMUSG00000037428	Vgf	381677	2.20253	8.41283	0.000201622	0.0943953
ENSMUSG00000035274	Tpbg	21983	1.69983	4.69365	0.000206155	0.0946249
ENSMUSG00000016918	Sulf1	240725	1.38738	4.63647	0.000226801	0.100173
ENSMUSG00000032802	Srxn1	76650	1.8919	6.10243	0.00023232	0.100711
ENSMUSG00000026834	Acvr1c	269275	2.22294	6.07485	0.000245766	0.104603
ENSMUSG00000001131	Timp1	21857	3.26216	3.02154	0.000257764	0.10775
ENSMUSG00000027832	Ptx3	19288	3.27594	4.89831	0.000283826	0.113903
ENSMUSG00000049649	Gpr3	14748	1.93005	4.35668	0.00028708	0.113903
ENSMUSG00000007617	Homer1	26556	1.65579	7.67966	0.000316141	0.123181
ENSMUSG00000040663	Clcf1	56708	2.67058	4.38631	0.00032188	0.123181
ENSMUSG00000041750	Cd1d2	12480	3.30856	1.29082	0.000326252	0.123181
ENSMUSG00000028370	Pappa	18491	2.34701	4.0507	0.000352079	0.128778
ENSMUSG00000091956	C2cd4b	75697	2.3883	3.5275	0.000380787	0.135956
ENSMUSG00000026628	Atf3	11910	3.57855	4.14888	0.000383318	0.135956
ENSMUSG00000048721	Fndc9	320116	2.91446	3.38043	0.000409047	0.142916
ENSMUSG00000030607	Acan	11595	1.68461	4.36906	0.000416547	0.143396
ENSMUSG00000035673	Sbno2	216161	1.99055	8.44656	0.000458617	0.155591
ENSMUSG00000042608	Stk40	74178	1.60401	6.24197	0.000475458	0.156864
ENSMUSG00000019487	Trip10	106628	1.60709	4.04541	0.000483274	0.156864
ENSMUSG00000023947	Nfkbie	18037	2.07619	3.19287	0.000483479	0.156864
ENSMUSG00000032231	Anxa2	12306	2.28767	3.83318	0.000498338	0.156864
ENSMUSG00000061878	Sphk1	20698	2.41425	5.3102	0.000501609	0.156864
ENSMUSG00000021091	Serpina3n	20716	1.99063	8.37552	0.00052324	0.156864
ENSMUSG00000025089	Gfra1	14585	1.63459	6.89313	0.00052598	0.156864
ENSMUSG00000029641	Rasl11a	68895	1.56965	4.15471	0.000532666	0.156864
ENSMUSG00000056708	Ier5	15939	1.83991	6.10191	0.000550453	0.156864
ENSMUSG00000067597	Dgat2l6	668257	3.38044	4.62855	0.000554652	0.156864
ENSMUSG00000031613	Hpgd	15446	1.88102	3.48408	0.000560752	0.156864
ENSMUSG00000028073	Pear1	73182	3.10216	4.26571	0.000562497	0.156864
ENSMUSG00000027115	Kif18a	228421	1.62775	3.67846	0.000562719	0.156864
ENSMUSG00000039621	Prex1	277360	1.97871	7.61562	0.000567475	0.156864
ENSMUSG00000070366	Plpp4	381925	1.97164	4.147	0.000569738	0.156864
ENSMUSG00000046169	Adamts6	108154	1.65697	5.35227	0.000576287	0.156864
ENSMUSG00000034765	Dusp5	240672	1.74371	5.00358	0.000587314	0.158028
ENSMUSG00000004098	Col5a3	53867	1.98926	6.31262	0.000659827	0.175069
ENSMUSG00000023905	Tnfrsf12a	27279	2.03565	5.3927	0.000685959	0.176578
ENSMUSG00000053560	Ier2	15936	2.09364	4.74699	0.000686427	0.176578
ENSMUSG00000032440	Tgfbr2	21813	1.51725	5.03128	0.000698964	0.177848
ENSMUSG00000047250	Ptgs1	19224	2.0407	5.96857	0.000740283	0.184912
ENSMUSG00000023067	Cdkn1a	12575	2.40567	6.2483	0.000742524	0.184912
ENSMUSG00000029161	Cgref1	68567	1.67068	4.6044	0.000779237	0.188053
ENSMUSG00000034936	Arl4d	80981	2.01452	5.02578	0.000794426	0.189762
ENSMUSG00000017453	Pipox	19193	2.07157	3.44792	0.000817314	0.193258
ENSMUSG00000029135	Fosl2	14284	1.62002	5.28442	0.000826224	0.193411
ENSMUSG00000046207	Pik3r6	104709	1.75618	3.6984	0.000862154	0.198352
ENSMUSG00000028195	Ccn1	16007	2.26234	5.35383	0.000864281	0.198352
ENSMUSG00000001870	Ltbp1	268977	1.67162	4.65241	0.000896993	0.200438
ENSMUSG00000020423	Btg2	12227	1.73714	6.27338	0.000899058	0.200438
ENSMUSG00000005268	Prlr	19116	2.07824	4.7118	0.000911846	0.200548
ENSMUSG00000044786	Zfp36	22695	2.21531	6.21875	0.000916683	0.200548
ENSMUSG00000024909	Efemp2	58859	1.48769	4.83865	0.000936457	0.202977
ENSMUSG00000004952	Rasa4	54153	1.90864	5.56148	0.000968101	0.207911
ENSMUSG00000063193	Cd300lb	217304	6.27178	0.2042	0.000996821	0.212132
ENSMUSG00000051111	Sv2c	75209	2.18297	5.68825	0.0010283	0.214642
ENSMUSG00000048482	Bdnf	12064	1.77626	6.5431	0.00103612	0.214642
ENSMUSG00000029659	Medag	70717	2.14749	1.99439	0.00104753	0.214926
ENSMUSG00000031765	Mt1	17748	2.12032	6.58469	0.00106332	0.214926
ENSMUSG00000041959	S100a10	20194	1.92676	2.77573	0.00106504	0.214926
ENSMUSG00000029819	Npy	109648	2.23291	5.04482	0.00117358	0.234807
ENSMUSG00000026923	Notch1	18128	1.80132	6.71118	0.00120011	0.237169
ENSMUSG00000047904	Sstr2	20606	2.15258	5.37823	0.00120565	0.237169
ENSMUSG00000026970	Rbms1	56878	1.3955	4.93777	0.00124976	0.241782
ENSMUSG00000048376	F2r	14062	1.45147	4.07092	0.00126708	0.243123
ENSMUSG00000031952	Chst5	56773	1.76646	2.88961	0.00129109	0.244934
ENSMUSG00000031207	Msn	17698	2.04552	5.70367	0.00131038	0.244934
ENSMUSG00000042436	Mfap4	76293	1.70315	3.48108	0.00132883	0.244934
ENSMUSG00000045875	Adra1a	11549	1.54478	5.06681	0.00136594	0.249281
ENSMUSG00000030208	Emp1	13730	2.1167	3.1693	0.00137616	0.249281
ENSMUSG00000015312	Gadd45b	17873	2.44982	6.52789	0.00138996	0.249281

## Sheet: Neurons_rnaseq_GO (2)
Term	Ont	N	Up	P.Up	Genes.Up			Term	Ont	N	Down	P.Down	Genes.Down
anatomical structure development	BP	5624	73	3.08697e-19	Adra1a, Acan, Arc, Atf3, Bdnf, Btg2, Anxa2, Cd1d1, Cdkn1a, Socs3, Dmp1, Egr2, Fgl2, Fos, Fosl2, Gal, Gfra1, Hpgd, Ier2, Ccn1, Inhba, Sik1, Msn, Gadd45b, Nedd9, Notch1, Prlr, Ptgs1, Ptgs2, Ptx3, Rara, Rgs4, S100a10, Ccl12, Sphk1, Sdc1, Tgfbr2, Timp1, Tll1, Tnc, Tpbg, Vim, Ccn4, Zfp36, Gadd45g, Homer1, Tnfrsf12a, Nptx2, Clcf1, Angptl4, Efemp2, Stk40, Adgrf4, Crispld2, Cemip2, Pik3r6, Trip10, Adamts…			positive regulation of calcium ion transport	BP	133	3	9.58028e-05	Capn3, Cxcl12, Plcg2
developmental process	BP	5971	75	3.92572e-19	Adra1a, Acan, Arc, Atf3, Bdnf, Btg2, Anxa2, Cd1d1, Cdkn1a, Socs3, Dmp1, Egr2, Fgl2, Fos, Fosl2, Gal, Gfra1, Hpgd, Ier2, Ccn1, Inhba, Sik1, Msn, Gadd45b, Nedd9, Notch1, Prlr, Ptgs1, Ptgs2, Ptx3, Rara, Rgs4, S100a10, Ccl12, Sphk1, Sdc1, Tgfbr2, Timp1, Tll1, Tnc, Tpbg, Vim, Ccn4, Zfp36, Gadd45g, Homer1, Tnfrsf12a, Nptx2, Clcf1, Angptl4, Efemp2, Medag, Stk40, Adgrf4, Crispld2, Cemip2, Pik3r6, Trip10,…			axon extension involved in axon guidance	BP	37	2	0.000289055	Cxcl12, Smo
multicellular organism development	BP	5149	69	1.57234e-18	Adra1a, Acan, Arc, Atf3, Bdnf, Btg2, Anxa2, Cd1d1, Cdkn1a, Socs3, Dmp1, Egr2, Fgl2, Fos, Fosl2, Gal, Gfra1, Hpgd, Ier2, Ccn1, Inhba, Sik1, Msn, Gadd45b, Notch1, Prlr, Ptgs1, Ptgs2, Ptx3, Rara, Rgs4, Ccl12, Sphk1, Tgfbr2, Timp1, Tll1, Tnc, Tpbg, Vim, Ccn4, Zfp36, Gadd45g, Homer1, Tnfrsf12a, Nptx2, Clcf1, Angptl4, Efemp2, Stk40, Adgrf4, Cemip2, Pik3r6, Trip10, Adamts6, Bmp3, Trib1, Megf11, Csrnp1, …			neuron projection extension involved in neuron projection...	BP	37	2	0.000289055	Cxcl12, Smo
system development	BP	4568	64	9.78368e-18	Adra1a, Acan, Arc, Atf3, Bdnf, Btg2, Anxa2, Cd1d1, Cdkn1a, Socs3, Dmp1, Egr2, Fgl2, Fos, Fosl2, Gal, Gfra1, Hpgd, Ier2, Ccn1, Inhba, Sik1, Msn, Notch1, Prlr, Ptgs1, Ptgs2, Ptx3, Rara, Rgs4, Ccl12, Sphk1, Tgfbr2, Tnc, Tpbg, Vim, Ccn4, Zfp36, Gadd45g, Homer1, Tnfrsf12a, Nptx2, Clcf1, Angptl4, Efemp2, Stk40, Adgrf4, Cemip2, Pik3r6, Trip10, Adamts6, Bmp3, Trib1, Megf11, Csrnp1, Sbno2, Kif18a, Parp3, …			response to external stimulus	BP	2189	7	0.000336193	Capn3, Cd34, Per3, Cxcl12, Plcg2, Prtg, Smo
positive regulation of biological process	BP	5828	71	6.85002e-17	Adra1a, Arc, Atf3, Bdnf, Btg2, Anxa2, Cd1d1, Cd1d2, Cdkn1a, Socs3, Dmp1, Egr2, F2r, Fos, Fosb, Fosl2, Gal, Gfra1, Gpr3, Hpgd, Ier2, Ier5, Ccn1, Inhba, Msn, Gadd45b, Nedd9, Notch1, Prlr, Pros1, Ptgs1, Ptgs2, Ptx3, Rara, Rgs4, S100a10, Ccl12, Sphk1, Sdc1, Tgfbr2, Timp1, Tnc, Tpbg, Trh, Vim, Ccn4, Zfp36, Gadd45g, Homer1, Tnfrsf12a, Bag3, Clcf1, Angptl4, Rasl11a, Medag, C2cd4b, Pik3r6, Trip10, Bmp3, …			positive regulation of developmental growth	BP	212	3	0.000378595	Capn3, Cxcl12, Smo
animal organ development	BP	3352	52	1.53789e-15	Adra1a, Acan, Atf3, Bdnf, Btg2, Anxa2, Cd1d1, Cdkn1a, Socs3, Dmp1, Egr2, Fgl2, Fos, Fosl2, Gal, Ccn1, Inhba, Sik1, Msn, Notch1, Prlr, Ptgs1, Ptgs2, Ptx3, Rara, Rgs4, Sphk1, Tgfbr2, Tnc, Vim, Ccn4, Zfp36, Gadd45g, Homer1, Clcf1, Stk40, Adgrf4, Pik3r6, Trip10, Adamts6, Bmp3, Trib1, Megf11, Csrnp1, Sbno2, Kif18a, Sulf1, Ltbp1, Prex1, Col27a1, Vgf, Gipr			negative regulation of cell death	BP	1023	5	0.000465712	Capn3, Cd34, Cxcl12, Plcg2, Smo
multicellular organismal process	BP	7814	80	2.52346e-15	Adra1a, Acan, Arc, Atf3, Bdnf, Btg2, Anxa2, Cd1d1, Cdkn1a, Socs3, Dmp1, Egr2, F2r, Fgl2, Fos, Fosl2, Gal, Gfra1, Gpr3, Hpgd, Ier2, Ccn1, Inhba, Sik1, Msn, Gadd45b, Notch1, Prlr, Pros1, Ptgs1, Ptgs2, Ptx3, Rara, Rgs4, Ccl12, Sstr2, Sphk1, Tgfbr2, Timp1, Tll1, Tnc, Tpbg, Trh, Vim, Ccn4, Zfp36, Gadd45g, Homer1, Tnfrsf12a, Nptx2, Clcf1, Angptl4, Efemp2, Pear1, Stk40, C2cd4b, Adgrf4, Cemip2, Pik3r6, T…			regulation of multicellular organismal process	BP	3165	8	0.000525503	Capn3, Cd34, Per3, Cxcl12, Plk5, Plcg2, Prtg, Smo
positive regulation of cellular process	BP	5153	64	4.75197e-15	Adra1a, Arc, Atf3, Bdnf, Btg2, Anxa2, Cd1d1, Cdkn1a, Socs3, Egr2, F2r, Fos, Fosb, Fosl2, Gal, Gfra1, Gpr3, Hpgd, Ier2, Ier5, Ccn1, Inhba, Msn, Gadd45b, Nedd9, Notch1, Prlr, Pros1, Ptgs2, Ptx3, Rara, Rgs4, S100a10, Ccl12, Sphk1, Sdc1, Tgfbr2, Timp1, Tnc, Tpbg, Trh, Vim, Ccn4, Zfp36, Gadd45g, Tnfrsf12a, Bag3, Clcf1, Rasl11a, Medag, Pik3r6, Trip10, Bmp3, Trib1, Csrnp1, Sbno2, Cd300lb, Trib2, Fam129b…			axon guidance	BP	238	3	0.000530704	Cxcl12, Prtg, Smo
response to stimulus	BP	8737	84	7.86332e-15	Adra1a, Arc, Atf3, Bdnf, Btg2, Anxa2, Cd1d1, Cd1d2, Cdkn1a, Socs3, Egr2, F2r, Fgl2, Fos, Fosb, Fosl2, Gal, Gfra1, Gpr3, Hpgd, Ier2, Ier5, Ccn1, Inhba, Sik1, Msn, Mt1, Gadd45b, Nfkbie, Notch1, Pappa, Prlr, Pros1, Ptgs1, Ptgs2, Ptx3, Rara, Rgs4, S100a10, Ccl12, Sstr2, Sphk1, Serpina3n, Sdc1, Tgfbr2, Timp1, Tnc, Trh, Vim, Ccn4, Zfp36, Gadd45g, Homer1, Tnfrsf12a, Bag3, Nptx2, Rasa4, Clcf1, Angptl4, P…			negative regulation of biological process	BP	5106	10	0.000530919	Capn3, Cd34, Cys1, Per3, Cxcl12, Atad2, Plk5, Plcg2, Prtg, Smo
cell differentiation	BP	4068	56	1.23001e-14	Adra1a, Acan, Arc, Atf3, Bdnf, Btg2, Anxa2, Cd1d1, Socs3, Egr2, Fgl2, Fos, Fosl2, Gal, Gfra1, Ier2, Ccn1, Inhba, Sik1, Msn, Gadd45b, Nedd9, Notch1, Prlr, Ptgs1, Ptgs2, Ptx3, Rara, Rgs4, S100a10, Ccl12, Sphk1, Sdc1, Tgfbr2, Tll1, Tnc, Vim, Ccn4, Zfp36, Gadd45g, Homer1, Tnfrsf12a, Nptx2, Clcf1, Medag, Adgrf4, Pik3r6, Trip10, Bmp3, Trib1, Sbno2, Trib2, Sulf1, Acvr1c, Prex1, Col27a1			regulation of cell death	BP	1652	6	0.000535726	Capn3, Cd34, Cxcl12, Plk5, Plcg2, Smo
cellular developmental process	BP	4261	57	2.13052e-14	Adra1a, Acan, Arc, Atf3, Bdnf, Btg2, Anxa2, Cd1d1, Cdkn1a, Socs3, Egr2, Fgl2, Fos, Fosl2, Gal, Gfra1, Ier2, Ccn1, Inhba, Sik1, Msn, Gadd45b, Nedd9, Notch1, Prlr, Ptgs1, Ptgs2, Ptx3, Rara, Rgs4, S100a10, Ccl12, Sphk1, Sdc1, Tgfbr2, Tll1, Tnc, Vim, Ccn4, Zfp36, Gadd45g, Homer1, Tnfrsf12a, Nptx2, Clcf1, Medag, Adgrf4, Pik3r6, Trip10, Bmp3, Trib1, Sbno2, Trib2, Sulf1, Acvr1c, Prex1, Col27a1			neuron projection guidance	BP	239	3	0.000537226	Cxcl12, Prtg, Smo
extracellular region	CC	2298	40	3.29248e-13	Acan, Arc, Bdnf, Anxa2, Cd1d1, Cd1d2, Dmp1, Fgl2, Gal, Gfra1, Hpgd, Ccn1, Inhba, Pappa, Pros1, Ptx3, S100a10, Ccl12, Serpina3n, Sdc1, Timp1, Tll1, Tnc, Trh, Ccn4, Nptx2, Col5a3, Clcf1, Angptl4, Efemp2, Cgref1, Mfap4, Prss23, Crispld2, Npy, Bmp3, Sulf1, Ltbp1, Col27a1, Vgf			positive regulation of transport	BP	1062	5	0.000552959	Capn3, Cd34, Cxcl12, Plcg2, Smo
regulation of response to stimulus	BP	3685	50	1.48297e-12	Adra1a, Arc, Atf3, Bdnf, Anxa2, Cd1d1, Cd1d2, Cdkn1a, Socs3, F2r, Fgl2, Gal, Gpr3, Ier5, Ccn1, Inhba, Sik1, Gadd45b, Notch1, Pros1, Ptgs2, Rara, Rgs4, Ccl12, Sphk1, Timp1, Ccn4, Zfp36, Gadd45g, Homer1, Tnfrsf12a, Nptx2, Rasa4, Clcf1, Pmepa1, Pear1, Stk40, C2cd4b, Pik3r6, Trip10, Bmp3, Trib1, Sbno2, Trib2, Parp3, Dusp5, Sulf1, Ltbp1, Prex1, Gipr			vesicle organization	BP	257	3	0.000663555	Cd34, Aqp11, Stxbp6
positive regulation of metabolic process	BP	3423	48	1.6355e-12	Adra1a, Atf3, Bdnf, Btg2, Anxa2, Cd1d1, Cdkn1a, Egr2, F2r, Fos, Fosb, Fosl2, Gal, Gfra1, Gpr3, Ier2, Ier5, Ccn1, Inhba, Msn, Gadd45b, Nedd9, Notch1, Prlr, Ptgs2, Ptx3, Rara, Ccl12, Sphk1, Tgfbr2, Tnc, Vim, Zfp36, Gadd45g, Bag3, Clcf1, Angptl4, Rasl11a, Pik3r6, Bmp3, Trib1, Csrnp1, Sbno2, Trib2, Fam129b, Parp3, Ltbp1, Acvr1c			regulation of calcium ion transport	BP	271	3	0.000773937	Capn3, Cxcl12, Plcg2
extracellular region part	CC	1779	34	2.73332e-12	Acan, Arc, Bdnf, Anxa2, Cd1d1, Cd1d2, Dmp1, Gal, Gfra1, Hpgd, Ccn1, Inhba, Pappa, Pros1, Ptx3, S100a10, Ccl12, Serpina3n, Timp1, Tnc, Ccn4, Col5a3, Clcf1, Angptl4, Efemp2, Mfap4, Prss23, Crispld2, Npy, Bmp3, Sulf1, Ltbp1, Col27a1, Vgf			regulation of protein stability	BP	273	3	0.000790602	Capn3, Per3, Smo
tissue development	BP	1899	35	3.31949e-12	Adra1a, Acan, Arc, Atf3, Bdnf, Btg2, Anxa2, Cdkn1a, Socs3, Dmp1, Egr2, Fos, Fosl2, Gal, Ccn1, Inhba, Sik1, Msn, Notch1, Prlr, Ptgs1, Ptgs2, Rara, Rgs4, Tgfbr2, Tnc, Vim, Ccn4, Zfp36, Homer1, Trip10, Bmp3, Sbno2, Sulf1, Col27a1			kidney development	BP	274	3	0.00079902	Cys1, Aqp11, Smo
cell death	BP	2027	36	4.3162e-12	Atf3, Bdnf, Btg2, Cdkn1a, Socs3, Emp1, F2r, Fos, Gal, Hpgd, Ccn1, Inhba, Sik1, Mt1, Gadd45b, Notch1, Ptgs2, Rara, Ccl12, Sphk1, Tgfbr2, Timp1, Ccn4, Zfp36, Gadd45g, Tnfrsf12a, Bag3, Clcf1, Angptl4, Stk40, Trip10, Bmp3, Csrnp1, Fam129b, Sulf1, Acvr1c			positive regulation of growth	BP	294	3	0.00097958	Capn3, Cxcl12, Smo
regulation of biological process	BP	10936	90	4.59797e-12	Adra1a, Acan, Arc, Atf3, Bdnf, Btg2, Anxa2, Cd1d1, Cd1d2, Cdkn1a, Socs3, Dmp1, Egr2, F2r, Fgl2, Fos, Fosb, Fosl2, Gal, Gfra1, Gpr3, Hpgd, Ier2, Ier5, Ccn1, Inhba, Sik1, Msn, Mt1, Gadd45b, Nedd9, Nfkbie, Notch1, Prlr, Pros1, Ptgs1, Ptgs2, Ptx3, Rara, Rgs4, S100a10, Ccl12, Sstr2, Sphk1, Serpina3n, Sdc1, Tgfbr2, Timp1, Tnc, Tpbg, Trh, Vim, Ccn4, Zfp36, Gadd45g, Homer1, Tnfrsf12a, Bag3, Nptx2, Rasa4,…			renal system development	BP	295	3	0.00098923	Cys1, Aqp11, Smo
negative regulation of cellular process	BP	4584	55	8.45389e-12	Adra1a, Acan, Arc, Atf3, Bdnf, Btg2, Anxa2, Cdkn1a, Socs3, F2r, Fgl2, Gal, Hpgd, Ccn1, Inhba, Sik1, Mt1, Gadd45b, Nfkbie, Notch1, Ptgs1, Ptgs2, Ptx3, Rara, Rgs4, Ccl12, Sphk1, Serpina3n, Tgfbr2, Timp1, Tnc, Trh, Vim, Ccn4, Zfp36, Gadd45g, Bag3, Rasa4, Clcf1, Angptl4, Pmepa1, Cgref1, Pear1, Stk40, Trip10, Trib1, Sbno2, Trib2, Fam129b, Parp3, Dusp5, Sulf1, Ltbp1, Acvr1c, Gipr			regulation of cell differentiation	BP	1864	6	0.00101952	Capn3, Cd34, Cxcl12, Plk5, Prtg, Smo
extracellular space	CC	1545	31	9.55377e-12	Acan, Bdnf, Anxa2, Cd1d1, Cd1d2, Gal, Gfra1, Hpgd, Ccn1, Inhba, Pappa, Pros1, Ptx3, Ccl12, Serpina3n, Timp1, Tnc, Ccn4, Col5a3, Clcf1, Angptl4, Efemp2, Mfap4, Prss23, Crispld2, Npy, Bmp3, Sulf1, Ltbp1, Col27a1, Vgf			striated muscle cell differentiation	BP	313	3	0.00117341	Capn3, Cxcl12, Smo
regulation of cellular process	BP	10245	86	1.4817e-11	Adra1a, Acan, Arc, Atf3, Bdnf, Btg2, Anxa2, Cd1d1, Cdkn1a, Socs3, Egr2, F2r, Fgl2, Fos, Fosb, Fosl2, Gal, Gfra1, Gpr3, Hpgd, Ier2, Ier5, Ccn1, Inhba, Sik1, Msn, Mt1, Gadd45b, Nedd9, Nfkbie, Notch1, Prlr, Pros1, Ptgs1, Ptgs2, Ptx3, Rara, Rgs4, S100a10, Ccl12, Sstr2, Sphk1, Serpina3n, Sdc1, Tgfbr2, Timp1, Tnc, Tpbg, Trh, Vim, Ccn4, Zfp36, Gadd45g, Homer1, Tnfrsf12a, Bag3, Nptx2, Rasa4, Clcf1, Angpt…			regulation of transport	BP	1920	6	0.00119176	Capn3, Cd34, Cxcl12, Stxbp6, Plcg2, Smo
positive regulation of nitrogen compound metabolic proces...	BP	3014	43	2.49133e-11	Adra1a, Atf3, Bdnf, Btg2, Anxa2, Cd1d1, Cdkn1a, Egr2, F2r, Fos, Fosb, Fosl2, Gal, Gfra1, Ier2, Ier5, Ccn1, Inhba, Msn, Gadd45b, Nedd9, Notch1, Prlr, Ptgs2, Ptx3, Rara, Ccl12, Sphk1, Tgfbr2, Vim, Zfp36, Gadd45g, Clcf1, Rasl11a, Pik3r6, Bmp3, Trib1, Csrnp1, Sbno2, Trib2, Fam129b, Parp3, Acvr1c			system development	BP	4568	9	0.00124436	Capn3, Cd34, Cys1, Cxcl12, Aqp11, Plk5, Plcg2, Prtg, Smo
positive regulation of cellular metabolic process	BP	3154	44	2.7477e-11	Adra1a, Atf3, Bdnf, Btg2, Anxa2, Cd1d1, Cdkn1a, Egr2, F2r, Fos, Fosb, Fosl2, Gal, Gfra1, Ier2, Ier5, Ccn1, Inhba, Msn, Gadd45b, Nedd9, Notch1, Prlr, Ptgs2, Ptx3, Rara, Ccl12, Sphk1, Tgfbr2, Vim, Zfp36, Gadd45g, Bag3, Clcf1, Rasl11a, Pik3r6, Bmp3, Trib1, Csrnp1, Sbno2, Trib2, Fam129b, Parp3, Acvr1c			positive regulation of ion transport	BP	320	3	0.00125051	Capn3, Cxcl12, Plcg2
circulatory system development	BP	1123	26	2.92979e-11	Adra1a, Acan, Anxa2, Cdkn1a, Socs3, Hpgd, Ccn1, Sik1, Notch1, Ptgs2, Rara, Rgs4, Ccl12, Sphk1, Tgfbr2, Ccn4, Tnfrsf12a, Angptl4, Efemp2, Adgrf4, Cemip2, Pik3r6, Trip10, Adamts6, Sulf1, Ltbp1			negative regulation of cellular process	BP	4584	9	0.00127758	Capn3, Cd34, Per3, Cxcl12, Atad2, Plk5, Plcg2, Prtg, Smo
apoptotic process	BP	1830	33	2.99465e-11	Atf3, Bdnf, Btg2, Cdkn1a, Socs3, F2r, Gal, Hpgd, Ccn1, Inhba, Sik1, Mt1, Gadd45b, Notch1, Ptgs2, Rara, Ccl12, Sphk1, Tgfbr2, Timp1, Zfp36, Gadd45g, Tnfrsf12a, Bag3, Clcf1, Angptl4, Stk40, Trip10, Bmp3, Csrnp1, Fam129b, Sulf1, Acvr1c			positive regulation of calcium ion transmembrane transpor...	BP	79	2	0.00131496	Capn3, Plcg2
regulation of multicellular organismal process	BP	3165	44	3.08805e-11	Adra1a, Arc, Bdnf, Anxa2, Cd1d1, Dmp1, Egr2, F2r, Fgl2, Fos, Gal, Gpr3, Ccn1, Inhba, Notch1, Prlr, Pros1, Ptgs1, Ptgs2, Rara, Rgs4, Sstr2, Sphk1, Tgfbr2, Timp1, Tpbg, Vim, Ccn4, Zfp36, Gadd45g, Homer1, Tnfrsf12a, Nptx2, Clcf1, Pik3r6, Trip10, Trib1, Trib2, Parp3, Dusp5, Sulf1, Ltbp1, Acvr1c, Prex1			urogenital system development	BP	337	3	0.00145092	Cys1, Aqp11, Smo
regulation of developmental process	BP	2654	40	3.17656e-11	Arc, Bdnf, Anxa2, Cd1d1, Cdkn1a, Socs3, Dmp1, Fgl2, Fos, Gal, Ccn1, Inhba, Sik1, Msn, Nedd9, Notch1, Prlr, Ptgs2, Rara, Rgs4, S100a10, Ccl12, Sphk1, Tgfbr2, Timp1, Tpbg, Vim, Ccn4, Zfp36, Tnfrsf12a, Clcf1, Medag, Pik3r6, Trip10, Trib1, Trib2, Parp3, Sulf1, Acvr1c, Prex1			phosphoric diester hydrolase activity	MF	86	2	0.00155559	Pde7b, Plcg2
cellular response to stimulus	BP	7239	70	3.50887e-11	Adra1a, Arc, Atf3, Bdnf, Btg2, Anxa2, Cdkn1a, Socs3, Egr2, F2r, Fos, Fosb, Gal, Gfra1, Gpr3, Hpgd, Ier5, Ccn1, Inhba, Sik1, Msn, Mt1, Gadd45b, Notch1, Prlr, Ptgs2, Rara, Rgs4, S100a10, Ccl12, Sstr2, Sphk1, Sdc1, Tgfbr2, Timp1, Tnc, Trh, Vim, Ccn4, Zfp36, Gadd45g, Homer1, Tnfrsf12a, Bag3, Nptx2, Rasa4, Clcf1, Angptl4, Pmepa1, Rasl11a, Pear1, Stk40, Mfap4, Srxn1, Adgrf4, Pik3r6, Npy, Bmp3, Trib1, C…			cell death	BP	2027	6	0.00158342	Capn3, Cd34, Cxcl12, Plk5, Plcg2, Smo
biological regulation	BP	11535	91	4.47329e-11	Adra1a, Acan, Arc, Atf3, Bdnf, Btg2, Anxa2, Cd1d1, Cd1d2, Cdkn1a, Socs3, Dmp1, Egr2, F2r, Fgl2, Fos, Fosb, Fosl2, Gal, Gfra1, Gpr3, Hpgd, Ier2, Ier5, Ccn1, Inhba, Sik1, Msn, Mt1, Gadd45b, Nedd9, Nfkbie, Notch1, Prlr, Pros1, Ptgs1, Ptgs2, Ptx3, Rara, Rgs4, S100a10, Ccl12, Sstr2, Sphk1, Serpina3n, Sdc1, Tgfbr2, Timp1, Tnc, Tpbg, Trh, Vim, Ccn4, Zfp36, Gadd45g, Homer1, Tnfrsf12a, Bag3, Nptx2, Rasa4,…			cellular component organization	BP	5825	10	0.00160841	Capn3, Cd34, Cxcl12, Aqp11, Atad2, Plk5, Stxbp6, Plcg2, Prtg, Smo
regulation of cell death	BP	1652	31	5.22125e-11	Atf3, Bdnf, Btg2, Cdkn1a, Socs3, F2r, Fos, Gal, Hpgd, Ccn1, Inhba, Mt1, Gadd45b, Notch1, Ptgs2, Rara, Ccl12, Sphk1, Timp1, Ccn4, Zfp36, Gadd45g, Tnfrsf12a, Bag3, Clcf1, Angptl4, Stk40, Trip10, Bmp3, Fam129b, Acvr1c			vasculogenesis	BP	93	2	0.00181566	Cd34, Smo
programmed cell death	BP	1870	33	5.31094e-11	Atf3, Bdnf, Btg2, Cdkn1a, Socs3, F2r, Gal, Hpgd, Ccn1, Inhba, Sik1, Mt1, Gadd45b, Notch1, Ptgs2, Rara, Ccl12, Sphk1, Tgfbr2, Timp1, Zfp36, Gadd45g, Tnfrsf12a, Bag3, Clcf1, Angptl4, Stk40, Trip10, Bmp3, Csrnp1, Fam129b, Sulf1, Acvr1c			nephron tubule development	BP	96	2	0.00193303	Aqp11, Smo
regulation of molecular function	BP	2453	38	5.42335e-11	Adra1a, Arc, Bdnf, Anxa2, Cdkn1a, F2r, Gal, Ccn1, Sik1, Gadd45b, Nedd9, Notch1, Prlr, Ptgs2, Ptx3, Rara, Rgs4, S100a10, Ccl12, Sphk1, Serpina3n, Tgfbr2, Timp1, Zfp36, Gadd45g, Homer1, Nptx2, Rasa4, Angptl4, Pik3r6, Trib1, Trib2, Fam129b, Serinc2, Parp3, Dusp5, Acvr1c, Prex1			cellular component organization or biogenesis	BP	6000	10	0.00205299	Capn3, Cd34, Cxcl12, Aqp11, Atad2, Plk5, Stxbp6, Plcg2, Prtg, Smo
response to chemical	BP	3789	48	6.63478e-11	Adra1a, Atf3, Bdnf, Anxa2, Socs3, Egr2, F2r, Fos, Fosb, Fosl2, Gal, Hpgd, Ier2, Ccn1, Inhba, Msn, Mt1, Nfkbie, Notch1, Pappa, Prlr, Ptgs2, Rara, Rgs4, S100a10, Ccl12, Sstr2, Sphk1, Serpina3n, Tgfbr2, Timp1, Trh, Vim, Zfp36, Homer1, Bag3, Rasa4, Pmepa1, Srxn1, Trib1, Sbno2, Cd300lb, Sulf1, Ltbp1, Acvr1c, Prex1, Vgf, Gipr			regulation of multicellular organismal development	BP	2136	6	0.00207856	Capn3, Cd34, Cxcl12, Plk5, Prtg, Smo
response to stress	BP	3379	45	7.02974e-11	Atf3, Bdnf, Btg2, Anxa2, Cd1d1, Cdkn1a, Socs3, F2r, Fgl2, Fos, Fosl2, Gal, Ier5, Ccn1, Sik1, Mt1, Gadd45b, Notch1, Pros1, Ptgs1, Ptgs2, Ptx3, Ccl12, Sphk1, Serpina3n, Sdc1, Timp1, Tnc, Vim, Ccn4, Zfp36, Gadd45g, Tnfrsf12a, Bag3, Clcf1, Angptl4, Pear1, C2cd4b, Srxn1, Pik3r6, Trip10, Trib1, Sbno2, Parp3, Vgf			positive regulation of animal organ morphogenesis	BP	100	2	0.00209501	Cd34, Smo
protein phosphorylation	BP	1792	32	8.39219e-11	Adra1a, Atf3, Bdnf, Anxa2, Cdkn1a, Socs3, F2r, Gfra1, Ccn1, Inhba, Sik1, Gadd45b, Nedd9, Notch1, Cdk18, Prlr, Ptgs2, Rara, Ccl12, Sphk1, Tgfbr2, Zfp36, Gadd45g, Clcf1, Pmepa1, Stk40, Pik3r6, Bmp3, Trib1, Trib2, Dusp5, Acvr1c			renal tubule development	BP	102	2	0.00217834	Aqp11, Smo
regulation of apoptotic process	BP	1483	29	9.71347e-11	Atf3, Bdnf, Btg2, Cdkn1a, Socs3, F2r, Gal, Hpgd, Ccn1, Inhba, Mt1, Gadd45b, Notch1, Ptgs2, Rara, Ccl12, Sphk1, Timp1, Zfp36, Gadd45g, Tnfrsf12a, Bag3, Clcf1, Angptl4, Stk40, Trip10, Bmp3, Fam129b, Acvr1c			negative regulation of cellular biosynthetic process	BP	1444	5	0.00220696	Capn3, Cd34, Per3, Atad2, Smo
positive regulation of macromolecule metabolic process	BP	3152	43	1.07685e-10	Adra1a, Atf3, Bdnf, Btg2, Anxa2, Cd1d1, Cdkn1a, Egr2, F2r, Fos, Fosb, Fosl2, Gal, Gfra1, Ier2, Ier5, Ccn1, Inhba, Msn, Gadd45b, Nedd9, Notch1, Prlr, Ptgs2, Rara, Ccl12, Sphk1, Tgfbr2, Tnc, Vim, Zfp36, Gadd45g, Clcf1, Rasl11a, Pik3r6, Bmp3, Trib1, Csrnp1, Sbno2, Trib2, Fam129b, Parp3, Acvr1c			muscle cell differentiation	BP	392	3	0.00223439	Capn3, Cxcl12, Smo
regulation of protein phosphorylation	BP	1394	28	1.19512e-10	Adra1a, Atf3, Bdnf, Anxa2, Cdkn1a, Socs3, F2r, Gfra1, Ccn1, Inhba, Gadd45b, Nedd9, Notch1, Prlr, Ptgs2, Rara, Ccl12, Sphk1, Tgfbr2, Gadd45g, Clcf1, Pmepa1, Stk40, Pik3r6, Bmp3, Trib1, Trib2, Dusp5			regulation of developmental growth	BP	394	3	0.00226696	Capn3, Cxcl12, Smo
regulation of programmed cell death	BP	1504	29	1.3544e-10	Atf3, Bdnf, Btg2, Cdkn1a, Socs3, F2r, Gal, Hpgd, Ccn1, Inhba, Mt1, Gadd45b, Notch1, Ptgs2, Rara, Ccl12, Sphk1, Timp1, Zfp36, Gadd45g, Tnfrsf12a, Bag3, Clcf1, Angptl4, Stk40, Trip10, Bmp3, Fam129b, Acvr1c			regulation of DNA-binding transcription factor activity	BP	394	3	0.00226696	Capn3, Cys1, Smo
response to endogenous stimulus	BP	1314	27	1.66744e-10	Adra1a, Bdnf, Socs3, Egr2, Fos, Fosl2, Hpgd, Ier2, Ccn1, Inhba, Msn, Notch1, Pappa, Prlr, Rara, Sstr2, Serpina3n, Tgfbr2, Timp1, Trh, Vim, Zfp36, Pmepa1, Sulf1, Ltbp1, Acvr1c, Vgf			nephron epithelium development	BP	107	2	0.00239347	Aqp11, Smo
regulation of cell proliferation	BP	1625	30	1.72407e-10	Atf3, Bdnf, Btg2, Anxa2, Cd1d1, Cdkn1a, F2r, Fosl2, Gal, Hpgd, Ier5, Ccn1, Inhba, Notch1, Ptgs1, Ptgs2, Rara, Ccl12, Sphk1, Tgfbr2, Timp1, Tnc, Vim, Ccn4, Zfp36, Clcf1, Trib1, Fam129b, Sulf1, Acvr1c			protein binding	MF	8697	12	0.0024204	Capn3, Cd34, Cys1, Ogn, Per3, Cxcl12, Atad2, Stxbp6, Plcg2, Prtg, Smo, Fbxl7
negative regulation of biological process	BP	5106	56	1.86695e-10	Adra1a, Acan, Arc, Atf3, Bdnf, Btg2, Anxa2, Cdkn1a, Socs3, F2r, Fgl2, Gal, Hpgd, Ccn1, Inhba, Sik1, Mt1, Gadd45b, Nfkbie, Notch1, Pros1, Ptgs1, Ptgs2, Ptx3, Rara, Rgs4, Ccl12, Sphk1, Serpina3n, Tgfbr2, Timp1, Tnc, Trh, Vim, Ccn4, Zfp36, Gadd45g, Bag3, Rasa4, Clcf1, Angptl4, Pmepa1, Cgref1, Pear1, Stk40, Trip10, Trib1, Sbno2, Trib2, Fam129b, Parp3, Dusp5, Sulf1, Ltbp1, Acvr1c, Gipr			negative regulation of biosynthetic process	BP	1482	5	0.00247491	Capn3, Cd34, Per3, Atad2, Smo
regulation of signaling	BP	3209	43	1.92129e-10	Adra1a, Arc, Atf3, Bdnf, Anxa2, Socs3, F2r, Gal, Gpr3, Ccn1, Inhba, Sik1, Gadd45b, Notch1, Ptgs1, Ptgs2, Rara, Rgs4, Ccl12, Sphk1, Timp1, Trh, Ccn4, Gadd45g, Homer1, Tnfrsf12a, Nptx2, Rasa4, Clcf1, Pmepa1, Pear1, Stk40, Pik3r6, Bmp3, Trib1, Trib2, Dusp5, Sulf1, Ltbp1, Acvr1c, Prex1, Vgf, Gipr			regulation of programmed cell death	BP	1504	5	0.00264063	Capn3, Cxcl12, Plk5, Plcg2, Smo
cellular process	BP	14901	103	2.86985e-10	Adra1a, Acan, Arc, Atf3, Bdnf, Btg2, Anxa2, Cd1d1, Cdkn1a, Socs3, Dmp1, Egr2, Emp1, F2r, Fgl2, Fos, Fosb, Fosl2, Gal, Gfra1, Gpr3, Hpgd, Ier2, Ier5, Ccn1, Inhba, Sik1, Msn, Mt1, Gadd45b, Nedd9, Nfkbie, Notch1, Cdk18, Prlr, Pros1, Pipox, Ptgs1, Ptgs2, Ptx3, Rara, Rgs4, S100a10, Ccl12, Sstr2, Sphk1, Serpina3n, Sdc1, Tgfbr2, Timp1, Tll1, Tnc, Tpbg, Trh, Vim, Ccn4, Zfp36, Gadd45g, Homer1, Tnfrsf12a, …			regulation of metal ion transport	BP	419	3	0.0026993	Capn3, Cxcl12, Plcg2
growth	BP	1062	24	3.15385e-10	Adra1a, Bdnf, Anxa2, Cdkn1a, Socs3, Emp1, Gal, Inhba, Nedd9, Notch1, Prlr, Ptx3, Rara, Rgs4, Sphk1, Tgfbr2, Tnc, Ccn4, Tnfrsf12a, Cgref1, Stk40, Trip10, Acvr1c, Col27a1			release of sequestered calcium ion into cytosol	BP	114	2	0.00271087	Capn3, Plcg2
signaling	BP	6182	62	3.79808e-10	Adra1a, Arc, Atf3, Bdnf, Anxa2, Cdkn1a, Socs3, F2r, Fos, Gal, Gfra1, Gpr3, Hpgd, Ccn1, Inhba, Sik1, Mt1, Gadd45b, Notch1, Prlr, Ptgs1, Ptgs2, Rara, Rgs4, Ccl12, Sstr2, Sphk1, Sdc1, Tgfbr2, Timp1, Tnc, Trh, Vim, Ccn4, Zfp36, Gadd45g, Homer1, Tnfrsf12a, Bag3, Nptx2, Rasa4, Clcf1, Pmepa1, Rasl11a, Pear1, Stk40, Sv2c, Adgrf4, Pik3r6, Npy, Bmp3, Trib1, Csrnp1, Trib2, Fam129b, Dusp5, Sulf1, Ltbp1, Acvr…			positive regulation of developmental process	BP	1514	5	0.00271861	Capn3, Cd34, Cxcl12, Plk5, Smo
positive regulation of cell differentiation	BP	1083	24	4.67389e-10	Bdnf, Anxa2, Cd1d1, Socs3, Fos, Ccn1, Inhba, Nedd9, Notch1, Ptgs2, Rara, S100a10, Sphk1, Tgfbr2, Vim, Ccn4, Zfp36, Tnfrsf12a, Clcf1, Medag, Pik3r6, Trip10, Trib1, Prex1			calcium ion transport	BP	421	3	0.00273594	Capn3, Cxcl12, Plcg2
regulation of metabolic process	BP	5736	59	5.63881e-10	Adra1a, Arc, Atf3, Bdnf, Btg2, Anxa2, Cd1d1, Cdkn1a, Socs3, Egr2, F2r, Fos, Fosb, Fosl2, Gal, Gfra1, Gpr3, Ier2, Ier5, Ccn1, Inhba, Sik1, Msn, Gadd45b, Nedd9, Nfkbie, Notch1, Prlr, Ptgs2, Ptx3, Rara, Ccl12, Sphk1, Serpina3n, Tgfbr2, Timp1, Tnc, Vim, Zfp36, Gadd45g, Bag3, Clcf1, Angptl4, Pmepa1, Rasl11a, Stk40, Mfap4, Pik3r6, Bmp3, Trib1, Csrnp1, Sbno2, Trib2, Fam129b, Parp3, Dusp5, Sulf1, Ltbp1, …			epithelial cell proliferation	BP	423	3	0.00277289	Cd34, Cxcl12, Smo
regulation of cell communication	BP	3187	42	5.86622e-10	Adra1a, Arc, Atf3, Bdnf, Socs3, F2r, Gal, Gpr3, Ccn1, Inhba, Sik1, Gadd45b, Notch1, Ptgs1, Ptgs2, Rara, Rgs4, Ccl12, Sphk1, Timp1, Trh, Ccn4, Gadd45g, Homer1, Tnfrsf12a, Nptx2, Rasa4, Clcf1, Pmepa1, Pear1, Stk40, Pik3r6, Bmp3, Trib1, Trib2, Dusp5, Sulf1, Ltbp1, Acvr1c, Prex1, Vgf, Gipr			negative regulation of sequestering of calcium ion	BP	116	2	0.00280501	Capn3, Plcg2
cell communication	BP	6249	62	6.07866e-10	Adra1a, Arc, Atf3, Bdnf, Cdkn1a, Socs3, F2r, Fos, Gal, Gfra1, Gpr3, Hpgd, Ccn1, Inhba, Sik1, Mt1, Gadd45b, Notch1, Prlr, Ptgs1, Ptgs2, Rara, Rgs4, Ccl12, Sstr2, Sphk1, Sdc1, Tgfbr2, Timp1, Tnc, Trh, Vim, Ccn4, Zfp36, Gadd45g, Homer1, Tnfrsf12a, Bag3, Nptx2, Rasa4, Clcf1, Angptl4, Pmepa1, Rasl11a, Pear1, Stk40, Sv2c, Adgrf4, Pik3r6, Npy, Bmp3, Trib1, Csrnp1, Trib2, Fam129b, Dusp5, Sulf1, Ltbp1, Ac…			negative regulation of programmed cell death	BP	913	4	0.00289896	Capn3, Cxcl12, Plcg2, Smo
response to external stimulus	BP	2189	34	7.49698e-10	Adra1a, Atf3, Bdnf, Anxa2, Cdkn1a, Socs3, Egr2, F2r, Fgl2, Fos, Ccn1, Sik1, Notch1, Prlr, Pros1, Ptgs2, Ptx3, Rara, Ccl12, Sphk1, Serpina3n, Vim, Ccn4, Zfp36, Bag3, Clcf1, Angptl4, C2cd4b, Trib1, Sbno2, Cd300lb, Acvr1c, Prex1, Vgf			odontogenesis	BP	118	2	0.00290068	Cd34, Smo
regulation of phosphorylation	BP	1516	28	8.04853e-10	Adra1a, Atf3, Bdnf, Anxa2, Cdkn1a, Socs3, F2r, Gfra1, Ccn1, Inhba, Gadd45b, Nedd9, Notch1, Prlr, Ptgs2, Rara, Ccl12, Sphk1, Tgfbr2, Gadd45g, Clcf1, Pmepa1, Stk40, Pik3r6, Bmp3, Trib1, Trib2, Dusp5			regulation of sequestering of calcium ion	BP	118	2	0.00290068	Capn3, Plcg2
regulation of cell differentiation	BP	1864	31	1.03152e-09	Arc, Bdnf, Anxa2, Cd1d1, Socs3, Fgl2, Fos, Gal, Ccn1, Inhba, Sik1, Nedd9, Notch1, Prlr, Ptgs2, Rara, Rgs4, S100a10, Sphk1, Tgfbr2, Vim, Ccn4, Zfp36, Tnfrsf12a, Clcf1, Medag, Pik3r6, Trip10, Trib1, Trib2, Prex1			sequestering of calcium ion	BP	119	2	0.00294909	Capn3, Plcg2
cell development	BP	2348	35	1.16219e-09	Adra1a, Acan, Arc, Bdnf, Btg2, Anxa2, Egr2, Fosl2, Gal, Gfra1, Inhba, Msn, Nedd9, Notch1, Ptx3, Rara, Rgs4, S100a10, Sphk1, Sdc1, Tgfbr2, Tnc, Vim, Ccn4, Homer1, Tnfrsf12a, Nptx2, Clcf1, Adgrf4, Trip10, Bmp3, Trib1, Sulf1, Prex1, Col27a1			multicellular organism development	BP	5149	9	0.0030275	Capn3, Cd34, Cys1, Cxcl12, Aqp11, Plk5, Plcg2, Prtg, Smo
regulation of protein metabolic process	BP	2648	37	1.96938e-09	Adra1a, Atf3, Bdnf, Btg2, Anxa2, Cd1d1, Cdkn1a, Socs3, F2r, Gfra1, Ccn1, Inhba, Msn, Gadd45b, Nedd9, Notch1, Prlr, Ptgs2, Ptx3, Rara, Ccl12, Sphk1, Serpina3n, Tgfbr2, Timp1, Vim, Zfp36, Gadd45g, Clcf1, Pmepa1, Stk40, Pik3r6, Bmp3, Trib1, Trib2, Dusp5, Acvr1c			myotube differentiation	BP	122	2	0.00309659	Cxcl12, Smo
regulation of macromolecule metabolic process	BP	5275	55	2.24004e-09	Adra1a, Arc, Atf3, Bdnf, Btg2, Anxa2, Cd1d1, Cdkn1a, Socs3, Egr2, F2r, Fos, Fosb, Fosl2, Gal, Gfra1, Ier2, Ier5, Ccn1, Inhba, Sik1, Msn, Gadd45b, Nedd9, Nfkbie, Notch1, Prlr, Ptgs2, Ptx3, Rara, Ccl12, Sphk1, Serpina3n, Tgfbr2, Timp1, Tnc, Vim, Zfp36, Gadd45g, Bag3, Clcf1, Pmepa1, Rasl11a, Stk40, Pik3r6, Bmp3, Trib1, Csrnp1, Sbno2, Trib2, Fam129b, Parp3, Dusp5, Sulf1, Acvr1c			cell activation	BP	935	4	0.00315995	Capn3, Cxcl12, Plcg2, Smo
regulation of primary metabolic process	BP	5143	54	2.74958e-09	Adra1a, Atf3, Bdnf, Btg2, Anxa2, Cd1d1, Cdkn1a, Socs3, Egr2, F2r, Fos, Fosb, Fosl2, Gal, Gfra1, Ier2, Ier5, Ccn1, Inhba, Sik1, Msn, Gadd45b, Nedd9, Nfkbie, Notch1, Prlr, Ptgs2, Ptx3, Rara, Ccl12, Sphk1, Serpina3n, Tgfbr2, Timp1, Vim, Zfp36, Gadd45g, Bag3, Clcf1, Angptl4, Pmepa1, Rasl11a, Stk40, Pik3r6, Bmp3, Trib1, Csrnp1, Sbno2, Trib2, Fam129b, Parp3, Dusp5, Sulf1, Acvr1c			regulation of neurogenesis	BP	948	4	0.00332158	Cxcl12, Plk5, Prtg, Smo
regulation of nitrogen compound metabolic process	BP	5000	53	3.08791e-09	Adra1a, Atf3, Bdnf, Btg2, Anxa2, Cd1d1, Cdkn1a, Socs3, Egr2, F2r, Fos, Fosb, Fosl2, Gal, Gfra1, Ier2, Ier5, Ccn1, Inhba, Sik1, Msn, Gadd45b, Nedd9, Nfkbie, Notch1, Prlr, Ptgs2, Ptx3, Rara, Ccl12, Sphk1, Serpina3n, Tgfbr2, Timp1, Vim, Zfp36, Gadd45g, Bag3, Clcf1, Pmepa1, Rasl11a, Stk40, Pik3r6, Bmp3, Trib1, Csrnp1, Sbno2, Trib2, Fam129b, Parp3, Dusp5, Sulf1, Acvr1c			response to abiotic stimulus	BP	952	4	0.00337245	Capn3, Cd34, Per3, Cxcl12
cell proliferation	BP	1961	31	3.49631e-09	Atf3, Bdnf, Btg2, Anxa2, Cd1d1, Cdkn1a, F2r, Fosl2, Gal, Hpgd, Ier5, Ccn1, Inhba, Msn, Notch1, Ptgs1, Ptgs2, Rara, Ccl12, Sphk1, Tgfbr2, Timp1, Tnc, Vim, Ccn4, Zfp36, Clcf1, Trib1, Fam129b, Sulf1, Acvr1c			axonogenesis	BP	460	3	0.00351323	Cxcl12, Prtg, Smo
regulation of cellular protein metabolic process	BP	2459	35	3.93874e-09	Adra1a, Atf3, Bdnf, Btg2, Anxa2, Cdkn1a, Socs3, F2r, Gfra1, Ccn1, Inhba, Msn, Gadd45b, Nedd9, Notch1, Prlr, Ptgs2, Rara, Ccl12, Sphk1, Serpina3n, Tgfbr2, Timp1, Vim, Zfp36, Gadd45g, Clcf1, Pmepa1, Stk40, Pik3r6, Bmp3, Trib1, Trib2, Dusp5, Acvr1c			divalent metal ion transport	BP	470	3	0.00373223	Capn3, Cxcl12, Plcg2
regulation of signal transduction	BP	2740	37	5.03041e-09	Adra1a, Arc, Atf3, Bdnf, Socs3, F2r, Gpr3, Ccn1, Inhba, Sik1, Gadd45b, Notch1, Ptgs2, Rara, Rgs4, Ccl12, Sphk1, Timp1, Ccn4, Gadd45g, Homer1, Tnfrsf12a, Nptx2, Rasa4, Clcf1, Pmepa1, Pear1, Stk40, Pik3r6, Bmp3, Trib1, Trib2, Dusp5, Sulf1, Ltbp1, Prex1, Gipr			axon extension	BP	135	2	0.00377507	Cxcl12, Smo
extracellular structure organization	BP	314	13	5.24698e-09	Acan, Anxa2, Dmp1, Ccn1, Notch1, Ptx3, Sdc1, Col5a3, Efemp2, Mfap4, Crispld2, Sulf1, Col27a1			calcium ion transmembrane import into cytosol	BP	135	2	0.00377507	Capn3, Plcg2
response to organic substance	BP	2757	37	5.95323e-09	Adra1a, Atf3, Bdnf, Socs3, Egr2, F2r, Fos, Fosl2, Hpgd, Ier2, Ccn1, Inhba, Msn, Notch1, Pappa, Prlr, Ptgs2, Rara, Ccl12, Sstr2, Sphk1, Serpina3n, Tgfbr2, Timp1, Trh, Vim, Zfp36, Homer1, Bag3, Pmepa1, Trib1, Sbno2, Cd300lb, Sulf1, Ltbp1, Acvr1c, Vgf			divalent inorganic cation transport	BP	473	3	0.00379953	Capn3, Cxcl12, Plcg2
phosphorylation	BP	2135	32	6.64121e-09	Adra1a, Atf3, Bdnf, Anxa2, Cdkn1a, Socs3, F2r, Gfra1, Ccn1, Inhba, Sik1, Gadd45b, Nedd9, Notch1, Cdk18, Prlr, Ptgs2, Rara, Ccl12, Sphk1, Tgfbr2, Zfp36, Gadd45g, Clcf1, Pmepa1, Stk40, Pik3r6, Bmp3, Trib1, Trib2, Dusp5, Acvr1c			stem cell proliferation	BP	136	2	0.00382989	Cd34, Smo
response to hormone	BP	686	18	7.07933e-09	Adra1a, Bdnf, Socs3, Egr2, Fosl2, Inhba, Msn, Notch1, Pappa, Prlr, Rara, Sstr2, Serpina3n, Timp1, Trh, Zfp36, Acvr1c, Vgf			regulation of wound healing	BP	140	2	0.00405288	Capn3, Cd34
regulation of phosphate metabolic process	BP	1675	28	7.32795e-09	Adra1a, Atf3, Bdnf, Anxa2, Cdkn1a, Socs3, F2r, Gfra1, Ccn1, Inhba, Gadd45b, Nedd9, Notch1, Prlr, Ptgs2, Rara, Ccl12, Sphk1, Tgfbr2, Gadd45g, Clcf1, Pmepa1, Stk40, Pik3r6, Bmp3, Trib1, Trib2, Dusp5			kidney epithelium development	BP	141	2	0.00410956	Aqp11, Smo
regulation of phosphorus metabolic process	BP	1676	28	7.42394e-09	Adra1a, Atf3, Bdnf, Anxa2, Cdkn1a, Socs3, F2r, Gfra1, Ccn1, Inhba, Gadd45b, Nedd9, Notch1, Prlr, Ptgs2, Rara, Ccl12, Sphk1, Tgfbr2, Gadd45g, Clcf1, Pmepa1, Stk40, Pik3r6, Bmp3, Trib1, Trib2, Dusp5			regeneration	BP	142	2	0.0041666	Capn3, Cxcl12
regulation of cellular metabolic process	BP	5296	54	8.19835e-09	Adra1a, Arc, Atf3, Bdnf, Btg2, Anxa2, Cd1d1, Cdkn1a, Socs3, Egr2, F2r, Fos, Fosb, Fosl2, Gal, Gfra1, Ier2, Ier5, Ccn1, Inhba, Sik1, Msn, Gadd45b, Nedd9, Nfkbie, Notch1, Prlr, Ptgs2, Ptx3, Rara, Ccl12, Sphk1, Serpina3n, Tgfbr2, Timp1, Vim, Zfp36, Gadd45g, Bag3, Clcf1, Pmepa1, Rasl11a, Stk40, Pik3r6, Bmp3, Trib1, Csrnp1, Sbno2, Trib2, Fam129b, Parp3, Dusp5, Sulf1, Acvr1c			endothelial cell proliferation	BP	143	2	0.00422402	Cd34, Cxcl12
MAPK cascade	BP	784	19	9.33351e-09	Adra1a, Atf3, F2r, Ccn1, Inhba, Gadd45b, Notch1, Rara, Ccl12, Sphk1, Zfp36, Gadd45g, Clcf1, Stk40, Pik3r6, Bmp3, Trib1, Trib2, Dusp5			negative regulation of gene expression	BP	1680	5	0.00427671	Capn3, Cd34, Per3, Atad2, Smo
extracellular matrix organization	BP	270	12	9.59059e-09	Acan, Anxa2, Dmp1, Ccn1, Notch1, Ptx3, Col5a3, Efemp2, Mfap4, Crispld2, Sulf1, Col27a1			nephron development	BP	144	2	0.0042818	Aqp11, Smo
anatomical structure morphogenesis	BP	2690	36	1.11951e-08	Acan, Arc, Bdnf, Anxa2, Socs3, Dmp1, Egr2, Gal, Gfra1, Hpgd, Ccn1, Inhba, Msn, Nedd9, Notch1, Ptgs2, Rara, S100a10, Ccl12, Sphk1, Tgfbr2, Tnc, Vim, Tnfrsf12a, Angptl4, Stk40, Adgrf4, Crispld2, Cemip2, Pik3r6, Megf11, Csrnp1, Sbno2, Sulf1, Prex1, Col27a1			animal organ development	BP	3352	7	0.00433171	Capn3, Cd34, Cys1, Cxcl12, Aqp11, Plcg2, Smo
positive regulation of protein phosphorylation	BP	976	21	1.12693e-08	Adra1a, Bdnf, Anxa2, Cdkn1a, F2r, Gfra1, Ccn1, Inhba, Gadd45b, Nedd9, Notch1, Prlr, Ptgs2, Rara, Ccl12, Sphk1, Tgfbr2, Gadd45g, Clcf1, Pik3r6, Bmp3			axon development	BP	496	3	0.00434048	Cxcl12, Prtg, Smo
cell surface receptor signaling pathway	BP	2308	33	1.14762e-08	Arc, Atf3, Bdnf, Socs3, Fos, Gfra1, Hpgd, Ccn1, Inhba, Notch1, Prlr, Rgs4, Ccl12, Sphk1, Sdc1, Tgfbr2, Timp1, Vim, Ccn4, Homer1, Tnfrsf12a, Bag3, Clcf1, Pmepa1, Pear1, Adgrf4, Bmp3, Trib1, Csrnp1, Sulf1, Ltbp1, Acvr1c, Gipr			protein-containing complex assembly	BP	1690	5	0.00438768	Capn3, Cxcl12, Aqp11, Stxbp6, Prtg
extracellular matrix	CC	472	15	1.16164e-08	Acan, Anxa2, Dmp1, Ccn1, Ptx3, S100a10, Timp1, Tnc, Ccn4, Col5a3, Efemp2, Mfap4, Crispld2, Ltbp1, Col27a1			growth factor activity	MF	146	2	0.00439848	Ogn, Cxcl12
blood vessel development	BP	709	18	1.17709e-08	Anxa2, Socs3, Hpgd, Ccn1, Notch1, Ptgs2, Ccl12, Sphk1, Tgfbr2, Tnfrsf12a, Angptl4, Efemp2, Adgrf4, Cemip2, Pik3r6, Adamts6, Sulf1, Ltbp1			calcium ion transport into cytosol	BP	156	2	0.00500388	Capn3, Plcg2
signal transduction by protein phosphorylation	BP	801	19	1.3168e-08	Adra1a, Atf3, F2r, Ccn1, Inhba, Gadd45b, Notch1, Rara, Ccl12, Sphk1, Zfp36, Gadd45g, Clcf1, Stk40, Pik3r6, Bmp3, Trib1, Trib2, Dusp5			regulation of nervous system development	BP	1063	4	0.00500779	Cxcl12, Plk5, Prtg, Smo
response to oxygen-containing compound	BP	1390	25	1.33297e-08	Socs3, Egr2, F2r, Fos, Fosl2, Hpgd, Inhba, Msn, Mt1, Notch1, Ptgs2, Rara, Ccl12, Sstr2, Sphk1, Serpina3n, Tgfbr2, Vim, Zfp36, Homer1, Trib1, Sbno2, Cd300lb, Acvr1c, Vgf			neuron projection development	BP	1069	4	0.00510912	Cxcl12, Plk5, Prtg, Smo
positive regulation of protein metabolic process	BP	1618	27	1.50464e-08	Adra1a, Bdnf, Anxa2, Cd1d1, Cdkn1a, F2r, Gfra1, Ccn1, Inhba, Msn, Gadd45b, Nedd9, Notch1, Prlr, Ptgs2, Rara, Ccl12, Sphk1, Tgfbr2, Vim, Gadd45g, Clcf1, Pik3r6, Bmp3, Trib1, Trib2, Acvr1c			regulation of calcium ion transmembrane transport	BP	159	2	0.0051926	Capn3, Plcg2
signal transduction	BP	5723	56	1.60304e-08	Adra1a, Arc, Atf3, Bdnf, Cdkn1a, Socs3, F2r, Fos, Gal, Gfra1, Gpr3, Hpgd, Ccn1, Inhba, Sik1, Mt1, Gadd45b, Notch1, Prlr, Ptgs2, Rara, Rgs4, Ccl12, Sstr2, Sphk1, Sdc1, Tgfbr2, Timp1, Trh, Vim, Ccn4, Zfp36, Gadd45g, Homer1, Tnfrsf12a, Bag3, Nptx2, Rasa4, Clcf1, Pmepa1, Rasl11a, Pear1, Stk40, Adgrf4, Pik3r6, Npy, Bmp3, Trib1, Csrnp1, Trib2, Dusp5, Sulf1, Ltbp1, Acvr1c, Prex1, Gipr			positive regulation of cell differentiation	BP	1083	4	0.00535099	Cd34, Cxcl12, Plk5, Smo
positive regulation of cellular protein metabolic process	BP	1514	26	1.65379e-08	Adra1a, Bdnf, Anxa2, Cdkn1a, F2r, Gfra1, Ccn1, Inhba, Msn, Gadd45b, Nedd9, Notch1, Prlr, Ptgs2, Rara, Ccl12, Sphk1, Tgfbr2, Vim, Gadd45g, Clcf1, Pik3r6, Bmp3, Trib1, Trib2, Acvr1c			regulation of cell development	BP	1083	4	0.00535099	Cxcl12, Plk5, Prtg, Smo
positive regulation of developmental process	BP	1514	26	1.65379e-08	Bdnf, Anxa2, Cd1d1, Socs3, Fos, Gal, Ccn1, Inhba, Nedd9, Notch1, Ptgs2, Rara, S100a10, Sphk1, Tgfbr2, Tpbg, Vim, Ccn4, Zfp36, Tnfrsf12a, Clcf1, Medag, Pik3r6, Trip10, Trib1, Prex1			positive regulation of cation transmembrane transport	BP	162	2	0.00538459	Capn3, Plcg2
positive regulation of protein modification process	BP	1197	23	1.6843e-08	Adra1a, Bdnf, Anxa2, Cdkn1a, F2r, Gfra1, Ccn1, Inhba, Gadd45b, Nedd9, Notch1, Prlr, Ptgs2, Rara, Ccl12, Sphk1, Tgfbr2, Gadd45g, Clcf1, Pik3r6, Bmp3, Trib1, Trib2			response to temperature stimulus	BP	163	2	0.00544931	Cd34, Cxcl12
regulation of protein modification process	BP	1743	28	1.73542e-08	Adra1a, Atf3, Bdnf, Anxa2, Cdkn1a, Socs3, F2r, Gfra1, Ccn1, Inhba, Gadd45b, Nedd9, Notch1, Prlr, Ptgs2, Rara, Ccl12, Sphk1, Tgfbr2, Gadd45g, Clcf1, Pmepa1, Stk40, Pik3r6, Bmp3, Trib1, Trib2, Dusp5			tube development	BP	1096	4	0.00558246	Cd34, Cxcl12, Aqp11, Smo
regulation of MAPK cascade	BP	729	18	1.80274e-08	Adra1a, Atf3, F2r, Ccn1, Inhba, Gadd45b, Notch1, Rara, Ccl12, Sphk1, Gadd45g, Clcf1, Stk40, Pik3r6, Bmp3, Trib1, Trib2, Dusp5			protein stabilization	BP	167	2	0.00571177	Per3, Smo
positive regulation of molecular function	BP	1420	25	2.03162e-08	Adra1a, Arc, Bdnf, Anxa2, Cdkn1a, F2r, Gal, Ccn1, Gadd45b, Nedd9, Prlr, Rara, Rgs4, S100a10, Ccl12, Sphk1, Tgfbr2, Gadd45g, Pik3r6, Trib1, Trib2, Fam129b, Serinc2, Acvr1c, Prex1			anatomical structure development	BP	5624	9	0.00572177	Capn3, Cd34, Cys1, Cxcl12, Aqp11, Plk5, Plcg2, Prtg, Smo
regulation of biological quality	BP	3889	44	2.30055e-08	Adra1a, Arc, Bdnf, Anxa2, F2r, Gal, Gpr3, Inhba, Msn, Mt1, Notch1, Prlr, Pros1, Ptgs1, Ptgs2, Ptx3, Rara, Rgs4, Ccl12, Sphk1, Tpbg, Trh, Vim, Ccn4, Zfp36, Gadd45g, Homer1, Tnfrsf12a, Bag3, Nptx2, Clcf1, Angptl4, Pear1, C2cd4b, Adgrf4, Npy, Fam129b, Parp3, Dusp5, Ltbp1, Acvr1c, Prex1, Vgf, Gipr			cytosolic calcium ion transport	BP	169	2	0.00584515	Capn3, Plcg2
vasculature development	BP	741	18	2.31251e-08	Anxa2, Socs3, Hpgd, Ccn1, Notch1, Ptgs2, Ccl12, Sphk1, Tgfbr2, Tnfrsf12a, Angptl4, Efemp2, Adgrf4, Cemip2, Pik3r6, Adamts6, Sulf1, Ltbp1			regulation of developmental process	BP	2654	6	0.00624482	Capn3, Cd34, Cxcl12, Plk5, Prtg, Smo
regulation of multicellular organismal development	BP	2136	31	2.60587e-08	Arc, Bdnf, Anxa2, Cd1d1, Dmp1, Fgl2, Fos, Gal, Ccn1, Inhba, Notch1, Prlr, Ptgs2, Rara, Rgs4, Sphk1, Tgfbr2, Timp1, Tpbg, Vim, Ccn4, Zfp36, Tnfrsf12a, Clcf1, Pik3r6, Trip10, Trib1, Parp3, Sulf1, Acvr1c, Prex1			homeostatic process	BP	1850	5	0.00646239	Capn3, Cd34, Aqp11, Plcg2, Smo
positive regulation of phosphorylation	BP	1030	21	2.84958e-08	Adra1a, Bdnf, Anxa2, Cdkn1a, F2r, Gfra1, Ccn1, Inhba, Gadd45b, Nedd9, Notch1, Prlr, Ptgs2, Rara, Ccl12, Sphk1, Tgfbr2, Gadd45g, Clcf1, Pik3r6, Bmp3			positive regulation of ion transmembrane transport	BP	178	2	0.00646302	Capn3, Plcg2
cardiovascular system development	BP	754	18	3.01213e-08	Anxa2, Socs3, Hpgd, Ccn1, Notch1, Ptgs2, Ccl12, Sphk1, Tgfbr2, Tnfrsf12a, Angptl4, Efemp2, Adgrf4, Cemip2, Pik3r6, Adamts6, Sulf1, Ltbp1			regulation of response to wounding	BP	178	2	0.00646302	Capn3, Cd34
striated muscle tissue development	BP	434	14	3.07565e-08	Adra1a, Atf3, Bdnf, Btg2, Egr2, Fos, Sik1, Notch1, Rara, Rgs4, Tgfbr2, Ccn4, Homer1, Trip10			positive regulation of neurogenesis	BP	575	3	0.00654772	Cxcl12, Plk5, Smo
regulation of catalytic activity	BP	1791	28	3.10543e-08	Adra1a, Cdkn1a, F2r, Ccn1, Gadd45b, Nedd9, Notch1, Prlr, Ptgs2, Ptx3, Rgs4, S100a10, Ccl12, Serpina3n, Tgfbr2, Timp1, Zfp36, Gadd45g, Rasa4, Angptl4, Pik3r6, Trib1, Trib2, Serinc2, Parp3, Dusp5, Acvr1c, Prex1			anatomical structure formation involved in morphogenesis	BP	1147	4	0.0065563	Capn3, Cd34, Cxcl12, Smo
developmental growth	BP	767	18	3.90192e-08	Adra1a, Bdnf, Anxa2, Cdkn1a, Gal, Notch1, Prlr, Ptx3, Rara, Rgs4, Tgfbr2, Tnc, Ccn4, Tnfrsf12a, Stk40, Trip10, Acvr1c, Col27a1			chemotaxis	BP	577	3	0.00661086	Cxcl12, Prtg, Smo
cell-cell signaling	BP	1471	25	4.05188e-08	Adra1a, Arc, Bdnf, F2r, Gal, Inhba, Notch1, Ptgs1, Ptgs2, Rara, Rgs4, Sphk1, Sdc1, Tnc, Trh, Ccn4, Homer1, Nptx2, Clcf1, Sv2c, Fam129b, Sulf1, Acvr1c, Vgf, Gipr			taxis	BP	580	3	0.00670626	Cxcl12, Prtg, Smo
muscle tissue development	BP	457	14	5.8319e-08	Adra1a, Atf3, Bdnf, Btg2, Egr2, Fos, Sik1, Notch1, Rara, Rgs4, Tgfbr2, Ccn4, Homer1, Trip10			binding	MF	12861	14	0.00671309	Capn3, Cd34, Cys1, Ogn, Per3, Cxcl12, Pde7b, Atad2, Plk5, Stxbp6, Plcg2, Prtg, Smo, Fbxl7
cell adhesion	BP	1290	23	6.62551e-08	Acan, Cd1d1, Dmp1, Fgl2, Ccn1, Msn, Nedd9, Notch1, Prlr, Rara, S100a10, Tgfbr2, Tnc, Ccn4, Tnfrsf12a, Col5a3, Cgref1, Pear1, C2cd4b, Mfap4, Pik3r6, Megf11, Prex1			programmed cell death	BP	1870	5	0.00676393	Capn3, Cxcl12, Plk5, Plcg2, Smo
negative regulation of apoptotic process	BP	895	19	7.60705e-08	Bdnf, Btg2, Cdkn1a, Socs3, F2r, Ccn1, Mt1, Notch1, Ptgs2, Rara, Ccl12, Sphk1, Timp1, Bag3, Clcf1, Angptl4, Stk40, Trip10, Fam129b			branching morphogenesis of an epithelial tube	BP	183	2	0.00681867	Cxcl12, Smo
biological adhesion	BP	1302	23	7.83275e-08	Acan, Cd1d1, Dmp1, Fgl2, Ccn1, Msn, Nedd9, Notch1, Prlr, Rara, S100a10, Tgfbr2, Tnc, Ccn4, Tnfrsf12a, Col5a3, Cgref1, Pear1, C2cd4b, Mfap4, Pik3r6, Megf11, Prex1			negative regulation of transcription, DNA-templated	BP	1160	4	0.00682174	Capn3, Per3, Atad2, Smo
positive regulation of phosphate metabolic process	BP	1099	21	8.55957e-08	Adra1a, Bdnf, Anxa2, Cdkn1a, F2r, Gfra1, Ccn1, Inhba, Gadd45b, Nedd9, Notch1, Prlr, Ptgs2, Rara, Ccl12, Sphk1, Tgfbr2, Gadd45g, Clcf1, Pik3r6, Bmp3			skeletal muscle tissue development	BP	184	2	0.00689085	Capn3, Smo
positive regulation of phosphorus metabolic process	BP	1099	21	8.55957e-08	Adra1a, Bdnf, Anxa2, Cdkn1a, F2r, Gfra1, Ccn1, Inhba, Gadd45b, Nedd9, Notch1, Prlr, Ptgs2, Rara, Ccl12, Sphk1, Tgfbr2, Gadd45g, Clcf1, Pik3r6, Bmp3			negative regulation of nucleic acid-templated transcripti...	BP	1164	4	0.00690485	Capn3, Per3, Atad2, Smo
negative regulation of multicellular organismal process	BP	1311	23	8.86877e-08	Adra1a, Bdnf, Anxa2, F2r, Fgl2, Gal, Inhba, Notch1, Pros1, Ptgs2, Rara, Rgs4, Tgfbr2, Timp1, Vim, Ccn4, Zfp36, Trib1, Trib2, Parp3, Dusp5, Sulf1, Acvr1c			negative regulation of RNA biosynthetic process	BP	1165	4	0.00692573	Capn3, Per3, Atad2, Smo
positive regulation of multicellular organismal process	BP	1893	28	9.99554e-08	Adra1a, Bdnf, Anxa2, Cd1d1, F2r, Fos, Gal, Gpr3, Ccn1, Inhba, Notch1, Prlr, Ptgs1, Ptgs2, Rara, Rgs4, Sphk1, Tgfbr2, Tpbg, Vim, Ccn4, Gadd45g, Tnfrsf12a, Clcf1, Pik3r6, Trip10, Trib1, Sulf1			positive regulation of multicellular organismal process	BP	1893	5	0.00712306	Cd34, Cxcl12, Plk5, Plcg2, Smo
organ growth	BP	212	10	1.00033e-07	Adra1a, Anxa2, Notch1, Prlr, Rara, Rgs4, Tgfbr2, Ccn4, Trip10, Col27a1			regulation of gene expression	BP	3674	7	0.00729011	Capn3, Cd34, Cys1, Per3, Atad2, Plcg2, Smo
negative regulation of programmed cell death	BP	913	19	1.03697e-07	Bdnf, Btg2, Cdkn1a, Socs3, F2r, Ccn1, Mt1, Notch1, Ptgs2, Rara, Ccl12, Sphk1, Timp1, Bag3, Clcf1, Angptl4, Stk40, Trip10, Fam129b			neuron projection extension	BP	191	2	0.00740593	Cxcl12, Smo
cyclooxygenase pathway	BP	3	3	1.1635e-07	Ptgs1, Ptgs2, Sphk1			striated muscle cell development	BP	191	2	0.00740593	Capn3, Smo
transmembrane receptor protein serine/threonine kinase si...	BP	339	12	1.16752e-07	Fos, Hpgd, Ccn1, Inhba, Notch1, Tgfbr2, Vim, Pmepa1, Bmp3, Sulf1, Ltbp1, Acvr1c			protein-containing complex subunit organization	BP	1915	5	0.00747918	Capn3, Cxcl12, Aqp11, Stxbp6, Prtg
metabolic process	BP	9969	77	1.24368e-07	Adra1a, Acan, Arc, Atf3, Bdnf, Btg2, Anxa2, Cd1d1, Cdkn1a, Socs3, Egr2, F2r, Fos, Fosb, Fosl2, Gal, Gfra1, Gpr3, Hpgd, Ier2, Ier5, Ccn1, Inhba, Sik1, Msn, Gadd45b, Nedd9, Nfkbie, Notch1, Pappa, Cdk18, Prlr, Pipox, Ptgs1, Ptgs2, Ptx3, Rara, Ccl12, Sphk1, Serpina3n, Tgfbr2, Timp1, Tll1, Tnc, Trh, Vim, Zfp36, Gadd45g, Bag3, Clcf1, Chst5, Rbms1, Angptl4, Pmepa1, Rasl11a, Stk40, Mfap4, Prss23, Srxn1, …			cellular component morphogenesis	BP	1193	4	0.00752791	Capn3, Cxcl12, Prtg, Smo
negative regulation of cell death	BP	1023	20	1.2598e-07	Bdnf, Btg2, Cdkn1a, Socs3, F2r, Ccn1, Mt1, Notch1, Ptgs2, Rara, Ccl12, Sphk1, Timp1, Ccn4, Bag3, Clcf1, Angptl4, Stk40, Trip10, Fam129b			cellular component assembly	BP	2758	6	0.00754774	Capn3, Cd34, Cxcl12, Aqp11, Stxbp6, Prtg
localization	BP	5747	54	1.55417e-07	Adra1a, Acan, Arc, Bdnf, Anxa2, Cdkn1a, Egr2, F2r, Gal, Gfra1, Ier2, Ccn1, Inhba, Sik1, Msn, Nedd9, Nfkbie, Notch1, Prlr, Pros1, Ptgs1, Ptgs2, Ptx3, Rara, Rgs4, S100a10, Ccl12, Sphk1, Sdc1, Tgfbr2, Timp1, Trh, Vim, Ccn4, Zfp36, Homer1, Tnfrsf12a, Bag3, Nptx2, Clcf1, Pear1, Sv2c, Arl4d, Trip10, Trib1, Fam129b, Kif18a, Parp3, Sulf1, Ltbp1, Acvr1c, Prex1, Vgf, Gipr			skeletal muscle organ development	BP	193	2	0.00755623	Capn3, Smo
cellular response to chemical stimulus	BP	2710	34	1.61262e-07	Atf3, Bdnf, Anxa2, Socs3, Egr2, Fos, Fosb, Hpgd, Ccn1, Inhba, Msn, Mt1, Notch1, Prlr, Rara, S100a10, Ccl12, Sstr2, Sphk1, Tgfbr2, Trh, Vim, Zfp36, Bag3, Rasa4, Pmepa1, Srxn1, Trib1, Sbno2, Cd300lb, Sulf1, Ltbp1, Acvr1c, Prex1			neuron development	BP	1204	4	0.00777381	Cxcl12, Plk5, Prtg, Smo
binding	MF	12861	90	1.76902e-07	Adra1a, Acan, Arc, Atf3, Bdnf, Btg2, Anxa2, Cd1d1, Cd1d2, Cdkn1a, Socs3, Dmp1, Egr2, F2r, Fos, Fosb, Fosl2, Gal, Gfra1, Hpgd, Ier2, Ier5, Ccn1, Inhba, Sik1, Msn, Mt1, Gadd45b, Nedd9, Nfkbie, Notch1, Pappa, Cdk18, Prlr, Pros1, Ptgs1, Ptgs2, Ptx3, Rara, Rgs4, S100a10, Ccl12, Sstr2, Sphk1, Sdc1, Tgfbr2, Timp1, Tll1, Tnc, Trh, Vim, Ccn4, Zfp36, Gadd45g, Homer1, Tnfrsf12a, Bag3, Nptx2, Col5a3, Rasa4, …			blood vessel morphogenesis	BP	615	3	0.00788103	Cd34, Cxcl12, Smo
extracellular matrix component	CC	51	6	1.88003e-07	Acan, Tnc, Col5a3, Mfap4, Ltbp1, Col27a1			cell morphogenesis involved in neuron differentiation	BP	616	3	0.00791629	Cxcl12, Prtg, Smo
inflammatory response	BP	670	16	1.8953e-07	Socs3, F2r, Gal, Notch1, Ptgs1, Ptgs2, Ccl12, Sphk1, Serpina3n, Sdc1, Timp1, Ccn4, Zfp36, Clcf1, C2cd4b, Sbno2			positive regulation of epithelial cell proliferation	BP	198	2	0.00793804	Cxcl12, Smo
regulation of system process	BP	592	15	2.23106e-07	Adra1a, F2r, Gal, Inhba, Notch1, Ptgs1, Ptgs2, Rgs4, Sstr2, Sphk1, Ccn4, Homer1, Nptx2, Trip10, Dusp5			regulation of localization	BP	2801	6	0.00814193	Capn3, Cd34, Cxcl12, Stxbp6, Plcg2, Smo
phosphate-containing compound metabolic process	BP	2887	35	2.29107e-07	Adra1a, Atf3, Bdnf, Anxa2, Cdkn1a, Socs3, F2r, Gfra1, Ccn1, Inhba, Sik1, Gadd45b, Nedd9, Notch1, Cdk18, Prlr, Pipox, Ptgs2, Rara, Ccl12, Sphk1, Tgfbr2, Zfp36, Gadd45g, Clcf1, Pmepa1, Stk40, Pik3r6, Bmp3, Trib1, Trib2, Serinc2, Dusp5, Acvr1c, Plpp4			cell proliferation	BP	1961	5	0.00826474	Cd34, Cxcl12, Plk5, Smo, Fbxl7
defense response	BP	1390	23	2.51991e-07	Bdnf, Cd1d1, Socs3, F2r, Fgl2, Gal, Notch1, Ptgs1, Ptgs2, Ptx3, Ccl12, Sphk1, Serpina3n, Sdc1, Timp1, Vim, Ccn4, Zfp36, Clcf1, C2cd4b, Pik3r6, Sbno2, Vgf			cellular cation homeostasis	BP	631	3	0.00845647	Capn3, Aqp11, Plcg2
positive regulation of signaling	BP	1738	26	2.56804e-07	Adra1a, Arc, Atf3, Bdnf, Anxa2, F2r, Gal, Gpr3, Ccn1, Inhba, Gadd45b, Notch1, Ptgs2, Rara, Rgs4, Ccl12, Sphk1, Trh, Ccn4, Gadd45g, Tnfrsf12a, Clcf1, Pik3r6, Bmp3, Sulf1, Gipr			muscle cell development	BP	205	2	0.00848702	Capn3, Smo
phosphorus metabolic process	BP	2909	35	2.75626e-07	Adra1a, Atf3, Bdnf, Anxa2, Cdkn1a, Socs3, F2r, Gfra1, Ccn1, Inhba, Sik1, Gadd45b, Nedd9, Notch1, Cdk18, Prlr, Pipox, Ptgs2, Rara, Ccl12, Sphk1, Tgfbr2, Zfp36, Gadd45g, Clcf1, Pmepa1, Stk40, Pik3r6, Bmp3, Trib1, Trib2, Serinc2, Dusp5, Acvr1c, Plpp4			regulation of animal organ morphogenesis	BP	207	2	0.00864694	Cd34, Smo
response to lipid	BP	690	16	2.81219e-07	Bdnf, F2r, Fosl2, Inhba, Msn, Pappa, Ptgs2, Rara, Ccl12, Sstr2, Tgfbr2, Vim, Zfp36, Trib1, Sbno2, Cd300lb			response to chemical	BP	3789	7	0.00865839	Capn3, Cd34, Cxcl12, Plk5, Plcg2, Prtg, Smo
regulation of muscle system process	BP	237	10	2.81685e-07	Adra1a, F2r, Notch1, Ptgs1, Ptgs2, Rgs4, Sstr2, Sphk1, Ccn4, Trip10			developmental process	BP	5971	9	0.00872242	Capn3, Cd34, Cys1, Cxcl12, Aqp11, Plk5, Plcg2, Prtg, Smo
positive regulation of response to stimulus	BP	2126	29	3.12194e-07	Adra1a, Arc, Atf3, Bdnf, Cd1d1, Cd1d2, F2r, Gal, Gpr3, Ier5, Ccn1, Inhba, Gadd45b, Notch1, Ptgs2, Rara, Rgs4, Ccl12, Sphk1, Ccn4, Gadd45g, Tnfrsf12a, Clcf1, C2cd4b, Pik3r6, Bmp3, Parp3, Sulf1, Gipr			negative regulation of RNA metabolic process	BP	1251	4	0.00888523	Capn3, Per3, Atad2, Smo
regulation of localization	BP	2801	34	3.54318e-07	Adra1a, Acan, Arc, Anxa2, F2r, Gal, Ccn1, Inhba, Sik1, Msn, Nedd9, Notch1, Pros1, Ptgs1, Ptgs2, Ptx3, Rgs4, Ccl12, Sphk1, Sdc1, Tgfbr2, Timp1, Trh, Vim, Ccn4, Zfp36, Homer1, Bag3, Clcf1, Trib1, Sulf1, Acvr1c, Prex1, Gipr			cellular ion homeostasis	BP	645	3	0.00898003	Capn3, Aqp11, Plcg2
biological_process	BP	20008	114	3.70556e-07	Adra1a, Acan, Arc, Atf3, Bdnf, Btg2, Anxa2, Cd1d1, Cd1d2, Cdkn1a, Socs3, Dmp1, Egr2, Emp1, F2r, Fgl2, Fos, Fosb, Fosl2, Gal, Gfra1, Gpr3, Hpgd, Ier2, Ier5, Ccn1, Inhba, Sik1, Msn, Mt1, Gadd45b, Nedd9, Nfkbie, Notch1, Pappa, Cdk18, Prlr, Pros1, Pipox, Ptgs1, Ptgs2, Ptx3, Rara, Rgs4, S100a10, Ccl12, Sstr2, Sphk1, Serpina3n, Sdc1, Tgfbr2, Timp1, Tll1, Tnc, Tpbg, Trh, Vim, Ccn4, Zfp36, Gadd45g, Homer…			positive regulation of nervous system development	BP	646	3	0.00901815	Cxcl12, Plk5, Smo
muscle system process	BP	390	12	5.2255e-07	Adra1a, F2r, Notch1, Ptgs1, Ptgs2, Rgs4, Sstr2, Sphk1, Ccn4, Homer1, Trip10, Sulf1			positive regulation of cell development	BP	653	3	0.00928769	Cxcl12, Plk5, Smo
regulation of intracellular signal transduction	BP	1686	25	5.41844e-07	Adra1a, Atf3, Socs3, F2r, Gpr3, Ccn1, Inhba, Sik1, Gadd45b, Notch1, Ptgs2, Rara, Ccl12, Sphk1, Gadd45g, Rasa4, Clcf1, Stk40, Pik3r6, Bmp3, Trib1, Trib2, Dusp5, Prex1, Gipr			biological regulation	BP	11535	13	0.00934514	Capn3, Cd34, Cys1, Per3, Cxcl12, Pde7b, Aqp11, Atad2, Plk5, Stxbp6, Plcg2, Prtg, Smo
cell activation	BP	935	18	7.25691e-07	Cd1d1, Cdkn1a, F2r, Fgl2, Gal, Msn, Rara, Sphk1, Tgfbr2, Timp1, Gadd45g, Clcf1, Pear1, Pik3r6, Sbno2, Cd300lb, Parp3, Prex1			morphogenesis of a branching epithelium	BP	218	2	0.00955078	Cxcl12, Smo
negative regulation of developmental process	BP	1043	19	7.89163e-07	Bdnf, Anxa2, Cdkn1a, Fgl2, Gal, Inhba, Notch1, Rara, Rgs4, Tgfbr2, Timp1, Vim, Ccn4, Zfp36, Trib1, Trib2, Parp3, Sulf1, Acvr1c			microtubule organizing center	CC	664	3	0.00972084	Cys1, Plk5, Fbxl7
positive regulation of smooth muscle contraction	BP	36	5	8.85558e-07	Adra1a, F2r, Ptgs1, Ptgs2, Sphk1			neuron projection morphogenesis	BP	666	3	0.00980086	Cxcl12, Prtg, Smo
positive regulation of cell communication	BP	1732	25	8.90211e-07	Adra1a, Arc, Atf3, Bdnf, F2r, Gal, Gpr3, Ccn1, Inhba, Gadd45b, Notch1, Ptgs2, Rara, Rgs4, Ccl12, Sphk1, Trh, Ccn4, Gadd45g, Tnfrsf12a, Clcf1, Pik3r6, Bmp3, Sulf1, Gipr			detection of stimulus	BP	221	2	0.00980435	Cxcl12, Smo
cartilage development	BP	208	9	9.23485e-07	Acan, Anxa2, Ccn1, Rara, Tgfbr2, Ccn4, Bmp3, Sulf1, Col27a1			regulation of biological quality	BP	3889	7	0.0100012	Capn3, Cd34, Per3, Cxcl12, Aqp11, Plcg2, Smo
regulation of response to external stimulus	BP	757	16	9.58019e-07	Anxa2, Cdkn1a, Socs3, F2r, Fgl2, Notch1, Pros1, Ptgs2, Ccl12, Sphk1, Ccn4, Zfp36, Clcf1, C2cd4b, Trib1, Sbno2			tissue homeostasis	BP	225	2	0.0101471	Cd34, Smo
positive regulation of cell proliferation	BP	959	18	1.0435e-06	Atf3, Anxa2, Cd1d1, Cdkn1a, F2r, Fosl2, Hpgd, Ccn1, Notch1, Ptgs2, Rara, Sphk1, Tgfbr2, Timp1, Tnc, Vim, Ccn4, Clcf1			plasma membrane bounded cell projection morphogenesis	BP	680	3	0.010372	Cxcl12, Prtg, Smo
cell growth	BP	498	13	1.09016e-06	Adra1a, Bdnf, Cdkn1a, Emp1, Gal, Inhba, Rgs4, Sphk1, Tgfbr2, Ccn4, Tnfrsf12a, Cgref1, Trip10			negative regulation of multicellular organismal process	BP	1311	4	0.0104519	Capn3, Cd34, Prtg, Smo
negative regulation of cell proliferation	BP	673	15	1.12153e-06	Bdnf, Btg2, Cdkn1a, F2r, Gal, Inhba, Notch1, Ptgs2, Rara, Ccl12, Tgfbr2, Trib1, Fam129b, Sulf1, Acvr1c			muscle structure development	BP	682	3	0.0104551	Capn3, Cxcl12, Smo
enzyme linked receptor protein signaling pathway	BP	870	17	1.24776e-06	Bdnf, Socs3, Fos, Gfra1, Hpgd, Ccn1, Inhba, Notch1, Prlr, Tgfbr2, Vim, Pmepa1, Bmp3, Csrnp1, Sulf1, Ltbp1, Acvr1c			cell projection morphogenesis	BP	685	3	0.0105806	Cxcl12, Prtg, Smo
connective tissue development	BP	280	10	1.2891e-06	Acan, Anxa2, Ccn1, Notch1, Rara, Tgfbr2, Ccn4, Bmp3, Sulf1, Col27a1			positive regulation of transmembrane transport	BP	232	2	0.0107597	Capn3, Plcg2
muscle structure development	BP	682	15	1.32221e-06	Adra1a, Atf3, Bdnf, Btg2, Egr2, Fos, Sik1, Notch1, Rara, Rgs4, Sdc1, Tgfbr2, Ccn4, Homer1, Trip10			regulation of growth	BP	695	3	0.0110053	Capn3, Cxcl12, Smo
smooth muscle contraction	BP	112	7	1.38202e-06	Adra1a, F2r, Ptgs1, Ptgs2, Sstr2, Sphk1, Sulf1			cellular component biogenesis	BP	2983	6	0.011049	Capn3, Cd34, Cxcl12, Aqp11, Stxbp6, Prtg
immune system development	BP	981	18	1.44106e-06	Anxa2, Cd1d1, Fgl2, Fos, Inhba, Notch1, Rara, Tgfbr2, Ccn4, Zfp36, Gadd45g, Clcf1, Adgrf4, Pik3r6, Trib1, Sbno2, Parp3, Prex1			morphogenesis of a branching structure	BP	237	2	0.0112072	Cxcl12, Smo
hemopoiesis	BP	881	17	1.48029e-06	Anxa2, Cd1d1, Fgl2, Fos, Inhba, Notch1, Rara, Tgfbr2, Ccn4, Zfp36, Gadd45g, Clcf1, Adgrf4, Pik3r6, Trib1, Sbno2, Prex1			telencephalon development	BP	240	2	0.0114796	Cxcl12, Smo
protein binding	MF	8697	68	1.49069e-06	Adra1a, Acan, Arc, Atf3, Bdnf, Btg2, Anxa2, Cd1d1, Cdkn1a, Socs3, Dmp1, Egr2, F2r, Fos, Gal, Gfra1, Hpgd, Ier5, Ccn1, Inhba, Sik1, Msn, Gadd45b, Nedd9, Nfkbie, Notch1, Prlr, Ptgs2, Ptx3, Rara, Rgs4, S100a10, Ccl12, Sstr2, Sphk1, Sdc1, Tgfbr2, Timp1, Tnc, Trh, Vim, Ccn4, Zfp36, Gadd45g, Homer1, Tnfrsf12a, Bag3, Col5a3, Clcf1, Angptl4, Efemp2, Pmepa1, Rasl11a, Stk40, Pik3r6, Trip10, Npy, Bmp3, Trib…			cell part morphogenesis	BP	707	3	0.011528	Cxcl12, Prtg, Smo
positive regulation of cell death	BP	689	15	1.50002e-06	Atf3, Cdkn1a, F2r, Fos, Gal, Hpgd, Ccn1, Inhba, Gadd45b, Notch1, Ptgs2, Ccl12, Gadd45g, Tnfrsf12a, Acvr1c			blood vessel development	BP	709	3	0.0116165	Cd34, Cxcl12, Smo
regulation of cell migration	BP	883	17	1.52655e-06	Acan, F2r, Ccn1, Msn, Nedd9, Notch1, Ptgs2, Ccl12, Sphk1, Tgfbr2, Timp1, Vim, Ccn4, Trib1, Sulf1, Acvr1c, Prex1			negative regulation of cellular macromolecule biosyntheti...	BP	1352	4	0.0116216	Capn3, Per3, Atad2, Smo
collagen-containing extracellular matrix	CC	357	11	1.57585e-06	Acan, Anxa2, Ccn1, S100a10, Timp1, Tnc, Col5a3, Efemp2, Mfap4, Ltbp1, Col27a1			negative regulation of neuron death	BP	242	2	0.0116629	Cd34, Smo
reproductive structure development	BP	435	12	1.63987e-06	Socs3, Ccn1, Inhba, Notch1, Prlr, Ptgs2, Ptx3, Rara, Tnc, Kif18a, Sulf1, Vgf			regulation of cellular process	BP	10245	12	0.0117797	Capn3, Cd34, Cys1, Per3, Cxcl12, Pde7b, Atad2, Plk5, Stxbp6, Plcg2, Prtg, Smo
tube development	BP	1096	19	1.64721e-06	Bdnf, Anxa2, Hpgd, Ccn1, Notch1, Ptgs2, Rara, Ccl12, Sphk1, Tgfbr2, Tnc, Tnfrsf12a, Angptl4, Stk40, Adgrf4, Cemip2, Pik3r6, Kif18a, Sulf1			positive regulation of DNA-binding transcription factor a...	BP	244	2	0.0118474	Capn3, Smo
intracellular signal transduction	BP	2577	31	1.68839e-06	Adra1a, Atf3, Cdkn1a, Socs3, F2r, Gal, Gpr3, Ccn1, Inhba, Sik1, Mt1, Gadd45b, Notch1, Prlr, Ptgs2, Rara, Ccl12, Sphk1, Zfp36, Gadd45g, Rasa4, Clcf1, Pear1, Stk40, Pik3r6, Bmp3, Trib1, Trib2, Dusp5, Prex1, Gipr			cell-cell adhesion	BP	715	3	0.0118844	Cd34, Cxcl12, Prtg
reproductive system development	BP	438	12	1.76093e-06	Socs3, Ccn1, Inhba, Notch1, Prlr, Ptgs2, Ptx3, Rara, Tnc, Kif18a, Sulf1, Vgf			plasma membrane	CC	5094	8	0.0119961	Capn3, Cd34, Cys1, Cxcl12, Stxbp6, Plcg2, Prtg, Smo
negative regulation of response to stimulus	BP	1564	23	1.94159e-06	Adra1a, Atf3, Bdnf, Anxa2, Cdkn1a, Socs3, Fgl2, Sik1, Notch1, Pros1, Ptgs2, Rgs4, Ccl12, Zfp36, Rasa4, Pmepa1, Pear1, Trib1, Parp3, Dusp5, Sulf1, Ltbp1, Gipr			cation homeostasis	BP	718	3	0.0120197	Capn3, Aqp11, Plcg2
blood vessel morphogenesis	BP	615	14	2.0574e-06	Anxa2, Hpgd, Ccn1, Notch1, Ptgs2, Ccl12, Sphk1, Tgfbr2, Tnfrsf12a, Angptl4, Adgrf4, Cemip2, Pik3r6, Sulf1			negative regulation of nucleobase-containing compound met...	BP	1375	4	0.012314	Capn3, Per3, Atad2, Smo
heart development	BP	617	14	2.13656e-06	Adra1a, Acan, Anxa2, Cdkn1a, Ccn1, Sik1, Notch1, Rara, Rgs4, Tgfbr2, Ccn4, Trip10, Adamts6, Ltbp1			regulation of ion transport	BP	728	3	0.0124773	Capn3, Cxcl12, Plcg2
molecular function regulator	MF	1699	24	2.25003e-06	Bdnf, Anxa2, Cdkn1a, Socs3, Gal, Inhba, Notch1, Rara, Rgs4, Ccl12, Serpina3n, Timp1, Trh, Bag3, Rasa4, Clcf1, Angptl4, Pik3r6, Npy, Bmp3, Trib1, Trib2, Prex1, Vgf			inorganic ion homeostasis	BP	732	3	0.0126632	Capn3, Aqp11, Plcg2
cellular response to endogenous stimulus	BP	1132	19	2.64507e-06	Bdnf, Socs3, Fos, Hpgd, Ccn1, Inhba, Msn, Notch1, Prlr, Rara, Sstr2, Tgfbr2, Trh, Vim, Zfp36, Pmepa1, Sulf1, Ltbp1, Acvr1c			negative regulation of macromolecule biosynthetic process	BP	1387	4	0.0126858	Capn3, Per3, Atad2, Smo
positive regulation of programmed cell death	BP	631	14	2.77131e-06	Atf3, Cdkn1a, F2r, Gal, Hpgd, Ccn1, Inhba, Gadd45b, Notch1, Ptgs2, Ccl12, Gadd45g, Tnfrsf12a, Acvr1c			cell differentiation	BP	4068	7	0.0127946	Capn3, Cd34, Cxcl12, Plk5, Plcg2, Prtg, Smo
protein metabolic process	BP	5075	47	2.82924e-06	Adra1a, Acan, Atf3, Bdnf, Btg2, Anxa2, Cd1d1, Cdkn1a, Socs3, Egr2, F2r, Gfra1, Ccn1, Inhba, Sik1, Msn, Gadd45b, Nedd9, Notch1, Pappa, Cdk18, Prlr, Ptgs2, Ptx3, Rara, Ccl12, Sphk1, Serpina3n, Tgfbr2, Timp1, Tll1, Vim, Zfp36, Gadd45g, Bag3, Clcf1, Pmepa1, Stk40, Prss23, Pik3r6, Bmp3, Trib1, Trib2, Parp3, Dusp5, Sulf1, Acvr1c			positive regulation of cellular process	BP	5153	8	0.0128726	Capn3, Cd34, Cys1, Cxcl12, Atad2, Plk5, Plcg2, Smo
hematopoietic or lymphoid organ development	BP	928	17	2.98218e-06	Anxa2, Cd1d1, Fgl2, Fos, Inhba, Notch1, Rara, Tgfbr2, Ccn4, Zfp36, Gadd45g, Clcf1, Adgrf4, Pik3r6, Trib1, Sbno2, Prex1			vasculature development	BP	741	3	0.0130872	Cd34, Cxcl12, Smo
regulation of transferase activity	BP	828	16	3.05255e-06	Adra1a, Cdkn1a, F2r, Ccn1, Gadd45b, Nedd9, Prlr, Tgfbr2, Zfp36, Gadd45g, Pik3r6, Trib1, Trib2, Serinc2, Parp3, Dusp5			developmental cell growth	BP	258	2	0.0131753	Cxcl12, Smo
regulation of cell motility	BP	930	17	3.06926e-06	Acan, F2r, Ccn1, Msn, Nedd9, Notch1, Ptgs2, Ccl12, Sphk1, Tgfbr2, Timp1, Vim, Ccn4, Trib1, Sulf1, Acvr1c, Prex1			cardiovascular system development	BP	754	3	0.0137142	Cd34, Cxcl12, Smo
positive regulation of signal transduction	BP	1488	22	3.09959e-06	Adra1a, Arc, Atf3, Bdnf, F2r, Gpr3, Ccn1, Inhba, Gadd45b, Notch1, Rara, Rgs4, Ccl12, Sphk1, Ccn4, Gadd45g, Tnfrsf12a, Clcf1, Pik3r6, Bmp3, Sulf1, Gipr			regulation of response to external stimulus	BP	757	3	0.0138613	Capn3, Cd34, Cxcl12
leukocyte differentiation	BP	549	13	3.18845e-06	Anxa2, Cd1d1, Fgl2, Fos, Rara, Tgfbr2, Ccn4, Gadd45g, Clcf1, Pik3r6, Trib1, Sbno2, Prex1			developmental growth involved in morphogenesis	BP	267	2	0.014062	Cxcl12, Smo
positive regulation of transferase activity	BP	549	13	3.18845e-06	Adra1a, Cdkn1a, F2r, Ccn1, Gadd45b, Nedd9, Prlr, Tgfbr2, Gadd45g, Pik3r6, Trib1, Trib2, Serinc2			response to metal ion	BP	268	2	0.0141621	Capn3, Plcg2
cardiocyte differentiation	BP	181	8	3.25706e-06	Adra1a, Anxa2, Sik1, Notch1, Rara, Rgs4, Ccn4, Trip10			negative regulation of nitrogen compound metabolic proces...	BP	2236	5	0.0142279	Capn3, Cd34, Per3, Atad2, Smo
organonitrogen compound metabolic process	BP	5946	52	3.3374e-06	Adra1a, Acan, Atf3, Bdnf, Btg2, Anxa2, Cd1d1, Cdkn1a, Socs3, Egr2, F2r, Gfra1, Ccn1, Inhba, Sik1, Msn, Gadd45b, Nedd9, Notch1, Pappa, Cdk18, Prlr, Pipox, Ptgs2, Ptx3, Rara, Ccl12, Sphk1, Serpina3n, Tgfbr2, Timp1, Tll1, Trh, Vim, Zfp36, Gadd45g, Bag3, Clcf1, Chst5, Pmepa1, Stk40, Prss23, Cemip2, Pik3r6, Bmp3, Trib1, Trib2, Serinc2, Parp3, Dusp5, Sulf1, Acvr1c			cell periphery	CC	5239	8	0.0142381	Capn3, Cd34, Cys1, Cxcl12, Stxbp6, Plcg2, Prtg, Smo
positive regulation of catalytic activity	BP	1043	18	3.40943e-06	Adra1a, Cdkn1a, F2r, Ccn1, Gadd45b, Nedd9, Prlr, Rgs4, S100a10, Ccl12, Tgfbr2, Gadd45g, Pik3r6, Trib1, Trib2, Serinc2, Acvr1c, Prex1			developmental growth	BP	767	3	0.0143584	Capn3, Cxcl12, Smo
response to wounding	BP	469	12	3.55866e-06	Anxa2, Cdkn1a, F2r, Ccn1, Pros1, Sdc1, Timp1, Tnc, Ccn4, Zfp36, Tnfrsf12a, Pear1			negative regulation of cell differentiation	BP	774	3	0.0147124	Capn3, Prtg, Smo
cellular response to organic substance	BP	2141	27	3.98009e-06	Atf3, Bdnf, Socs3, Egr2, Fos, Hpgd, Ccn1, Inhba, Msn, Notch1, Prlr, Rara, Ccl12, Sstr2, Sphk1, Tgfbr2, Trh, Vim, Zfp36, Bag3, Pmepa1, Trib1, Sbno2, Cd300lb, Sulf1, Ltbp1, Acvr1c			calcium ion transmembrane transport	BP	278	2	0.0151802	Capn3, Plcg2
organic substance metabolic process	BP	9512	71	4.25022e-06	Adra1a, Acan, Arc, Atf3, Bdnf, Btg2, Anxa2, Cd1d1, Cdkn1a, Socs3, Egr2, F2r, Fos, Fosb, Fosl2, Gal, Gfra1, Hpgd, Ier2, Ier5, Ccn1, Inhba, Sik1, Msn, Gadd45b, Nedd9, Nfkbie, Notch1, Pappa, Cdk18, Prlr, Pipox, Ptgs1, Ptgs2, Ptx3, Rara, Ccl12, Sphk1, Serpina3n, Tgfbr2, Timp1, Tll1, Tnc, Trh, Vim, Zfp36, Gadd45g, Bag3, Clcf1, Chst5, Rbms1, Angptl4, Pmepa1, Rasl11a, Stk40, Prss23, Cemip2, Pik3r6, Bmp3…			neuron differentiation	BP	1463	4	0.0152121	Cxcl12, Plk5, Prtg, Smo
locomotion	BP	1785	24	5.27012e-06	Acan, Arc, Bdnf, Egr2, F2r, Gfra1, Ier2, Ccn1, Msn, Nedd9, Notch1, Ptgs2, Ccl12, Sphk1, Sdc1, Tgfbr2, Timp1, Vim, Ccn4, Tnfrsf12a, Trib1, Sulf1, Acvr1c, Prex1			cell morphogenesis involved in differentiation	BP	788	3	0.0154356	Cxcl12, Prtg, Smo
macromolecule metabolic process	BP	8030	63	5.61348e-06	Adra1a, Acan, Arc, Atf3, Bdnf, Btg2, Anxa2, Cd1d1, Cdkn1a, Socs3, Egr2, F2r, Fos, Fosb, Fosl2, Gal, Gfra1, Ier2, Ier5, Ccn1, Inhba, Sik1, Msn, Gadd45b, Nedd9, Nfkbie, Notch1, Pappa, Cdk18, Prlr, Ptgs2, Ptx3, Rara, Ccl12, Sphk1, Serpina3n, Tgfbr2, Timp1, Tll1, Tnc, Vim, Zfp36, Gadd45g, Bag3, Clcf1, Chst5, Rbms1, Pmepa1, Rasl11a, Stk40, Prss23, Cemip2, Pik3r6, Bmp3, Trib1, Csrnp1, Sbno2, Trib2, Fam…			transport	BP	4222	7	0.0156379	Capn3, Cd34, Cxcl12, Aqp11, Stxbp6, Plcg2, Smo
cell migration	BP	1425	21	5.67283e-06	Acan, Arc, F2r, Gfra1, Ccn1, Msn, Nedd9, Notch1, Ptgs2, Ccl12, Sphk1, Sdc1, Tgfbr2, Timp1, Vim, Ccn4, Tnfrsf12a, Trib1, Sulf1, Acvr1c, Prex1			cellular chemical homeostasis	BP	792	3	0.0156459	Capn3, Aqp11, Plcg2
muscle organ development	BP	409	11	5.79587e-06	Atf3, Bdnf, Btg2, Egr2, Fos, Notch1, Rgs4, Tgfbr2, Ccn4, Homer1, Trip10			ion homeostasis	BP	797	3	0.0159111	Capn3, Aqp11, Plcg2
negative regulation of catalytic activity	BP	675	14	6.00356e-06	Cdkn1a, Gadd45b, Notch1, Ptgs2, Ptx3, Serpina3n, Timp1, Zfp36, Gadd45g, Rasa4, Angptl4, Trib1, Parp3, Dusp5			regulation of apoptotic process	BP	1483	4	0.0159273	Capn3, Cxcl12, Plk5, Smo
regulation of biosynthetic process	BP	3471	36	6.1786e-06	Atf3, Bdnf, Btg2, Cd1d1, Cdkn1a, Egr2, F2r, Fos, Fosb, Fosl2, Gal, Ier2, Ier5, Ccn1, Inhba, Sik1, Nfkbie, Notch1, Ptgs2, Ptx3, Rara, Sphk1, Vim, Zfp36, Bag3, Rasl11a, Bmp3, Trib1, Csrnp1, Sbno2, Trib2, Fam129b, Parp3, Dusp5, Sulf1, Ltbp1			multicellular organismal process	BP	7814	10	0.0163785	Capn3, Cd34, Cys1, Per3, Cxcl12, Aqp11, Plk5, Plcg2, Prtg, Smo
positive regulation of muscle contraction	BP	53	5	6.30613e-06	Adra1a, F2r, Ptgs1, Ptgs2, Sphk1			cellular developmental process	BP	4261	7	0.0164276	Capn3, Cd34, Cxcl12, Plk5, Plcg2, Prtg, Smo
regulation of cell adhesion	BP	685	14	7.0941e-06	Cd1d1, Dmp1, Fgl2, Ccn1, Nedd9, Notch1, Prlr, Rara, S100a10, Tgfbr2, Tnc, C2cd4b, Pik3r6, Prex1			plasma membrane bounded cell projection organization	BP	1506	4	0.0167762	Cxcl12, Plk5, Prtg, Smo
cell motility	BP	1570	22	7.32249e-06	Acan, Arc, F2r, Gfra1, Ier2, Ccn1, Msn, Nedd9, Notch1, Ptgs2, Ccl12, Sphk1, Sdc1, Tgfbr2, Timp1, Vim, Ccn4, Tnfrsf12a, Trib1, Sulf1, Acvr1c, Prex1			positive regulation of transcription, DNA-templated	BP	1514	4	0.0170782	Capn3, Cys1, Atad2, Smo
localization of cell	BP	1570	22	7.32249e-06	Acan, Arc, F2r, Gfra1, Ier2, Ccn1, Msn, Nedd9, Notch1, Ptgs2, Ccl12, Sphk1, Sdc1, Tgfbr2, Timp1, Vim, Ccn4, Tnfrsf12a, Trib1, Sulf1, Acvr1c, Prex1			positive regulation of nucleic acid-templated transcripti...	BP	1518	4	0.0172305	Capn3, Cys1, Atad2, Smo
response to growth factor	BP	593	13	7.33037e-06	Bdnf, Fos, Hpgd, Ier2, Ccn1, Notch1, Sphk1, Tgfbr2, Zfp36, Pmepa1, Sulf1, Ltbp1, Acvr1c			positive regulation of RNA biosynthetic process	BP	1519	4	0.0172687	Capn3, Cys1, Atad2, Smo
negative regulation of molecular function	BP	997	17	7.70065e-06	Anxa2, Cdkn1a, Sik1, Gadd45b, Notch1, Ptgs2, Ptx3, Serpina3n, Timp1, Zfp36, Gadd45g, Rasa4, Angptl4, Trib1, Trib2, Parp3, Dusp5			cell development	BP	2348	5	0.0173454	Capn3, Cxcl12, Plk5, Prtg, Smo
angiogenesis	BP	508	12	7.99522e-06	Anxa2, Ccn1, Notch1, Ptgs2, Ccl12, Sphk1, Tgfbr2, Tnfrsf12a, Angptl4, Cemip2, Pik3r6, Sulf1			metal ion transport	BP	834	3	0.017954	Capn3, Cxcl12, Plcg2
tube morphogenesis	BP	894	16	8.04133e-06	Anxa2, Hpgd, Ccn1, Notch1, Ptgs2, Rara, Ccl12, Sphk1, Tgfbr2, Tnc, Tnfrsf12a, Angptl4, Adgrf4, Cemip2, Pik3r6, Sulf1			cell projection organization	BP	1552	4	0.0185604	Cxcl12, Plk5, Prtg, Smo
response to lipopolysaccharide	BP	271	9	8.04649e-06	F2r, Ptgs2, Rara, Ccl12, Vim, Zfp36, Trib1, Sbno2, Cd300lb			establishment of localization	BP	4362	7	0.0186109	Capn3, Cd34, Cxcl12, Aqp11, Stxbp6, Plcg2, Smo
regulation of growth	BP	695	14	8.35723e-06	Bdnf, Cdkn1a, Socs3, Gal, Inhba, Nedd9, Notch1, Rgs4, Sphk1, Tgfbr2, Ccn4, Tnfrsf12a, Cgref1, Trip10			maintenance of location	BP	314	2	0.0190991	Capn3, Plcg2
regulation of cellular component organization	BP	2511	29	8.98482e-06	Arc, Bdnf, Anxa2, Cdkn1a, Gal, Gpr3, Inhba, Msn, Nedd9, Notch1, Pros1, Ptx3, Rgs4, S100a10, Ccl12, Sphk1, Sdc1, Tpbg, Vim, Ccn4, Homer1, Tnfrsf12a, Bag3, Pmepa1, Cgref1, Trip10, Kif18a, Parp3, Prex1			negative regulation of cellular metabolic process	BP	2412	5	0.0193231	Capn3, Cd34, Per3, Atad2, Smo
regulation of locomotion	BP	1009	17	9.00208e-06	Acan, F2r, Ccn1, Msn, Nedd9, Notch1, Ptgs2, Ccl12, Sphk1, Tgfbr2, Timp1, Vim, Ccn4, Trib1, Sulf1, Acvr1c, Prex1			signaling receptor binding	MF	1585	4	0.0199125	Capn3, Ogn, Cxcl12, Smo
movement of cell or subcellular component	BP	1980	25	9.67288e-06	Acan, Arc, Bdnf, Egr2, F2r, Gfra1, Ier2, Ccn1, Msn, Nedd9, Notch1, Ptgs2, Ccl12, Sphk1, Sdc1, Tgfbr2, Timp1, Vim, Ccn4, Tnfrsf12a, Trib1, Kif18a, Sulf1, Acvr1c, Prex1			positive regulation of cytosolic calcium ion concentratio...	BP	322	2	0.0200225	Capn3, Plcg2
regulation of cellular component movement	BP	1018	17	1.01042e-05	Acan, F2r, Ccn1, Msn, Nedd9, Notch1, Ptgs2, Ccl12, Sphk1, Tgfbr2, Timp1, Vim, Ccn4, Trib1, Sulf1, Acvr1c, Prex1			regulation of cellular biosynthetic process	BP	3400	6	0.0204906	Capn3, Cd34, Cys1, Per3, Atad2, Smo
regulation of cellular biosynthetic process	BP	3400	35	1.03973e-05	Atf3, Bdnf, Btg2, Cd1d1, Cdkn1a, Egr2, F2r, Fos, Fosb, Fosl2, Gal, Ier2, Ier5, Ccn1, Inhba, Sik1, Nfkbie, Notch1, Ptgs2, Ptx3, Rara, Sphk1, Vim, Zfp36, Bag3, Rasl11a, Bmp3, Trib1, Csrnp1, Sbno2, Trib2, Fam129b, Parp3, Dusp5, Sulf1			positive regulation of RNA metabolic process	BP	1613	4	0.0211077	Capn3, Cys1, Atad2, Smo
cellular protein modification process	BP	3402	35	1.05338e-05	Adra1a, Atf3, Bdnf, Btg2, Anxa2, Cdkn1a, Socs3, Egr2, F2r, Gfra1, Ccn1, Inhba, Sik1, Gadd45b, Nedd9, Notch1, Cdk18, Prlr, Ptgs2, Rara, Ccl12, Sphk1, Tgfbr2, Zfp36, Gadd45g, Clcf1, Pmepa1, Stk40, Pik3r6, Bmp3, Trib1, Trib2, Parp3, Dusp5, Acvr1c			leukocyte migration	BP	333	2	0.0213227	Cd34, Cxcl12
protein modification process	BP	3402	35	1.05338e-05	Adra1a, Atf3, Bdnf, Btg2, Anxa2, Cdkn1a, Socs3, Egr2, F2r, Gfra1, Ccn1, Inhba, Sik1, Gadd45b, Nedd9, Notch1, Cdk18, Prlr, Ptgs2, Rara, Ccl12, Sphk1, Tgfbr2, Zfp36, Gadd45g, Clcf1, Pmepa1, Stk40, Pik3r6, Bmp3, Trib1, Trib2, Parp3, Dusp5, Acvr1c			negative regulation of macromolecule metabolic process	BP	2475	5	0.0214153	Capn3, Cd34, Per3, Atad2, Smo
wound healing	BP	356	10	1.07924e-05	Anxa2, Cdkn1a, F2r, Ccn1, Pros1, Sdc1, Timp1, Ccn4, Tnfrsf12a, Pear1			regulation of biological process	BP	10936	12	0.0214667	Capn3, Cd34, Cys1, Per3, Cxcl12, Pde7b, Atad2, Plk5, Stxbp6, Plcg2, Prtg, Smo
epithelium development	BP	1141	18	1.16786e-05	Bdnf, Anxa2, Socs3, Fosl2, Gal, Ccn1, Inhba, Msn, Notch1, Prlr, Ptgs1, Ptgs2, Rara, Tgfbr2, Tnc, Vim, Zfp36, Sulf1			tube morphogenesis	BP	894	3	0.0215704	Cd34, Cxcl12, Smo
cardiac muscle tissue growth	BP	103	6	1.21257e-05	Adra1a, Notch1, Rgs4, Tgfbr2, Ccn4, Trip10			negative regulation of apoptotic process	BP	895	3	0.0216338	Capn3, Cxcl12, Smo
cellular macromolecule metabolic process	BP	6914	56	1.24084e-05	Adra1a, Acan, Arc, Atf3, Bdnf, Btg2, Anxa2, Cdkn1a, Socs3, Egr2, F2r, Fos, Fosb, Fosl2, Gal, Gfra1, Ier2, Ier5, Ccn1, Inhba, Sik1, Msn, Gadd45b, Nedd9, Nfkbie, Notch1, Cdk18, Prlr, Ptgs2, Ptx3, Rara, Ccl12, Sphk1, Serpina3n, Tgfbr2, Timp1, Vim, Zfp36, Gadd45g, Bag3, Clcf1, Rbms1, Pmepa1, Rasl11a, Stk40, Pik3r6, Bmp3, Trib1, Csrnp1, Sbno2, Trib2, Fam129b, Parp3, Dusp5, Sulf1, Acvr1c			generation of neurons	BP	1640	4	0.0223026	Cxcl12, Plk5, Prtg, Smo
anatomical structure formation involved in morphogenesis	BP	1147	18	1.25344e-05	Anxa2, Dmp1, Egr2, Ccn1, Inhba, Notch1, Ptgs2, Rara, Ccl12, Sphk1, Tgfbr2, Tnfrsf12a, Angptl4, Cemip2, Pik3r6, Megf11, Sbno2, Sulf1			regulation of biosynthetic process	BP	3471	6	0.0225391	Capn3, Cd34, Cys1, Per3, Atad2, Smo
positive regulation of apoptotic process	BP	626	13	1.30357e-05	Atf3, F2r, Gal, Hpgd, Ccn1, Inhba, Gadd45b, Notch1, Ptgs2, Ccl12, Gadd45g, Tnfrsf12a, Acvr1c			cellular homeostasis	BP	910	3	0.0225986	Capn3, Aqp11, Plcg2
immune system process	BP	2286	27	1.33256e-05	Anxa2, Cd1d1, Cd1d2, Cdkn1a, Fgl2, Fos, Gal, Inhba, Msn, Notch1, Ptx3, Rara, Ccl12, Sphk1, Tgfbr2, Vim, Ccn4, Zfp36, Gadd45g, Clcf1, Adgrf4, Pik3r6, Trib1, Sbno2, Cd300lb, Parp3, Prex1			regulation of cellular component organization	BP	2511	5	0.0226773	Cxcl12, Atad2, Plk5, Stxbp6, Plcg2
response to molecule of bacterial origin	BP	289	9	1.34487e-05	F2r, Ptgs2, Rara, Ccl12, Vim, Zfp36, Trib1, Sbno2, Cd300lb			regulation of cation transmembrane transport	BP	347	2	0.0230277	Capn3, Plcg2
artery development	BP	105	6	1.35395e-05	Hpgd, Notch1, Efemp2, Adgrf4, Adamts6, Ltbp1			response to biotic stimulus	BP	917	3	0.023057	Plk5, Plcg2, Smo
transport	BP	4222	40	1.40245e-05	Adra1a, Arc, Bdnf, Anxa2, Cdkn1a, Egr2, F2r, Gal, Inhba, Sik1, Msn, Nfkbie, Notch1, Prlr, Pros1, Ptgs1, Ptgs2, Ptx3, Rara, Rgs4, S100a10, Ccl12, Sphk1, Sdc1, Tgfbr2, Trh, Ccn4, Zfp36, Homer1, Bag3, Clcf1, Pear1, Sv2c, Arl4d, Trip10, Fam129b, Kif18a, Acvr1c, Vgf, Gipr			phosphoric ester hydrolase activity	MF	348	2	0.0231516	Pde7b, Plcg2
leukocyte activation	BP	831	15	1.4326e-05	Cd1d1, Cdkn1a, Fgl2, Gal, Msn, Rara, Sphk1, Tgfbr2, Gadd45g, Clcf1, Pik3r6, Sbno2, Cd300lb, Parp3, Prex1			mitotic cell cycle phase transition	BP	349	2	0.0232758	Plk5, Fbxl7
negative regulation of multi-organism process	BP	161	7	1.52551e-05	Anxa2, Fgl2, Ptx3, Timp1, Zfp36, Trib1, Acvr1c			gene expression	BP	4559	7	0.0234789	Capn3, Cd34, Cys1, Per3, Atad2, Plcg2, Smo
negative regulation of protein metabolic process	BP	1055	17	1.60191e-05	Atf3, Btg2, Anxa2, Cdkn1a, Socs3, Gadd45b, Ptgs2, Ptx3, Rara, Serpina3n, Timp1, Zfp36, Gadd45g, Pmepa1, Trib1, Trib2, Dusp5			cell surface	CC	930	3	0.023922	Cd34, Cxcl12, Aqp11
primary metabolic process	BP	9054	67	1.75024e-05	Adra1a, Acan, Atf3, Bdnf, Btg2, Anxa2, Cd1d1, Cdkn1a, Socs3, Egr2, F2r, Fos, Fosb, Fosl2, Gal, Gfra1, Hpgd, Ier2, Ier5, Ccn1, Inhba, Sik1, Msn, Gadd45b, Nedd9, Nfkbie, Notch1, Pappa, Cdk18, Prlr, Pipox, Ptgs1, Ptgs2, Ptx3, Rara, Ccl12, Sphk1, Serpina3n, Tgfbr2, Timp1, Tll1, Vim, Zfp36, Gadd45g, Bag3, Clcf1, Chst5, Rbms1, Angptl4, Pmepa1, Rasl11a, Stk40, Prss23, Pik3r6, Bmp3, Trib1, Csrnp1, Sbno2,…			wound healing	BP	356	2	0.024153	Capn3, Cd34
regulation of transport	BP	1920	24	1.7891e-05	Adra1a, Arc, Anxa2, F2r, Gal, Inhba, Sik1, Msn, Notch1, Pros1, Ptgs1, Ptgs2, Ptx3, Rgs4, Ccl12, Sphk1, Sdc1, Trh, Ccn4, Homer1, Bag3, Clcf1, Acvr1c, Gipr			regulation of epithelial cell proliferation	BP	357	2	0.0242795	Cxcl12, Smo
negative regulation of cell communication	BP	1295	19	1.7951e-05	Adra1a, Arc, Atf3, Bdnf, Socs3, Sik1, Notch1, Ptgs1, Ptgs2, Rgs4, Rasa4, Pmepa1, Pear1, Trib1, Dusp5, Sulf1, Ltbp1, Acvr1c, Gipr			positive regulation of neuron projection development	BP	358	2	0.0244062	Cxcl12, Plk5
regulation of anatomical structure morphogenesis	BP	1066	17	1.82944e-05	Arc, Bdnf, Dmp1, Gal, Msn, Nedd9, Notch1, Ptgs2, S100a10, Ccl12, Sphk1, Tgfbr2, Vim, Tnfrsf12a, Pik3r6, Sulf1, Prex1			membrane raft	CC	363	2	0.0250439	Cys1, Smo
negative regulation of signaling	BP	1299	19	1.87355e-05	Adra1a, Arc, Atf3, Bdnf, Socs3, Sik1, Notch1, Ptgs1, Ptgs2, Rgs4, Rasa4, Pmepa1, Pear1, Trib1, Dusp5, Sulf1, Ltbp1, Acvr1c, Gipr			membrane microdomain	CC	364	2	0.0251722	Cys1, Smo
heart growth	BP	112	6	1.95732e-05	Adra1a, Notch1, Rgs4, Tgfbr2, Ccn4, Trip10			regulation of neuron death	BP	365	2	0.0253009	Cd34, Smo
regulation of smooth muscle contraction	BP	67	5	2.00902e-05	Adra1a, F2r, Ptgs1, Ptgs2, Sphk1			regulation of cytosolic calcium ion concentration	BP	369	2	0.0258182	Capn3, Plcg2
regulation of immune system process	BP	1306	19	2.01828e-05	Cd1d1, Cd1d2, Cdkn1a, Fgl2, Fos, Gal, Inhba, Msn, Notch1, Rara, Ccl12, Sphk1, Tgfbr2, Zfp36, Clcf1, Pik3r6, Trib1, Cd300lb, Parp3			forebrain development	BP	375	2	0.0266024	Cxcl12, Smo
positive regulation of cell development	BP	653	13	2.03087e-05	Bdnf, Nedd9, Notch1, Rara, S100a10, Sphk1, Vim, Ccn4, Tnfrsf12a, Clcf1, Trip10, Trib1, Prex1			epithelial tube morphogenesis	BP	376	2	0.026734	Cxcl12, Smo
regulation of gene expression	BP	3674	36	2.22925e-05	Atf3, Bdnf, Btg2, Anxa2, Cdkn1a, Egr2, F2r, Fos, Fosb, Fosl2, Gal, Ier2, Ier5, Ccn1, Inhba, Sik1, Msn, Nfkbie, Notch1, Rara, Sphk1, Tgfbr2, Tnc, Vim, Zfp36, Bag3, Rasl11a, Stk40, Bmp3, Trib1, Csrnp1, Sbno2, Trib2, Fam129b, Dusp5, Sulf1			membrane region	CC	376	2	0.026734	Cys1, Smo
regulation of protein kinase activity	BP	659	13	2.2341e-05	Adra1a, Cdkn1a, F2r, Ccn1, Gadd45b, Nedd9, Prlr, Tgfbr2, Gadd45g, Pik3r6, Trib1, Trib2, Dusp5			positive regulation of biological process	BP	5828	8	0.026818	Capn3, Cd34, Cys1, Cxcl12, Atad2, Plk5, Plcg2, Smo
cellular metabolic process	BP	9118	67	2.2849e-05	Adra1a, Acan, Arc, Atf3, Bdnf, Btg2, Anxa2, Cd1d1, Cdkn1a, Socs3, Egr2, F2r, Fos, Fosb, Fosl2, Gal, Gfra1, Hpgd, Ier2, Ier5, Ccn1, Inhba, Sik1, Msn, Gadd45b, Nedd9, Nfkbie, Notch1, Cdk18, Prlr, Pipox, Ptgs1, Ptgs2, Ptx3, Rara, Ccl12, Sphk1, Serpina3n, Tgfbr2, Timp1, Trh, Vim, Zfp36, Gadd45g, Bag3, Clcf1, Chst5, Rbms1, Pmepa1, Rasl11a, Stk40, Cemip2, Pik3r6, Bmp3, Trib1, Csrnp1, Sbno2, Trib2, Fam1…			cellular response to stress	BP	1737	4	0.0269442	Capn3, Cd34, Cxcl12, Plk5
regulation of response to stress	BP	1318	19	2.28991e-05	Anxa2, Cdkn1a, Socs3, F2r, Fgl2, Ier5, Gadd45b, Pros1, Ptgs2, Sphk1, Ccn4, Zfp36, Gadd45g, Tnfrsf12a, Clcf1, C2cd4b, Pik3r6, Sbno2, Parp3			neurogenesis	BP	1745	4	0.0273517	Cxcl12, Plk5, Prtg, Smo
myeloid cell differentiation	BP	390	10	2.36386e-05	Anxa2, Fos, Inhba, Rara, Tgfbr2, Ccn4, Zfp36, Adgrf4, Trib1, Sbno2			protein homooligomerization	BP	383	2	0.0276631	Aqp11, Prtg
nitrogen compound metabolic process	BP	8550	64	2.40242e-05	Adra1a, Acan, Atf3, Bdnf, Btg2, Anxa2, Cd1d1, Cdkn1a, Socs3, Egr2, F2r, Fos, Fosb, Fosl2, Gal, Gfra1, Ier2, Ier5, Ccn1, Inhba, Sik1, Msn, Gadd45b, Nedd9, Nfkbie, Notch1, Pappa, Cdk18, Prlr, Pipox, Ptgs2, Ptx3, Rara, Ccl12, Sphk1, Serpina3n, Tgfbr2, Timp1, Tll1, Trh, Vim, Zfp36, Gadd45g, Bag3, Clcf1, Chst5, Rbms1, Pmepa1, Rasl11a, Stk40, Prss23, Cemip2, Pik3r6, Bmp3, Trib1, Csrnp1, Sbno2, Trib2, F…			anatomical structure homeostasis	BP	385	2	0.027931	Cd34, Smo
antigen processing and presentation, endogenous lipid ant...	BP	2	2	2.40421e-05	Cd1d1, Cd1d2			cell cycle phase transition	BP	387	2	0.0281999	Plk5, Fbxl7
endogenous lipid antigen binding	MF	2	2	2.40421e-05	Cd1d1, Cd1d2			positive regulation of macromolecule biosynthetic process	BP	1774	4	0.0288612	Capn3, Cys1, Atad2, Smo
exogenous lipid antigen binding	MF	2	2	2.40421e-05	Cd1d1, Cd1d2			locomotion	BP	1785	4	0.029447	Cd34, Cxcl12, Prtg, Smo
lipid antigen binding	MF	2	2	2.40421e-05	Cd1d1, Cd1d2			anatomical structure morphogenesis	BP	2690	5	0.0297008	Capn3, Cd34, Cxcl12, Prtg, Smo
prostaglandin-endoperoxide synthase activity	MF	2	2	2.40421e-05	Ptgs1, Ptgs2			neuron death	BP	401	2	0.0301122	Cd34, Smo
striated muscle cell differentiation	BP	313	9	2.52426e-05	Adra1a, Bdnf, Sik1, Notch1, Rara, Rgs4, Ccn4, Homer1, Trip10			ameboidal-type cell migration	BP	404	2	0.0305286	Cxcl12, Smo
secretion	BP	1210	18	2.55751e-05	Adra1a, Bdnf, Anxa2, F2r, Gal, Inhba, Notch1, Prlr, Ptgs1, Sphk1, Sdc1, Trh, Ccn4, Clcf1, Fam129b, Acvr1c, Vgf, Gipr			cellular biosynthetic process	BP	4797	7	0.0305321	Capn3, Cd34, Cys1, Per3, Atad2, Plcg2, Smo
chondrocyte differentiation	BP	118	6	2.63214e-05	Acan, Anxa2, Tgfbr2, Ccn4, Sulf1, Col27a1			cellular response to chemical stimulus	BP	2710	5	0.0305654	Capn3, Cd34, Cxcl12, Plk5, Smo
regulation of macromolecule biosynthetic process	BP	3244	33	2.63295e-05	Atf3, Bdnf, Btg2, Cd1d1, Cdkn1a, Egr2, F2r, Fos, Fosb, Fosl2, Gal, Ier2, Ier5, Ccn1, Inhba, Sik1, Nfkbie, Notch1, Rara, Sphk1, Vim, Zfp36, Bag3, Rasl11a, Bmp3, Trib1, Csrnp1, Sbno2, Trib2, Fam129b, Parp3, Dusp5, Sulf1			positive regulation of nucleobase-containing compound met...	BP	1807	4	0.0306404	Capn3, Cys1, Atad2, Smo
regulation of cardiac muscle hypertrophy	BP	71	5	2.66637e-05	Adra1a, Notch1, Rgs4, Ccn4, Trip10			muscle organ development	BP	409	2	0.0312279	Capn3, Smo
regulation of hemopoiesis	BP	396	10	2.69167e-05	Cd1d1, Fgl2, Fos, Inhba, Notch1, Rara, Tgfbr2, Zfp36, Pik3r6, Trib1			regulation of transcription, DNA-templated	BP	2730	5	0.0314465	Capn3, Cys1, Per3, Atad2, Smo
signaling receptor binding	MF	1585	21	2.82267e-05	Bdnf, Cd1d1, F2r, Gal, Gfra1, Ccn1, Inhba, Msn, Notch1, Rara, Ccl12, Tgfbr2, Timp1, Trh, Ccn4, Homer1, Clcf1, Npy, Bmp3, Acvr1c, Vgf			negative regulation of metabolic process	BP	2731	5	0.031491	Capn3, Cd34, Per3, Atad2, Smo
growth plate cartilage development	BP	36	4	2.9108e-05	Anxa2, Rara, Tgfbr2, Col27a1			regulation of nucleic acid-templated transcription	BP	2738	5	0.0318036	Capn3, Cys1, Per3, Atad2, Smo
cellular response to growth factor stimulus	BP	580	12	2.96709e-05	Bdnf, Fos, Hpgd, Ccn1, Notch1, Sphk1, Tgfbr2, Zfp36, Pmepa1, Sulf1, Ltbp1, Acvr1c			apoptotic process	BP	1830	4	0.0319195	Capn3, Cxcl12, Plk5, Smo
cardiac septum development	BP	121	6	3.03352e-05	Ccn1, Notch1, Rara, Tgfbr2, Adamts6, Ltbp1			negative regulation of developmental process	BP	1043	3	0.0321944	Capn3, Prtg, Smo
cellular response to lipid	BP	489	11	3.04568e-05	Bdnf, Inhba, Msn, Rara, Ccl12, Sstr2, Vim, Zfp36, Trib1, Sbno2, Cd300lb			regulation of RNA biosynthetic process	BP	2747	5	0.0322084	Capn3, Cys1, Per3, Atad2, Smo
establishment of localization	BP	4362	40	3.07412e-05	Adra1a, Arc, Bdnf, Anxa2, Cdkn1a, Egr2, F2r, Gal, Inhba, Sik1, Msn, Nfkbie, Notch1, Prlr, Pros1, Ptgs1, Ptgs2, Ptx3, Rara, Rgs4, S100a10, Ccl12, Sphk1, Sdc1, Tgfbr2, Trh, Ccn4, Zfp36, Homer1, Bag3, Clcf1, Pear1, Sv2c, Arl4d, Trip10, Fam129b, Kif18a, Acvr1c, Vgf, Gipr			external side of plasma membrane	CC	422	2	0.0330762	Cd34, Cxcl12
macromolecule modification	BP	3577	35	3.14284e-05	Adra1a, Atf3, Bdnf, Btg2, Anxa2, Cdkn1a, Socs3, Egr2, F2r, Gfra1, Ccn1, Inhba, Sik1, Gadd45b, Nedd9, Notch1, Cdk18, Prlr, Ptgs2, Rara, Ccl12, Sphk1, Tgfbr2, Zfp36, Gadd45g, Clcf1, Pmepa1, Stk40, Pik3r6, Bmp3, Trib1, Trib2, Parp3, Dusp5, Acvr1c			secretion by cell	BP	1056	3	0.0332328	Cd34, Cxcl12, Stxbp6
regulation of muscle hypertrophy	BP	74	5	3.26045e-05	Adra1a, Notch1, Rgs4, Ccn4, Trip10			growth	BP	1062	3	0.0337181	Capn3, Cxcl12, Smo
regulation of striated muscle cell differentiation	BP	123	6	3.32741e-05	Bdnf, Sik1, Notch1, Rgs4, Ccn4, Trip10			regulation of anatomical structure morphogenesis	BP	1066	3	0.0340438	Cd34, Cxcl12, Smo
regulation of nucleobase-containing compound metabolic pr...	BP	3284	33	3.38525e-05	Atf3, Bdnf, Btg2, Cdkn1a, Egr2, F2r, Fos, Fosb, Fosl2, Gal, Ier2, Ier5, Ccn1, Inhba, Sik1, Nfkbie, Notch1, Rara, Sphk1, Vim, Zfp36, Bag3, Clcf1, Rasl11a, Bmp3, Trib1, Csrnp1, Sbno2, Trib2, Fam129b, Parp3, Dusp5, Sulf1			positive regulation of protein transport	BP	429	2	0.0340892	Cd34, Smo
cellular_component	CC	20452	113	3.45053e-05	Adra1a, Acan, Arc, Atf3, Bdnf, Btg2, Anxa2, Cd1d1, Cd1d2, Cdkn1a, Socs3, Dmp1, Egr2, Emp1, F2r, Fgl2, Fos, Fosb, Fosl2, Gal, Gfra1, Gpr3, Hpgd, Ier2, Ier5, Ccn1, Inhba, Sik1, Msn, Mt1, Gadd45b, Nedd9, Nfkbie, Notch1, Pappa, Cdk18, Prlr, Pros1, Pipox, Ptgs1, Ptgs2, Ptx3, Rara, Rgs4, S100a10, Ccl12, Sstr2, Sphk1, Serpina3n, Sdc1, Tgfbr2, Timp1, Tll1, Tnc, Tpbg, Trh, Vim, Ccn4, Zfp36, Gadd45g, Homer…			positive regulation of cellular biosynthetic process	BP	1876	4	0.0345746	Capn3, Cys1, Atad2, Smo
regulation of cardiac muscle tissue growth	BP	75	5	3.4797e-05	Notch1, Rgs4, Tgfbr2, Ccn4, Trip10			striated muscle tissue development	BP	434	2	0.0348203	Capn3, Smo
regulation of vasoconstriction	BP	76	5	3.7102e-05	Adra1a, F2r, Ptgs1, Ptgs2, Dusp5			positive regulation of cytokine production	BP	437	2	0.035262	Cd34, Plcg2
regulation of cellular macromolecule biosynthetic process	BP	3154	32	3.84949e-05	Atf3, Bdnf, Btg2, Cdkn1a, Egr2, F2r, Fos, Fosb, Fosl2, Gal, Ier2, Ier5, Ccn1, Inhba, Sik1, Nfkbie, Notch1, Rara, Sphk1, Vim, Zfp36, Bag3, Rasl11a, Bmp3, Trib1, Csrnp1, Sbno2, Trib2, Fam129b, Parp3, Dusp5, Sulf1			cell morphogenesis	BP	1082	3	0.0353633	Cxcl12, Prtg, Smo
skeletal muscle cell differentiation	BP	77	5	3.95236e-05	Atf3, Btg2, Egr2, Fos, Notch1			transcription, DNA-templated	BP	2818	5	0.0355217	Capn3, Cys1, Per3, Atad2, Smo
negative regulation of response to external stimulus	BP	334	9	4.1869e-05	Anxa2, Cdkn1a, Socs3, Fgl2, Notch1, Pros1, Ccl12, Zfp36, Trib1			nucleic acid-templated transcription	BP	2826	5	0.0359084	Capn3, Cys1, Per3, Atad2, Smo
regulation of leukocyte activation	BP	507	11	4.22718e-05	Cd1d1, Cdkn1a, Fgl2, Gal, Rara, Sphk1, Tgfbr2, Clcf1, Pik3r6, Cd300lb, Parp3			tissue development	BP	1899	4	0.0359509	Capn3, Cxcl12, Aqp11, Smo
regulation of cell growth	BP	418	10	4.24937e-05	Bdnf, Cdkn1a, Gal, Inhba, Rgs4, Sphk1, Ccn4, Tnfrsf12a, Cgref1, Trip10			cation transport	BP	1090	3	0.0360332	Capn3, Cxcl12, Plcg2
cardiac muscle tissue development	BP	258	8	4.25463e-05	Adra1a, Sik1, Notch1, Rara, Rgs4, Tgfbr2, Ccn4, Trip10			cell cycle process	BP	1093	3	0.0362861	Capn3, Plk5, Fbxl7
developmental cell growth	BP	258	8	4.25463e-05	Adra1a, Bdnf, Gal, Rgs4, Tgfbr2, Ccn4, Tnfrsf12a, Trip10			cellular nitrogen compound biosynthetic process	BP	3861	6	0.0364278	Capn3, Cd34, Cys1, Per3, Atad2, Smo
regulation of transcription, DNA-templated	BP	2730	29	4.35204e-05	Atf3, Bdnf, Btg2, Egr2, F2r, Fos, Fosb, Fosl2, Gal, Ier2, Ier5, Ccn1, Inhba, Sik1, Nfkbie, Notch1, Rara, Sphk1, Zfp36, Bag3, Rasl11a, Bmp3, Trib1, Csrnp1, Sbno2, Trib2, Fam129b, Dusp5, Sulf1			RNA biosynthetic process	BP	2839	5	0.0365427	Capn3, Cys1, Per3, Atad2, Smo
prostaglandin metabolic process	BP	40	4	4.44802e-05	Hpgd, Ptgs1, Ptgs2, Sphk1			cellular process	BP	14901	14	0.0367273	Capn3, Cd34, Cys1, Per3, Cxcl12, Pde7b, Aqp11, Atad2, Plk5, Stxbp6, Plcg2, Prtg, Smo, Fbxl7
prostanoid metabolic process	BP	40	4	4.44802e-05	Hpgd, Ptgs1, Ptgs2, Sphk1			positive regulation of establishment of protein localizat...	BP	448	2	0.0369004	Cd34, Smo
regulation of nucleic acid-templated transcription	BP	2738	29	4.59233e-05	Atf3, Bdnf, Btg2, Egr2, F2r, Fos, Fosb, Fosl2, Gal, Ier2, Ier5, Ccn1, Inhba, Sik1, Nfkbie, Notch1, Rara, Sphk1, Zfp36, Bag3, Rasl11a, Bmp3, Trib1, Csrnp1, Sbno2, Trib2, Fam129b, Dusp5, Sulf1			positive regulation of biosynthetic process	BP	1915	4	0.0369276	Capn3, Cys1, Atad2, Smo
regulation of RNA biosynthetic process	BP	2747	29	4.87705e-05	Atf3, Bdnf, Btg2, Egr2, F2r, Fos, Fosb, Fosl2, Gal, Ier2, Ier5, Ccn1, Inhba, Sik1, Nfkbie, Notch1, Rara, Sphk1, Zfp36, Bag3, Rasl11a, Bmp3, Trib1, Csrnp1, Sbno2, Trib2, Fam129b, Dusp5, Sulf1			biosynthetic process	BP	4981	7	0.0369448	Capn3, Cd34, Cys1, Per3, Atad2, Plcg2, Smo
cell growth involved in cardiac muscle cell development	BP	41	4	4.91023e-05	Adra1a, Rgs4, Ccn4, Trip10			response to inorganic substance	BP	455	2	0.0379585	Capn3, Plcg2
physiological cardiac muscle hypertrophy	BP	41	4	4.91023e-05	Adra1a, Rgs4, Ccn4, Trip10			ciliary part	CC	456	2	0.0381106	Cys1, Smo
physiological muscle hypertrophy	BP	41	4	4.91023e-05	Adra1a, Rgs4, Ccn4, Trip10			muscle tissue development	BP	457	2	0.0382629	Capn3, Smo
signal release	BP	516	11	4.95339e-05	Adra1a, Gal, Inhba, Ptgs1, Sphk1, Trh, Clcf1, Fam129b, Acvr1c, Vgf, Gipr			positive regulation of neuron differentiation	BP	457	2	0.0382629	Cxcl12, Plk5
positive regulation of biosynthetic process	BP	1915	23	5.16656e-05	Atf3, Cd1d1, Egr2, F2r, Fos, Fosb, Fosl2, Gal, Ier2, Ier5, Ccn1, Inhba, Notch1, Ptgs2, Ptx3, Rara, Vim, Rasl11a, Bmp3, Csrnp1, Sbno2, Fam129b, Ltbp1			positive regulation of gene expression	BP	1940	4	0.0384856	Capn3, Cys1, Atad2, Smo
regulation of heart growth	BP	82	5	5.35249e-05	Notch1, Rgs4, Tgfbr2, Ccn4, Trip10			circulatory system development	BP	1123	3	0.0388677	Cd34, Cxcl12, Smo
cellular response to lipopolysaccharide	BP	196	7	5.37619e-05	Rara, Ccl12, Vim, Zfp36, Trib1, Sbno2, Cd300lb			positive regulation of cell projection organization	BP	462	2	0.0390283	Cxcl12, Plk5
cellular component organization	BP	5825	48	5.63605e-05	Acan, Arc, Bdnf, Btg2, Anxa2, Cdkn1a, Dmp1, Egr2, Emp1, F2r, Gal, Gfra1, Gpr3, Ccn1, Inhba, Msn, Nedd9, Notch1, Prlr, Pros1, Ptx3, Rgs4, S100a10, Ccl12, Sphk1, Sdc1, Tnc, Tpbg, Vim, Ccn4, Homer1, Tnfrsf12a, Bag3, Nptx2, Col5a3, Angptl4, Efemp2, Pmepa1, Cgref1, Mfap4, Crispld2, Trip10, Kif18a, Parp3, Sulf1, Acvr1c, Prex1, Col27a1			regulation of transcription by RNA polymerase II	BP	1952	4	0.0392472	Cys1, Per3, Atad2, Smo
response to drug	BP	827	14	5.66798e-05	Adra1a, Bdnf, Fos, Gal, Hpgd, Inhba, Nfkbie, Notch1, Rara, Rgs4, Sphk1, Tgfbr2, Vim, Homer1			positive regulation of secretion by cell	BP	465	2	0.0394904	Cd34, Cxcl12
macromolecule biosynthetic process	BP	3997	37	5.78304e-05	Acan, Atf3, Bdnf, Btg2, Cd1d1, Cdkn1a, Egr2, F2r, Fos, Fosb, Fosl2, Gal, Ier2, Ier5, Ccn1, Inhba, Sik1, Nfkbie, Notch1, Rara, Sphk1, Vim, Zfp36, Gadd45g, Bag3, Chst5, Rbms1, Rasl11a, Bmp3, Trib1, Csrnp1, Sbno2, Trib2, Fam129b, Parp3, Dusp5, Sulf1			microtubule cytoskeleton	CC	1132	3	0.0396606	Cys1, Plk5, Fbxl7
regulation of cell cycle	BP	940	15	5.90907e-05	Btg2, Cdkn1a, Gpr3, Hpgd, Inhba, Sik1, Gadd45b, Notch1, Ptgs2, Rara, Ccl12, Sphk1, Gadd45g, Cgref1, Parp3			receptor ligand activity	MF	467	2	0.0397997	Ogn, Cxcl12
endochondral bone growth	BP	43	4	5.93851e-05	Anxa2, Rara, Tgfbr2, Col27a1			cellular calcium ion homeostasis	BP	468	2	0.0399547	Capn3, Plcg2
regulation of kinase activity	BP	725	13	5.95707e-05	Adra1a, Cdkn1a, F2r, Ccn1, Gadd45b, Nedd9, Prlr, Tgfbr2, Gadd45g, Pik3r6, Trib1, Trib2, Dusp5			response to wounding	BP	469	2	0.0401099	Capn3, Cd34
positive regulation of protein kinase activity	BP	436	10	6.0445e-05	Adra1a, Cdkn1a, F2r, Ccn1, Gadd45b, Nedd9, Prlr, Tgfbr2, Gadd45g, Pik3r6			epithelium development	BP	1141	3	0.040462	Cxcl12, Aqp11, Smo
secretion by cell	BP	1056	16	6.08033e-05	Adra1a, Bdnf, F2r, Gal, Inhba, Notch1, Ptgs1, Sphk1, Sdc1, Trh, Ccn4, Clcf1, Fam129b, Acvr1c, Vgf, Gipr			multicellular organismal homeostasis	BP	473	2	0.0407332	Cd34, Smo
response to bacterium	BP	625	12	6.09678e-05	F2r, Prlr, Ptgs2, Rara, Ccl12, Serpina3n, Vim, Zfp36, Trib1, Sbno2, Cd300lb, Vgf			cytoplasmic region	CC	474	2	0.0408896	Cys1, Stxbp6
positive regulation of nucleobase-containing compound met...	BP	1807	22	6.33913e-05	Atf3, Btg2, Egr2, F2r, Fos, Fosb, Fosl2, Gal, Ier2, Ier5, Ccn1, Inhba, Notch1, Rara, Zfp36, Clcf1, Rasl11a, Bmp3, Csrnp1, Sbno2, Fam129b, Parp3			movement of cell or subcellular component	BP	1980	4	0.0410594	Cd34, Cxcl12, Prtg, Smo
animal organ morphogenesis	BP	1062	16	6.49993e-05	Acan, Bdnf, Anxa2, Dmp1, Ccn1, Inhba, Msn, Notch1, Rara, Tgfbr2, Tnc, Stk40, Megf11, Csrnp1, Sulf1, Col27a1			regulation of ion transmembrane transport	BP	476	2	0.0412031	Capn3, Plcg2
positive regulation of transport	BP	1062	16	6.49993e-05	Arc, Anxa2, F2r, Gal, Msn, Pros1, Ptgs2, Ptx3, Ccl12, Sphk1, Sdc1, Trh, Homer1, Bag3, Clcf1, Gipr			chemical homeostasis	BP	1158	3	0.0419989	Capn3, Aqp11, Plcg2
extracellular matrix structural constituent	MF	140	6	6.86507e-05	Tnc, Col5a3, Efemp2, Mfap4, Ltbp1, Col27a1			calcium ion homeostasis	BP	484	2	0.0424665	Capn3, Plcg2
regulation of wound healing	BP	140	6	6.86507e-05	Anxa2, Cdkn1a, F2r, Pros1, Ccn4, Tnfrsf12a			transcription by RNA polymerase II	BP	2007	4	0.0428533	Cys1, Per3, Atad2, Smo
cellular response to molecule of bacterial origin	BP	204	7	6.91756e-05	Rara, Ccl12, Vim, Zfp36, Trib1, Sbno2, Cd300lb			cellular divalent inorganic cation homeostasis	BP	492	2	0.0437446	Capn3, Plcg2
chondrocyte development	BP	45	4	7.1155e-05	Acan, Tgfbr2, Sulf1, Col27a1			regulation of RNA metabolic process	BP	2988	5	0.0443353	Capn3, Cys1, Per3, Atad2, Smo
positive regulation of hemopoiesis	BP	205	7	7.13331e-05	Cd1d1, Fos, Inhba, Rara, Tgfbr2, Pik3r6, Trib1			cell growth	BP	498	2	0.0447129	Cxcl12, Smo
hormone secretion	BP	359	9	7.29458e-05	Gal, Inhba, Ptgs1, Trh, Clcf1, Fam129b, Acvr1c, Vgf, Gipr			receptor regulator activity	MF	501	2	0.0452	Ogn, Cxcl12
glycosaminoglycan binding	MF	206	7	7.35453e-05	Acan, Ccn1, Tgfbr2, Ccn4, Col5a3, Crispld2, Sulf1			centrosome	CC	506	2	0.0460165	Plk5, Fbxl7
negative regulation of nitrogen compound metabolic proces...	BP	2236	25	7.40785e-05	Atf3, Btg2, Anxa2, Cdkn1a, Socs3, Sik1, Gadd45b, Nfkbie, Notch1, Ptgs2, Ptx3, Rara, Sphk1, Serpina3n, Timp1, Zfp36, Gadd45g, Bag3, Pmepa1, Trib1, Sbno2, Trib2, Fam129b, Parp3, Dusp5			angiogenesis	BP	508	2	0.0463447	Cd34, Cxcl12
cardiac muscle cell differentiation	BP	143	6	7.72159e-05	Adra1a, Sik1, Rara, Rgs4, Ccn4, Trip10			positive regulation of transcription by RNA polymerase II	BP	1210	3	0.0468866	Cys1, Atad2, Smo
transcription, DNA-templated	BP	2818	29	7.75105e-05	Atf3, Bdnf, Btg2, Egr2, F2r, Fos, Fosb, Fosl2, Gal, Ier2, Ier5, Ccn1, Inhba, Sik1, Nfkbie, Notch1, Rara, Sphk1, Zfp36, Bag3, Rasl11a, Bmp3, Trib1, Csrnp1, Sbno2, Trib2, Fam129b, Dusp5, Sulf1			secretion	BP	1210	3	0.0468866	Cd34, Cxcl12, Stxbp6
bone growth	BP	46	4	7.76368e-05	Anxa2, Rara, Tgfbr2, Col27a1			divalent inorganic cation homeostasis	BP	516	2	0.0476662	Capn3, Plcg2
nucleic acid-templated transcription	BP	2826	29	8.15641e-05	Atf3, Bdnf, Btg2, Egr2, F2r, Fos, Fosb, Fosl2, Gal, Ier2, Ier5, Ccn1, Inhba, Sik1, Nfkbie, Notch1, Rara, Sphk1, Zfp36, Bag3, Rasl11a, Bmp3, Trib1, Csrnp1, Sbno2, Trib2, Fam129b, Dusp5, Sulf1			positive regulation of secretion	BP	517	2	0.0478324	Cd34, Cxcl12
regulation of cell development	BP	1083	16	8.17675e-05	Arc, Bdnf, Gal, Nedd9, Notch1, Rara, Rgs4, S100a10, Sphk1, Vim, Ccn4, Tnfrsf12a, Clcf1, Trip10, Trib1, Prex1			regulation of macromolecule metabolic process	BP	5275	7	0.049085	Capn3, Cd34, Cys1, Per3, Atad2, Plcg2, Smo
positive regulation of blood circulation	BP	90	5	8.356e-05	Adra1a, F2r, Ptgs1, Ptgs2, Rgs4
positive regulation of vasoconstriction	BP	47	4	8.45378e-05	Adra1a, F2r, Ptgs1, Ptgs2
regulation of cell activation	BP	548	11	8.47323e-05	Cd1d1, Cdkn1a, Fgl2, Gal, Rara, Sphk1, Tgfbr2, Clcf1, Pik3r6, Cd300lb, Parp3
hormone transport	BP	367	9	8.62828e-05	Gal, Inhba, Ptgs1, Trh, Clcf1, Fam129b, Acvr1c, Vgf, Gipr
regulation of RNA metabolic process	BP	2988	30	8.85285e-05	Atf3, Bdnf, Btg2, Egr2, F2r, Fos, Fosb, Fosl2, Gal, Ier2, Ier5, Ccn1, Inhba, Sik1, Nfkbie, Notch1, Rara, Sphk1, Vim, Zfp36, Bag3, Rasl11a, Bmp3, Trib1, Csrnp1, Sbno2, Trib2, Fam129b, Dusp5, Sulf1
RNA biosynthetic process	BP	2839	29	8.85623e-05	Atf3, Bdnf, Btg2, Egr2, F2r, Fos, Fosb, Fosl2, Gal, Ier2, Ier5, Ccn1, Inhba, Sik1, Nfkbie, Notch1, Rara, Sphk1, Zfp36, Bag3, Rasl11a, Bmp3, Trib1, Csrnp1, Sbno2, Trib2, Fam129b, Dusp5, Sulf1
phosphatidylinositol 3-kinase regulator activity	MF	18	3	8.99519e-05	Socs3, Rara, Pik3r6
regulation of hydrolase activity	BP	976	15	8.99571e-05	Adra1a, F2r, Ccn1, Nedd9, Ptgs2, Ptx3, Rgs4, S100a10, Ccl12, Serpina3n, Timp1, Rasa4, Angptl4, Acvr1c, Prex1
modulation of chemical synaptic transmission	BP	553	11	9.18179e-05	Adra1a, Arc, Bdnf, F2r, Ptgs2, Rara, Rgs4, Sphk1, Homer1, Nptx2, Vgf
muscle contraction	BP	288	8	9.18575e-05	Adra1a, F2r, Ptgs1, Ptgs2, Sstr2, Sphk1, Homer1, Sulf1
p38MAPK cascade	BP	48	4	9.18742e-05	Gadd45b, Sphk1, Zfp36, Gadd45g
regulation of trans-synaptic signaling	BP	554	11	9.32943e-05	Adra1a, Arc, Bdnf, F2r, Ptgs2, Rara, Rgs4, Sphk1, Homer1, Nptx2, Vgf
myeloid leukocyte differentiation	BP	214	7	9.33407e-05	Anxa2, Fos, Rara, Tgfbr2, Ccn4, Trib1, Sbno2
negative regulation of cellular metabolic process	BP	2412	26	9.44807e-05	Adra1a, Atf3, Btg2, Anxa2, Cdkn1a, Socs3, Sik1, Gadd45b, Nfkbie, Notch1, Ptgs2, Ptx3, Rara, Sphk1, Serpina3n, Timp1, Zfp36, Gadd45g, Bag3, Pmepa1, Trib1, Sbno2, Trib2, Fam129b, Parp3, Dusp5
plasma membrane	CC	5094	43	0.000101528	Adra1a, Arc, Anxa2, Cd1d1, Cd1d2, Emp1, F2r, Gfra1, Gpr3, Hpgd, Msn, Nedd9, Notch1, Prlr, Ptgs2, Rgs4, S100a10, Sstr2, Sphk1, Sdc1, Tgfbr2, Tpbg, Trh, Vim, Homer1, Tnfrsf12a, Bag3, Nptx2, Rasa4, Pear1, Arl4d, Cemip2, Pik3r6, Trip10, Megf11, Cd300lb, Fam129b, Kif18a, Sulf1, Acvr1c, Prex1, Gipr, Plpp4
negative regulation of cellular protein metabolic process	BP	988	15	0.000102999	Atf3, Btg2, Anxa2, Cdkn1a, Socs3, Gadd45b, Ptgs2, Rara, Serpina3n, Timp1, Zfp36, Gadd45g, Pmepa1, Trib1, Dusp5
receptor ligand activity	MF	467	10	0.000106546	Bdnf, Gal, Inhba, Ccl12, Timp1, Trh, Clcf1, Npy, Bmp3, Vgf
regulation of muscle contraction	BP	152	6	0.000108133	Adra1a, F2r, Ptgs1, Ptgs2, Sstr2, Sphk1
positive regulation of cellular biosynthetic process	BP	1876	22	0.000109898	Atf3, Cd1d1, Egr2, F2r, Fos, Fosb, Fosl2, Gal, Ier2, Ier5, Ccn1, Inhba, Notch1, Ptgs2, Ptx3, Rara, Vim, Rasl11a, Bmp3, Csrnp1, Sbno2, Fam129b
response to other organism	BP	882	14	0.000112164	F2r, Fgl2, Prlr, Ptgs2, Ptx3, Rara, Ccl12, Serpina3n, Vim, Zfp36, Trib1, Sbno2, Cd300lb, Vgf
positive regulation of RNA metabolic process	BP	1613	20	0.00011244	Atf3, Btg2, Egr2, F2r, Fos, Fosb, Fosl2, Gal, Ier2, Ier5, Ccn1, Inhba, Notch1, Rara, Zfp36, Rasl11a, Bmp3, Csrnp1, Sbno2, Fam129b
cellular protein metabolic process	BP	4449	39	0.000112977	Adra1a, Atf3, Bdnf, Btg2, Anxa2, Cdkn1a, Socs3, Egr2, F2r, Gfra1, Ccn1, Inhba, Sik1, Msn, Gadd45b, Nedd9, Notch1, Cdk18, Prlr, Ptgs2, Rara, Ccl12, Sphk1, Serpina3n, Tgfbr2, Timp1, Vim, Zfp36, Gadd45g, Clcf1, Pmepa1, Stk40, Pik3r6, Bmp3, Trib1, Trib2, Parp3, Dusp5, Acvr1c
response to external biotic stimulus	BP	884	14	0.000114858	F2r, Fgl2, Prlr, Ptgs2, Ptx3, Rara, Ccl12, Serpina3n, Vim, Zfp36, Trib1, Sbno2, Cd300lb, Vgf
cartilage development involved in endochondral bone morph...	BP	51	4	0.000116661	Anxa2, Rara, Tgfbr2, Col27a1
prostate gland development	BP	51	4	0.000116661	Notch1, Prlr, Tnc, Sulf1
regulation of multi-organism process	BP	383	9	0.000119168	Anxa2, Fgl2, Inhba, Notch1, Ptx3, Timp1, Zfp36, Trib1, Acvr1c
regulation of muscle adaptation	BP	97	5	0.000119225	Adra1a, Notch1, Rgs4, Ccn4, Trip10
positive regulation of kinase activity	BP	474	10	0.000120318	Adra1a, Cdkn1a, F2r, Ccn1, Gadd45b, Nedd9, Prlr, Tgfbr2, Gadd45g, Pik3r6
cellular component organization or biogenesis	BP	6000	48	0.000123449	Acan, Arc, Bdnf, Btg2, Anxa2, Cdkn1a, Dmp1, Egr2, Emp1, F2r, Gal, Gfra1, Gpr3, Ccn1, Inhba, Msn, Nedd9, Notch1, Prlr, Pros1, Ptx3, Rgs4, S100a10, Ccl12, Sphk1, Sdc1, Tnc, Tpbg, Vim, Ccn4, Homer1, Tnfrsf12a, Bag3, Nptx2, Col5a3, Angptl4, Efemp2, Pmepa1, Cgref1, Mfap4, Crispld2, Trip10, Kif18a, Parp3, Sulf1, Acvr1c, Prex1, Col27a1
transmembrane receptor protein serine/threonine kinase bi...	MF	20	3	0.000124768	Inhba, Bmp3, Acvr1c
regulation of collagen metabolic process	BP	52	4	0.000125905	F2r, Vim, Mfap4, Ltbp1
regulation of ERK1 and ERK2 cascade	BP	303	8	0.000130374	Adra1a, Atf3, F2r, Ccn1, Notch1, Rara, Ccl12, Clcf1
regulation of cardiac muscle tissue development	BP	99	5	0.000131289	Notch1, Rgs4, Tgfbr2, Ccn4, Trip10
cellular response to biotic stimulus	BP	227	7	0.000134619	Rara, Ccl12, Vim, Zfp36, Trib1, Sbno2, Cd300lb
lymphocyte activation	BP	682	12	0.000138725	Cd1d1, Cdkn1a, Fgl2, Gal, Msn, Rara, Tgfbr2, Gadd45g, Clcf1, Pik3r6, Parp3, Prex1
muscle cell differentiation	BP	392	9	0.000141888	Adra1a, Bdnf, Sik1, Notch1, Rara, Rgs4, Ccn4, Homer1, Trip10
biomineral tissue development	BP	160	6	0.000143215	Anxa2, Dmp1, Ccn1, Notch1, Ptgs2, Sbno2
antigen processing and presentation of lipid antigen via ...	BP	4	2	0.000143324	Cd1d1, Cd1d2
antigen processing and presentation, exogenous lipid anti...	BP	4	2	0.000143324	Cd1d1, Cd1d2
growth plate cartilage chondrocyte development	BP	4	2	0.000143324	Tgfbr2, Col27a1
cardiac muscle hypertrophy	BP	101	5	0.000144266	Adra1a, Notch1, Rgs4, Ccn4, Trip10
vasoconstriction	BP	101	5	0.000144266	Adra1a, F2r, Ptgs1, Ptgs2, Dusp5
glomerular filtration	BP	21	3	0.000145041	F2r, Adgrf4, Sulf1
regulation of transmembrane receptor protein serine/threo...	BP	230	7	0.000145984	Ccn1, Inhba, Notch1, Pmepa1, Bmp3, Sulf1, Ltbp1
regulation of developmental growth	BP	394	9	0.000147401	Bdnf, Cdkn1a, Gal, Notch1, Rgs4, Tgfbr2, Ccn4, Tnfrsf12a, Trip10
regulation of muscle cell differentiation	BP	161	6	0.000148169	Bdnf, Sik1, Notch1, Rgs4, Ccn4, Trip10
muscle cell proliferation	BP	231	7	0.000149942	Cdkn1a, Hpgd, Notch1, Ptgs2, Tgfbr2, Ccn4, Trib1
regulation of smooth muscle cell proliferation	BP	162	6	0.000153257	Cdkn1a, Hpgd, Ptgs2, Tgfbr2, Ccn4, Trib1
regulation of striated muscle tissue development	BP	162	6	0.000153257	Bdnf, Notch1, Rgs4, Tgfbr2, Ccn4, Trip10
nucleobase-containing compound biosynthetic process	BP	3239	31	0.000158816	Atf3, Bdnf, Btg2, Cdkn1a, Egr2, F2r, Fos, Fosb, Fosl2, Gal, Ier2, Ier5, Ccn1, Inhba, Sik1, Nfkbie, Notch1, Rara, Sphk1, Zfp36, Bag3, Rasl11a, Bmp3, Trib1, Csrnp1, Sbno2, Trib2, Fam129b, Parp3, Dusp5, Sulf1
transforming growth factor beta receptor signaling pathwa...	BP	164	6	0.000163848	Fos, Hpgd, Tgfbr2, Pmepa1, Ltbp1, Acvr1c
hair cycle phase	BP	22	3	0.000167341	Gal, Notch1, Ptgs2
renal filtration	BP	22	3	0.000167341	F2r, Adgrf4, Sulf1
response to biotic stimulus	BP	917	14	0.000168173	F2r, Fgl2, Prlr, Ptgs2, Ptx3, Rara, Ccl12, Serpina3n, Vim, Zfp36, Trib1, Sbno2, Cd300lb, Vgf
regulation of muscle tissue development	BP	165	6	0.000169356	Bdnf, Notch1, Rgs4, Tgfbr2, Ccn4, Trip10
striated muscle hypertrophy	BP	105	5	0.000173145	Adra1a, Notch1, Rgs4, Ccn4, Trip10
regulation of muscle organ development	BP	166	6	0.000175009	Bdnf, Notch1, Rgs4, Tgfbr2, Ccn4, Trip10
regulation of reproductive process	BP	166	6	0.000175009	Gpr3, Inhba, Notch1, Timp1, Sulf1, Acvr1c
positive regulation of gene expression	BP	1940	22	0.000178126	Atf3, Egr2, F2r, Fos, Fosb, Fosl2, Gal, Ier2, Ier5, Ccn1, Inhba, Msn, Notch1, Rara, Tnc, Vim, Zfp36, Rasl11a, Bmp3, Csrnp1, Sbno2, Fam129b
positive regulation of leukocyte differentiation	BP	167	6	0.000180811	Cd1d1, Fos, Rara, Tgfbr2, Pik3r6, Trib1
smooth muscle cell proliferation	BP	167	6	0.000180811	Cdkn1a, Hpgd, Ptgs2, Tgfbr2, Ccn4, Trib1
cardiac cell development	BP	106	5	0.000181009	Adra1a, Notch1, Rgs4, Ccn4, Trip10
receptor regulator activity	MF	501	10	0.000188434	Bdnf, Gal, Inhba, Ccl12, Timp1, Trh, Clcf1, Npy, Bmp3, Vgf
muscle hypertrophy	BP	107	5	0.000189143	Adra1a, Notch1, Rgs4, Ccn4, Trip10
negative regulation of blood vessel diameter	BP	107	5	0.000189143	Adra1a, F2r, Ptgs1, Ptgs2, Dusp5
ERK1 and ERK2 cascade	BP	320	8	0.000189257	Adra1a, Atf3, F2r, Ccn1, Notch1, Rara, Ccl12, Clcf1
negative regulation of signal transduction	BP	1165	16	0.000189318	Adra1a, Atf3, Bdnf, Socs3, Sik1, Notch1, Ptgs2, Rgs4, Rasa4, Pmepa1, Pear1, Trib1, Dusp5, Sulf1, Ltbp1, Gipr
cell periphery	CC	5239	43	0.000197424	Adra1a, Arc, Anxa2, Cd1d1, Cd1d2, Emp1, F2r, Gfra1, Gpr3, Hpgd, Msn, Nedd9, Notch1, Prlr, Ptgs2, Rgs4, S100a10, Sstr2, Sphk1, Sdc1, Tgfbr2, Tpbg, Trh, Vim, Homer1, Tnfrsf12a, Bag3, Nptx2, Rasa4, Pear1, Arl4d, Cemip2, Pik3r6, Trip10, Megf11, Cd300lb, Fam129b, Kif18a, Sulf1, Acvr1c, Prex1, Gipr, Plpp4
positive regulation of cell adhesion	BP	410	9	0.000198293	Cd1d1, Dmp1, Ccn1, Nedd9, Rara, S100a10, Tgfbr2, Pik3r6, Prex1
regulation of secretion by cell	BP	820	13	0.000202389	Adra1a, F2r, Gal, Inhba, Notch1, Ptgs1, Sphk1, Sdc1, Trh, Ccn4, Clcf1, Acvr1c, Gipr
calcium ion binding	MF	606	11	0.00020395	Acan, Anxa2, Notch1, Pros1, S100a10, Tll1, Efemp2, Cgref1, Cemip2, Sulf1, Ltbp1
regulation of lymphocyte activation	BP	412	9	0.000205576	Cd1d1, Cdkn1a, Fgl2, Gal, Rara, Tgfbr2, Clcf1, Pik3r6, Parp3
negative regulation of transferase activity	BP	244	7	0.00020979	Cdkn1a, Gadd45b, Zfp36, Gadd45g, Trib1, Parp3, Dusp5
positive regulation of transmembrane receptor protein ser...	BP	110	5	0.000215224	Ccn1, Inhba, Notch1, Bmp3, Sulf1
cellular response to hormone stimulus	BP	510	10	0.00021736	Bdnf, Socs3, Inhba, Msn, Notch1, Prlr, Rara, Sstr2, Trh, Zfp36
atrioventricular valve morphogenesis	BP	24	3	0.00021836	Ccn1, Notch1, Tgfbr2
neuropeptide hormone activity	MF	24	3	0.00021836	Gal, Npy, Vgf
heterocycle biosynthetic process	BP	3300	31	0.000223163	Atf3, Bdnf, Btg2, Cdkn1a, Egr2, F2r, Fos, Fosb, Fosl2, Gal, Ier2, Ier5, Ccn1, Inhba, Sik1, Nfkbie, Notch1, Rara, Sphk1, Zfp36, Bag3, Rasl11a, Bmp3, Trib1, Csrnp1, Sbno2, Trib2, Fam129b, Parp3, Dusp5, Sulf1
chondroblast differentiation	BP	5	2	0.000238103	Ccn1, Rara
negative regulation of trophoblast cell migration	BP	5	2	0.000238103	Timp1, Acvr1c
aromatic compound biosynthetic process	BP	3313	31	0.000239591	Atf3, Bdnf, Btg2, Cdkn1a, Egr2, F2r, Fos, Fosb, Fosl2, Gal, Ier2, Ier5, Ccn1, Inhba, Sik1, Nfkbie, Notch1, Rara, Sphk1, Zfp36, Bag3, Rasl11a, Bmp3, Trib1, Csrnp1, Sbno2, Trib2, Fam129b, Parp3, Dusp5, Sulf1
skeletal system development	BP	518	10	0.000246123	Acan, Anxa2, Ccn1, Rara, Tgfbr2, Ccn4, Bmp3, Csrnp1, Sulf1, Col27a1
enzyme regulator activity	MF	952	14	0.000246972	Anxa2, Cdkn1a, Socs3, Notch1, Rara, Rgs4, Serpina3n, Timp1, Bag3, Rasa4, Angptl4, Pik3r6, Trib1, Trib2
extracellular matrix assembly	BP	25	3	0.000247248	Notch1, Efemp2, Mfap4
prostaglandin biosynthetic process	BP	25	3	0.000247248	Ptgs1, Ptgs2, Sphk1
prostanoid biosynthetic process	BP	25	3	0.000247248	Ptgs1, Ptgs2, Sphk1
negative regulation of neuron apoptotic process	BP	177	6	0.000247603	Bdnf, Btg2, F2r, Mt1, Ccl12, Clcf1
regulation of response to wounding	BP	178	6	0.000255224	Anxa2, Cdkn1a, F2r, Pros1, Ccn4, Tnfrsf12a
regulation of organ growth	BP	116	5	0.000275521	Notch1, Rgs4, Tgfbr2, Ccn4, Trip10
developmental process involved in reproduction	BP	736	12	0.000279289	Socs3, Ccn1, Inhba, Notch1, Prlr, Ptgs2, Ptx3, Rara, Tnc, Kif18a, Sulf1, Vgf
cell-substrate adhesion	BP	339	8	0.000279345	Dmp1, Ccn1, Nedd9, Notch1, S100a10, Tnfrsf12a, Col5a3, Prex1
negative regulation of metabolic process	BP	2731	27	0.000283316	Adra1a, Atf3, Btg2, Anxa2, Cdkn1a, Socs3, Sik1, Gadd45b, Nfkbie, Notch1, Ptgs2, Ptx3, Rara, Sphk1, Serpina3n, Timp1, Vim, Zfp36, Gadd45g, Bag3, Pmepa1, Trib1, Sbno2, Trib2, Fam129b, Parp3, Dusp5
biosynthetic process	BP	4981	41	0.000285947	Acan, Atf3, Bdnf, Btg2, Cd1d1, Cdkn1a, Egr2, F2r, Fos, Fosb, Fosl2, Gal, Ier2, Ier5, Ccn1, Inhba, Sik1, Nfkbie, Notch1, Ptgs1, Ptgs2, Ptx3, Rara, Sphk1, Vim, Zfp36, Gadd45g, Bag3, Chst5, Rbms1, Rasl11a, Bmp3, Trib1, Csrnp1, Sbno2, Trib2, Fam129b, Parp3, Dusp5, Sulf1, Ltbp1
muscle adaptation	BP	117	5	0.000286701	Adra1a, Notch1, Rgs4, Ccn4, Trip10
negative regulation of growth	BP	257	7	0.000287607	Cdkn1a, Gal, Inhba, Notch1, Rgs4, Tgfbr2, Cgref1
cytokine production	BP	740	12	0.000293344	Cd1d1, F2r, Notch1, Ptgs2, Rara, Sphk1, Ccn4, Zfp36, Gadd45g, Trib2, Sulf1, Ltbp1
pathway-restricted SMAD protein phosphorylation	BP	65	4	0.000299753	Inhba, Tgfbr2, Pmepa1, Bmp3
regulation of inflammatory response	BP	343	8	0.000302187	Socs3, Ptgs2, Sphk1, Ccn4, Zfp36, Clcf1, C2cd4b, Sbno2
skeletal muscle tissue development	BP	184	6	0.000304912	Atf3, Btg2, Egr2, Fos, Notch1, Homer1
anterograde trans-synaptic signaling	BP	745	12	0.000311756	Adra1a, Arc, Bdnf, F2r, Ptgs2, Rara, Rgs4, Sphk1, Homer1, Nptx2, Sv2c, Vgf
chemical synaptic transmission	BP	745	12	0.000311756	Adra1a, Arc, Bdnf, F2r, Ptgs2, Rara, Rgs4, Sphk1, Homer1, Nptx2, Sv2c, Vgf
atrioventricular valve development	BP	27	3	0.000312187	Ccn1, Notch1, Tgfbr2
positive regulation of cell migration	BP	536	10	0.000322691	F2r, Ccn1, Nedd9, Notch1, Ptgs2, Ccl12, Sphk1, Tgfbr2, Ccn4, Prex1
perinuclear region of cytoplasm	CC	642	11	0.000333658	Bdnf, Anxa2, Cdkn1a, Inhba, Msn, Nfkbie, Rara, Vim, Npy, Ltbp1, Prex1
cardiac chamber development	BP	188	6	0.000342046	Ccn1, Notch1, Rara, Tgfbr2, Adamts6, Ltbp1
negative regulation of cell migration	BP	265	7	0.000346025	Acan, Notch1, Ccl12, Timp1, Trib1, Sulf1, Acvr1c
cellular nitrogen compound biosynthetic process	BP	3861	34	0.000347099	Atf3, Bdnf, Btg2, Cdkn1a, Egr2, F2r, Fos, Fosb, Fosl2, Gal, Ier2, Ier5, Ccn1, Inhba, Sik1, Nfkbie, Notch1, Ptgs2, Ptx3, Rara, Sphk1, Vim, Zfp36, Bag3, Rasl11a, Bmp3, Trib1, Csrnp1, Sbno2, Trib2, Fam129b, Parp3, Dusp5, Sulf1
trans-synaptic signaling	BP	754	12	0.000347378	Adra1a, Arc, Bdnf, F2r, Ptgs2, Rara, Rgs4, Sphk1, Homer1, Nptx2, Sv2c, Vgf
hair follicle maturation	BP	28	3	0.000348398	Gal, Notch1, Ptgs2
positive regulation of p38MAPK cascade	BP	28	3	0.000348398	Gadd45b, Sphk1, Gadd45g
receptor serine/threonine kinase binding	MF	28	3	0.000348398	Inhba, Bmp3, Acvr1c
regulation of cell growth involved in cardiac muscle cell...	BP	28	3	0.000348398	Rgs4, Ccn4, Trip10
T cell differentiation	BP	266	7	0.000353951	Cd1d1, Fgl2, Rara, Tgfbr2, Gadd45g, Pik3r6, Prex1
connective tissue replacement involved in inflammatory re...	BP	6	2	0.000356003	F2r, Timp1
endocardial cell differentiation	BP	6	2	0.000356003	Anxa2, Notch1
maintenance of permeability of blood-brain barrier	BP	6	2	0.000356003	Ptgs1, Ptgs2
negative regulation by host of symbiont molecular functio...	BP	6	2	0.000356003	Anxa2, Ptx3
negative regulation of molecular function in other organi...	BP	6	2	0.000356003	Anxa2, Ptx3
negative regulation of molecular function in other organi...	BP	6	2	0.000356003	Anxa2, Ptx3
positive regulation of NK T cell differentiation	BP	6	2	0.000356003	Cd1d1, Tgfbr2
positive regulation of fibroblast proliferation	BP	68	4	0.000356495	Anxa2, Cdkn1a, Fosl2, Sphk1
regulation of cartilage development	BP	68	4	0.000356495	Anxa2, Ccn1, Rara, Ccn4
hormone activity	MF	123	5	0.000361184	Gal, Inhba, Trh, Npy, Vgf
negative regulation of macromolecule metabolic process	BP	2475	25	0.000363659	Atf3, Btg2, Anxa2, Cdkn1a, Socs3, Sik1, Gadd45b, Nfkbie, Notch1, Ptgs2, Ptx3, Rara, Serpina3n, Timp1, Vim, Zfp36, Gadd45g, Bag3, Pmepa1, Trib1, Sbno2, Trib2, Fam129b, Parp3, Dusp5
kinase regulator activity	MF	191	6	0.000372151	Cdkn1a, Socs3, Rara, Pik3r6, Trib1, Trib2
synaptic signaling	BP	763	12	0.0003864	Adra1a, Arc, Bdnf, F2r, Ptgs2, Rara, Rgs4, Sphk1, Homer1, Nptx2, Sv2c, Vgf
skeletal muscle organ development	BP	193	6	0.000393346	Atf3, Btg2, Egr2, Fos, Notch1, Homer1
positive regulation of macromolecule biosynthetic process	BP	1774	20	0.000395476	Atf3, Cd1d1, Egr2, F2r, Fos, Fosb, Fosl2, Gal, Ier2, Ier5, Ccn1, Inhba, Notch1, Rara, Vim, Rasl11a, Bmp3, Csrnp1, Sbno2, Fam129b
positive regulation of cell-substrate adhesion	BP	127	5	0.000418402	Dmp1, Ccn1, Nedd9, S100a10, Prex1
response to calcium ion	BP	127	5	0.000418402	Fos, Fosb, Homer1, Rasa4, Gipr
cellular macromolecule biosynthetic process	BP	3900	34	0.000419687	Acan, Atf3, Bdnf, Btg2, Cdkn1a, Egr2, F2r, Fos, Fosb, Fosl2, Gal, Ier2, Ier5, Ccn1, Inhba, Sik1, Nfkbie, Notch1, Rara, Sphk1, Vim, Zfp36, Bag3, Rbms1, Rasl11a, Bmp3, Trib1, Csrnp1, Sbno2, Trib2, Fam129b, Parp3, Dusp5, Sulf1
positive regulation of transcription, DNA-templated	BP	1514	18	0.000428376	Atf3, Egr2, F2r, Fos, Fosb, Fosl2, Gal, Ier2, Ier5, Ccn1, Inhba, Notch1, Rara, Rasl11a, Bmp3, Csrnp1, Sbno2, Fam129b
molecular_function	MF	19976	110	0.000437627	Adra1a, Acan, Arc, Atf3, Bdnf, Btg2, Anxa2, Cd1d1, Cd1d2, Cdkn1a, Socs3, Dmp1, Egr2, F2r, Fgl2, Fos, Fosb, Fosl2, Gal, Gfra1, Gpr3, Hpgd, Ier2, Ier5, Ccn1, Inhba, Sik1, Msn, Mt1, Gadd45b, Nedd9, Nfkbie, Notch1, Pappa, Cdk18, Prlr, Pros1, Pipox, Ptgs1, Ptgs2, Ptx3, Rara, Rgs4, S100a10, Ccl12, Sstr2, Sphk1, Serpina3n, Sdc1, Tgfbr2, Timp1, Tll1, Tnc, Trh, Vim, Ccn4, Zfp36, Gadd45g, Homer1, Tnfrsf12a…
membrane raft	CC	363	8	0.0004405	Arc, Anxa2, F2r, Ptgs2, S100a10, Tgfbr2, Kif18a, Sulf1
positive regulation of nucleic acid-templated transcripti...	BP	1518	18	0.00044203	Atf3, Egr2, F2r, Fos, Fosb, Fosl2, Gal, Ier2, Ier5, Ccn1, Inhba, Notch1, Rara, Rasl11a, Bmp3, Csrnp1, Sbno2, Fam129b
positive regulation of cell motility	BP	558	10	0.000442423	F2r, Ccn1, Nedd9, Notch1, Ptgs2, Ccl12, Sphk1, Tgfbr2, Ccn4, Prex1
positive regulation of RNA biosynthetic process	BP	1519	18	0.000445502	Atf3, Egr2, F2r, Fos, Fosb, Fosl2, Gal, Ier2, Ier5, Ccn1, Inhba, Notch1, Rara, Rasl11a, Bmp3, Csrnp1, Sbno2, Fam129b
membrane microdomain	CC	364	8	0.000448578	Arc, Anxa2, F2r, Ptgs2, S100a10, Tgfbr2, Kif18a, Sulf1
organic cyclic compound biosynthetic process	BP	3432	31	0.000448611	Atf3, Bdnf, Btg2, Cdkn1a, Egr2, F2r, Fos, Fosb, Fosl2, Gal, Ier2, Ier5, Ccn1, Inhba, Sik1, Nfkbie, Notch1, Rara, Sphk1, Zfp36, Bag3, Rasl11a, Bmp3, Trib1, Csrnp1, Sbno2, Trib2, Fam129b, Parp3, Dusp5, Sulf1
negative regulation of cell motility	BP	278	7	0.000460938	Acan, Notch1, Ccl12, Timp1, Trib1, Sulf1, Acvr1c
keratinocyte differentiation	BP	130	5	0.000465615	Fosl2, Notch1, Ptgs1, Ptgs2, Zfp36
skin development	BP	279	7	0.000470904	Fosl2, Gal, Inhba, Notch1, Ptgs1, Ptgs2, Zfp36
positive regulation of collagen biosynthetic process	BP	31	3	0.000472924	F2r, Vim, Ltbp1
prostate gland epithelium morphogenesis	BP	31	3	0.000472924	Notch1, Tnc, Sulf1
cellular response to transforming growth factor beta stim...	BP	200	6	0.000475061	Fos, Hpgd, Tgfbr2, Pmepa1, Ltbp1, Acvr1c
supramolecular fiber organization	BP	670	11	0.000477451	Acan, Anxa2, Nedd9, Rgs4, S100a10, Vim, Col5a3, Efemp2, Mfap4, Kif18a, Prex1
regulation of secretion	BP	897	13	0.000477568	Adra1a, F2r, Gal, Inhba, Notch1, Ptgs1, Sphk1, Sdc1, Trh, Ccn4, Clcf1, Acvr1c, Gipr
cellular response to oxygen-containing compound	BP	1018	14	0.000484273	Socs3, Fos, Inhba, Msn, Mt1, Rara, Ccl12, Sstr2, Sphk1, Vim, Zfp36, Trib1, Sbno2, Cd300lb
endochondral bone morphogenesis	BP	74	4	0.000492395	Anxa2, Rara, Tgfbr2, Col27a1
cell adhesion involved in heart morphogenesis	BP	7	2	0.000496799	Notch1, Tgfbr2
lipopeptide binding	MF	7	2	0.000496799	Cd1d1, Cd1d2
modulation by host of symbiont molecular function	BP	7	2	0.000496799	Anxa2, Ptx3
modulation of molecular function in other organism	BP	7	2	0.000496799	Anxa2, Ptx3
modulation of molecular function in other organism involv...	BP	7	2	0.000496799	Anxa2, Ptx3
perisynaptic extracellular matrix	CC	7	2	0.000496799	Acan, Tnc
regulation of NK T cell differentiation	BP	7	2	0.000496799	Cd1d1, Tgfbr2
virion binding	MF	7	2	0.000496799	Anxa2, Ptx3
ossification	BP	371	8	0.000508555	Dmp1, Egr2, Ccn1, Notch1, Ptgs2, Ccn4, Bmp3, Sbno2
vascular process in circulatory system	BP	203	6	0.000513886	Adra1a, F2r, Ptgs1, Ptgs2, C2cd4b, Dusp5
prostate gland morphogenesis	BP	32	3	0.000519981	Notch1, Tnc, Sulf1
response to transforming growth factor beta	BP	204	6	0.000527362	Fos, Hpgd, Tgfbr2, Pmepa1, Ltbp1, Acvr1c
regulation of fat cell differentiation	BP	134	5	0.000534678	Ptgs2, Ccn4, Zfp36, Medag, Trib2
enzyme inhibitor activity	MF	374	8	0.000536177	Anxa2, Cdkn1a, Notch1, Serpina3n, Timp1, Angptl4, Trib1, Trib2
muscle cell development	BP	205	6	0.000541112	Adra1a, Notch1, Rgs4, Ccn4, Homer1, Trip10
membrane region	CC	376	8	0.000555257	Arc, Anxa2, F2r, Ptgs2, S100a10, Tgfbr2, Kif18a, Sulf1
cellular biosynthetic process	BP	4797	39	0.000564711	Acan, Atf3, Bdnf, Btg2, Cd1d1, Cdkn1a, Egr2, F2r, Fos, Fosb, Fosl2, Gal, Ier2, Ier5, Ccn1, Inhba, Sik1, Nfkbie, Notch1, Ptgs1, Ptgs2, Ptx3, Rara, Sphk1, Vim, Zfp36, Bag3, Chst5, Rbms1, Rasl11a, Bmp3, Trib1, Csrnp1, Sbno2, Trib2, Fam129b, Parp3, Dusp5, Sulf1
positive regulation of cellular component movement	BP	577	10	0.000573668	F2r, Ccn1, Nedd9, Notch1, Ptgs2, Ccl12, Sphk1, Tgfbr2, Ccn4, Prex1
lymphocyte differentiation	BP	379	8	0.000584907	Cd1d1, Fgl2, Rara, Tgfbr2, Gadd45g, Clcf1, Pik3r6, Prex1
regulation of leukocyte differentiation	BP	290	7	0.000592322	Cd1d1, Fgl2, Fos, Rara, Tgfbr2, Pik3r6, Trib1
regulation of GTPase activity	BP	292	7	0.000616854	F2r, Nedd9, Rgs4, S100a10, Ccl12, Rasa4, Prex1
regulation of MAP kinase activity	BP	292	7	0.000616854	F2r, Gadd45b, Gadd45g, Pik3r6, Trib1, Trib2, Dusp5
activation of MAPKK activity	BP	34	3	0.000622854	F2r, Gadd45b, Gadd45g
positive regulation of collagen metabolic process	BP	34	3	0.000622854	F2r, Vim, Ltbp1
regulation of cell-substrate adhesion	BP	211	6	0.00062957	Dmp1, Ccn1, Nedd9, Notch1, S100a10, Prex1
ventricular septum development	BP	79	4	0.000630952	Ccn1, Notch1, Tgfbr2, Ltbp1
nervous system development	BP	2278	23	0.00065868	Acan, Arc, Bdnf, Btg2, Egr2, Fos, Gal, Gfra1, Ier2, Inhba, Notch1, Rara, Ccl12, Sphk1, Tgfbr2, Tnc, Tpbg, Vim, Tnfrsf12a, Nptx2, Clcf1, Sulf1, Prex1
activation of MAPKKK activity	BP	8	2	0.000660265	Gadd45b, Gadd45g
cardiac endothelial cell differentiation	BP	8	2	0.000660265	Anxa2, Notch1
cellular response to UV-B	BP	8	2	0.000660265	Cdkn1a, Mfap4
perisynaptic space	CC	8	2	0.000660265	Acan, Tnc
positive regulation of cardiac epithelial to mesenchymal ...	BP	8	2	0.000660265	Notch1, Tgfbr2
synapse-associated extracellular matrix	CC	8	2	0.000660265	Acan, Tnc
cardiac septum morphogenesis	BP	80	4	0.000661659	Ccn1, Notch1, Rara, Tgfbr2
neuropeptide signaling pathway	BP	80	4	0.000661659	Gal, Sstr2, Npy, Gipr
regulation of epidermis development	BP	80	4	0.000661659	Gal, Inhba, Notch1, Zfp36
cell surface	CC	930	13	0.000669025	Anxa2, Cd1d1, Cd1d2, F2r, Gfra1, Msn, Notch1, Prlr, Sdc1, Tgfbr2, Tnfrsf12a, Sulf1, Acvr1c
positive regulation of GTPase activity	BP	214	6	0.000677808	F2r, Nedd9, Rgs4, S100a10, Ccl12, Prex1
positive regulation of locomotion	BP	590	10	0.000680901	F2r, Ccn1, Nedd9, Notch1, Ptgs2, Ccl12, Sphk1, Tgfbr2, Ccn4, Prex1
regulation of hormone secretion	BP	297	7	0.00068173	Gal, Inhba, Ptgs1, Trh, Clcf1, Acvr1c, Gipr
interleukin-4 production	BP	36	3	0.000737876	Cd1d1, Notch1, Rara
negative regulation of amine transport	BP	36	3	0.000737876	Ptgs1, Rgs4, Trh
growth factor binding	MF	144	5	0.000740947	Ccn1, Tgfbr2, Ccn4, Ltbp1, Acvr1c
SMAD protein signal transduction	BP	83	4	0.000760122	Fos, Inhba, Vim, Bmp3
response to extracellular stimulus	BP	395	8	0.000765468	Atf3, Cdkn1a, Fos, Sik1, Zfp36, Angptl4, Acvr1c, Vgf
regulation of angiogenesis	BP	303	7	0.000766607	Notch1, Ptgs2, Sphk1, Tgfbr2, Tnfrsf12a, Pik3r6, Sulf1
growth factor activity	MF	146	5	0.000788467	Bdnf, Inhba, Timp1, Bmp3, Vgf
SMAD binding	MF	84	4	0.000795124	Fos, Tgfbr2, Pmepa1, Acvr1c
epithelial cell differentiation	BP	603	10	0.00080421	Anxa2, Fosl2, Msn, Notch1, Prlr, Ptgs1, Ptgs2, Rara, Vim, Zfp36
positive regulation of leukocyte activation	BP	306	7	0.000812072	Cd1d1, Cdkn1a, Rara, Tgfbr2, Clcf1, Pik3r6, Cd300lb
organic substance biosynthetic process	BP	4889	39	0.000831019	Acan, Atf3, Bdnf, Btg2, Cd1d1, Cdkn1a, Egr2, F2r, Fos, Fosb, Fosl2, Gal, Ier2, Ier5, Ccn1, Inhba, Sik1, Nfkbie, Notch1, Ptgs1, Ptgs2, Rara, Sphk1, Vim, Zfp36, Gadd45g, Bag3, Chst5, Rbms1, Rasl11a, Bmp3, Trib1, Csrnp1, Sbno2, Trib2, Fam129b, Parp3, Dusp5, Sulf1
gland morphogenesis	BP	148	5	0.000838227	Msn, Notch1, Tgfbr2, Tnc, Sulf1
regulation of T cell differentiation	BP	148	5	0.000838227	Cd1d1, Fgl2, Rara, Tgfbr2, Pik3r6
cellular response to follicle-stimulating hormone stimulu...	BP	9	2	0.00084618	Inhba, Notch1
elastic fiber assembly	BP	9	2	0.00084618	Efemp2, Mfap4
positive regulation of receptor binding	BP	9	2	0.00084618	Bdnf, Anxa2
regulation of cardiac epithelial to mesenchymal transitio...	BP	9	2	0.00084618	Notch1, Tgfbr2
wound healing involved in inflammatory response	BP	9	2	0.00084618	F2r, Timp1
immune effector process	BP	719	11	0.000853698	Cd1d1, Cd1d2, Fgl2, Ptx3, Rara, Gadd45g, Clcf1, Pik3r6, Sbno2, Cd300lb, Parp3
icosanoid biosynthetic process	BP	38	3	0.000865592	Ptgs1, Ptgs2, Sphk1
positive regulation of BMP signaling pathway	BP	38	3	0.000865592	Ccn1, Notch1, Sulf1
positive regulation of substrate adhesion-dependent cell ...	BP	38	3	0.000865592	Nedd9, S100a10, Prex1
unsaturated fatty acid biosynthetic process	BP	38	3	0.000865592	Ptgs1, Ptgs2, Sphk1
positive regulation of hydrolase activity	BP	504	9	0.000880923	Adra1a, F2r, Ccn1, Nedd9, Rgs4, S100a10, Ccl12, Acvr1c, Prex1
positive regulation of transcription by RNA polymerase II	BP	1210	15	0.000882505	Atf3, Egr2, Fos, Fosb, Fosl2, Gal, Ier2, Ier5, Ccn1, Inhba, Notch1, Rara, Bmp3, Csrnp1, Sbno2
protein kinase binding	MF	723	11	0.000893039	Cdkn1a, Sik1, Msn, Nedd9, Prlr, Rara, Tgfbr2, Vim, Zfp36, Trib1, Trib2
negative regulation of protein phosphorylation	BP	405	8	0.000899457	Atf3, Cdkn1a, Socs3, Gadd45b, Gadd45g, Pmepa1, Trib1, Dusp5
organic substance transport	BP	2480	24	0.000900525	Arc, Bdnf, Anxa2, Cdkn1a, Egr2, F2r, Gal, Inhba, Nfkbie, Notch1, Ptgs1, Ptgs2, Rgs4, Tgfbr2, Trh, Ccn4, Zfp36, Bag3, Clcf1, Arl4d, Kif18a, Acvr1c, Vgf, Gipr
negative regulation of cellular component movement	BP	313	7	0.000926473	Acan, Notch1, Ccl12, Timp1, Trib1, Sulf1, Acvr1c
positive regulation of cardiac muscle hypertrophy	BP	39	3	0.000934376	Adra1a, Ccn4, Trip10
bone development	BP	228	6	0.000941978	Anxa2, Rara, Tgfbr2, Ccn4, Sulf1, Col27a1
epidermis development	BP	314	7	0.000943804	Fosl2, Gal, Inhba, Notch1, Ptgs1, Ptgs2, Zfp36
multi-organism process	BP	2047	21	0.000957793	Anxa2, F2r, Fgl2, Hpgd, Inhba, Notch1, Prlr, Ptgs2, Ptx3, Rara, Ccl12, Serpina3n, Timp1, Vim, Zfp36, Trib1, Sbno2, Cd300lb, Kif18a, Acvr1c, Vgf
positive regulation of MAPK cascade	BP	512	9	0.000983642	Adra1a, F2r, Gadd45b, Notch1, Rara, Ccl12, Sphk1, Gadd45g, Pik3r6
neuron projection	CC	1491	17	0.000999451	Acan, Bdnf, Fos, Gfra1, Ptgs1, Ptgs2, Rara, Sphk1, Vim, Homer1, Bag3, Nptx2, Sv2c, Npy, Ltbp1, Prex1, Vgf
negative regulation of hemopoiesis	BP	154	5	0.00100161	Fgl2, Notch1, Rara, Zfp36, Trib1
positive regulation of muscle hypertrophy	BP	40	3	0.00100653	Adra1a, Ccn4, Trip10
regulation of defense response	BP	624	10	0.00104197	Socs3, Fgl2, Ptgs2, Sphk1, Ccn4, Zfp36, Clcf1, C2cd4b, Pik3r6, Sbno2
positive regulation of ion transport	BP	320	7	0.00105323	Arc, Anxa2, F2r, Gal, Ccl12, Trh, Homer1
negative regulation of granulocyte differentiation	BP	10	2	0.00105432	Rara, Trib1
NK T cell differentiation	BP	10	2	0.00105432	Cd1d1, Tgfbr2
regulation of ceramide biosynthetic process	BP	10	2	0.00105432	Ccn1, Sphk1
response to follicle-stimulating hormone	BP	10	2	0.00105432	Inhba, Notch1
positive regulation of cell activation	BP	321	7	0.0010724	Cd1d1, Cdkn1a, Rara, Tgfbr2, Clcf1, Pik3r6, Cd300lb
negative regulation of striated muscle cell differentiati...	BP	41	3	0.00108212	Bdnf, Notch1, Rgs4
regulation of p38MAPK cascade	BP	41	3	0.00108212	Gadd45b, Sphk1, Gadd45g
regulation of cell morphogenesis	BP	520	9	0.0010959	Arc, Bdnf, Msn, Nedd9, S100a10, Ccl12, Vim, Tnfrsf12a, Prex1
regulation of leukocyte proliferation	BP	235	6	0.00110069	Cd1d1, Cdkn1a, Gal, Ccl12, Tgfbr2, Clcf1
leukocyte proliferation	BP	323	7	0.00111157	Cd1d1, Cdkn1a, Gal, Msn, Ccl12, Tgfbr2, Clcf1
regulation of metal ion transport	BP	419	8	0.00111806	Anxa2, F2r, Gal, Sik1, Ptgs2, Rgs4, Ccl12, Homer1
fat cell differentiation	BP	236	6	0.00112494	Egr2, Ptgs2, Ccn4, Zfp36, Medag, Trib2
negative regulation of blood circulation	BP	42	3	0.0011612	Adra1a, F2r, Dusp5
positive regulation of cardiac muscle tissue growth	BP	42	3	0.0011612	Notch1, Ccn4, Trip10
caveola	CC	93	4	0.00116306	F2r, Ptgs2, Tgfbr2, Kif18a
regulation of blood circulation	BP	238	6	0.00117467	Adra1a, F2r, Ptgs1, Ptgs2, Rgs4, Dusp5
regulation of protein serine/threonine kinase activity	BP	424	8	0.00120571	Cdkn1a, F2r, Gadd45b, Gadd45g, Pik3r6, Trib1, Trib2, Dusp5
neuron part	CC	1940	20	0.00121156	Adra1a, Acan, Arc, Bdnf, Fos, Gal, Gfra1, Ptgs1, Ptgs2, Rara, Sphk1, Vim, Homer1, Bag3, Nptx2, Sv2c, Npy, Ltbp1, Prex1, Vgf
reproductive process	BP	1384	16	0.00123206	Socs3, Gpr3, Hpgd, Ccn1, Inhba, Notch1, Prlr, Ptgs2, Ptx3, Rara, Timp1, Tnc, Kif18a, Sulf1, Acvr1c, Vgf
negative regulation of locomotion	BP	329	7	0.00123584	Acan, Notch1, Ccl12, Timp1, Trib1, Sulf1, Acvr1c
reproduction	BP	1385	16	0.00124134	Socs3, Gpr3, Hpgd, Ccn1, Inhba, Notch1, Prlr, Ptgs2, Ptx3, Rara, Timp1, Tnc, Kif18a, Sulf1, Acvr1c, Vgf
positive regulation of T cell differentiation	BP	95	4	0.00125863	Cd1d1, Rara, Tgfbr2, Pik3r6
negative regulation of neuron death	BP	242	6	0.00127918	Bdnf, Btg2, F2r, Mt1, Ccl12, Clcf1
banded collagen fibril	CC	11	2	0.00128447	Col5a3, Col27a1
connective tissue replacement	BP	11	2	0.00128447	F2r, Timp1
fibrillar collagen trimer	CC	11	2	0.00128447	Col5a3, Col27a1
membrane raft assembly	BP	11	2	0.00128447	Anxa2, S100a10
microfibril	CC	11	2	0.00128447	Mfap4, Ltbp1
regulation of membrane lipid metabolic process	BP	11	2	0.00128447	Ccn1, Sphk1
regulation of sphingolipid biosynthetic process	BP	11	2	0.00128447	Ccn1, Sphk1
regulation of trophoblast cell migration	BP	11	2	0.00128447	Timp1, Acvr1c
regulation of transcription by RNA polymerase II	BP	1952	20	0.00130564	Atf3, Btg2, Egr2, Fos, Fosb, Fosl2, Gal, Ier2, Ier5, Ccn1, Inhba, Sik1, Notch1, Rara, Zfp36, Bag3, Bmp3, Csrnp1, Sbno2, Sulf1
response to starvation	BP	166	5	0.00139791	Atf3, Cdkn1a, Sik1, Zfp36, Angptl4
nitrogen compound transport	BP	2111	21	0.00141181	Arc, Bdnf, Cdkn1a, Egr2, F2r, Nfkbie, Notch1, Ptgs1, Ptgs2, Rgs4, Tgfbr2, Trh, Ccn4, Zfp36, Bag3, Clcf1, Arl4d, Kif18a, Acvr1c, Vgf, Gipr
regulation of vasculature development	BP	337	7	0.00141822	Notch1, Ptgs2, Sphk1, Tgfbr2, Tnfrsf12a, Pik3r6, Sulf1
positive regulation of heart growth	BP	45	3	0.00142001	Notch1, Ccn4, Trip10
regulation of collagen biosynthetic process	BP	45	3	0.00142001	F2r, Vim, Ltbp1
endocrine process	BP	99	4	0.00146602	F2r, Gal, Inhba, Fam129b
learning	BP	168	5	0.00147378	Bdnf, Btg2, Ptgs1, Ptgs2, Nptx2
nucleic acid metabolic process	BP	4181	34	0.00148616	Atf3, Bdnf, Btg2, Cdkn1a, Egr2, F2r, Fos, Fosb, Fosl2, Gal, Ier2, Ier5, Ccn1, Inhba, Sik1, Nfkbie, Notch1, Rara, Sphk1, Vim, Zfp36, Bag3, Clcf1, Rbms1, Rasl11a, Bmp3, Trib1, Csrnp1, Sbno2, Trib2, Fam129b, Parp3, Dusp5, Sulf1
cell projection	CC	2422	23	0.00151094	Acan, Arc, Bdnf, Anxa2, Fos, Gfra1, Msn, Ptgs1, Ptgs2, Rara, Sphk1, Vim, Homer1, Tnfrsf12a, Bag3, Nptx2, Sv2c, Trip10, Npy, Kif18a, Ltbp1, Prex1, Vgf
biological phase	BP	46	3	0.00151366	Gal, Notch1, Ptgs2
cardiac muscle cell development	BP	100	4	0.00152137	Adra1a, Rgs4, Ccn4, Trip10
unsaturated fatty acid metabolic process	BP	100	4	0.00152137	Hpgd, Ptgs1, Ptgs2, Sphk1
positive regulation of nuclear-transcribed mRNA poly(A) t...	BP	12	2	0.00153641	Btg2, Zfp36
trophoblast cell migration	BP	12	2	0.00153641	Timp1, Acvr1c
negative regulation of cell differentiation	BP	774	11	0.00154134	Bdnf, Fgl2, Gal, Notch1, Rara, Rgs4, Vim, Ccn4, Zfp36, Trib1, Trib2
regulation of cell morphogenesis involved in differentiat...	BP	342	7	0.00154247	Arc, Bdnf, Nedd9, S100a10, Vim, Tnfrsf12a, Prex1
ion binding	MF	5401	41	0.00158225	Acan, Anxa2, Cdkn1a, Egr2, Hpgd, Ccn1, Sik1, Mt1, Notch1, Pappa, Cdk18, Prlr, Pros1, Ptgs1, Ptgs2, Rara, S100a10, Sphk1, Tgfbr2, Timp1, Tll1, Ccn4, Zfp36, Nptx2, Col5a3, Rasa4, Efemp2, Cgref1, Rasl11a, Stk40, Srxn1, Crispld2, Arl4d, Cemip2, Trib2, Kif18a, Sulf1, Ltbp1, Acvr1c, Prex1, Col27a1
regulation of hormone levels	BP	549	9	0.00159312	Gal, Inhba, Ptgs1, Trh, Clcf1, Fam129b, Acvr1c, Vgf, Gipr
heart valve morphogenesis	BP	47	3	0.0016111	Ccn1, Notch1, Tgfbr2
positive regulation of neurotransmitter transport	BP	47	3	0.0016111	Sphk1, Trh, Clcf1
leukocyte activation involved in immune response	BP	254	6	0.00163576	Fgl2, Rara, Gadd45g, Clcf1, Sbno2, Parp3
regulation of cytokine production	BP	664	10	0.00165424	Cd1d1, F2r, Ptgs2, Rara, Sphk1, Ccn4, Zfp36, Trib2, Sulf1, Ltbp1
response to organic cyclic compound	BP	664	10	0.00165424	Bdnf, Fosl2, Inhba, Msn, Pappa, Ccl12, Sstr2, Tgfbr2, Zfp36, Homer1
negative regulation of cell cycle	BP	446	8	0.00165881	Btg2, Cdkn1a, Hpgd, Inhba, Notch1, Ptgs2, Ccl12, Cgref1
skeletal system morphogenesis	BP	255	6	0.00166856	Acan, Anxa2, Rara, Tgfbr2, Csrnp1, Col27a1
regulation of blood vessel diameter	BP	173	5	0.00167669	Adra1a, F2r, Ptgs1, Ptgs2, Dusp5
regulation of blood vessel size	BP	173	5	0.00167669	Adra1a, F2r, Ptgs1, Ptgs2, Dusp5
regulation of tube diameter	BP	173	5	0.00167669	Adra1a, F2r, Ptgs1, Ptgs2, Dusp5
positive regulation of lymphocyte activation	BP	256	6	0.00170187	Cd1d1, Cdkn1a, Rara, Tgfbr2, Clcf1, Pik3r6
regulation of cardiac muscle cell differentiation	BP	48	3	0.00171238	Rgs4, Ccn4, Trip10
regulation of tube size	BP	174	5	0.00171962	Adra1a, F2r, Ptgs1, Ptgs2, Dusp5
negative regulation of phosphorylation	BP	449	8	0.00172984	Atf3, Cdkn1a, Socs3, Gadd45b, Gadd45g, Pmepa1, Trib1, Dusp5
gene expression	BP	4559	36	0.0017445	Atf3, Bdnf, Btg2, Anxa2, Cdkn1a, Egr2, F2r, Fos, Fosb, Fosl2, Gal, Ier2, Ier5, Ccn1, Inhba, Sik1, Msn, Nfkbie, Notch1, Rara, Sphk1, Tgfbr2, Tnc, Vim, Zfp36, Bag3, Rasl11a, Stk40, Bmp3, Trib1, Csrnp1, Sbno2, Trib2, Fam129b, Dusp5, Sulf1
cell activation involved in immune response	BP	258	6	0.00176999	Fgl2, Rara, Gadd45g, Clcf1, Sbno2, Parp3
regulation of vesicle-mediated transport	BP	558	9	0.0017798	Adra1a, Arc, Anxa2, Msn, Notch1, Pros1, Ptx3, Sphk1, Sdc1
1-phosphatidylinositol-3-kinase regulator activity	MF	13	2	0.00180992	Socs3, Pik3r6
BMP receptor binding	MF	13	2	0.00180992	Bmp3, Acvr1c
endocardium development	BP	13	2	0.00180992	Anxa2, Notch1
inflammatory response to wounding	BP	13	2	0.00180992	F2r, Timp1
positive regulation of alpha-beta T cell differentiation	BP	49	3	0.00181756	Cd1d1, Rara, Tgfbr2
positive regulation of smooth muscle cell proliferation	BP	105	4	0.0018201	Hpgd, Ptgs2, Tgfbr2, Ccn4
transcription by RNA polymerase II	BP	2007	20	0.00182157	Atf3, Btg2, Egr2, Fos, Fosb, Fosl2, Gal, Ier2, Ier5, Ccn1, Inhba, Sik1, Notch1, Rara, Zfp36, Bag3, Bmp3, Csrnp1, Sbno2, Sulf1
positive regulation of immune system process	BP	914	12	0.00184075	Cd1d1, Cd1d2, Cdkn1a, Fos, Inhba, Rara, Ccl12, Tgfbr2, Clcf1, Pik3r6, Trib1, Cd300lb
regulation of neurotransmitter transport	BP	177	5	0.00185324	Adra1a, Rgs4, Sphk1, Trh, Clcf1
temperature homeostasis	BP	177	5	0.00185324	Gpr3, Notch1, Prlr, Ptgs2, Gadd45g
basement membrane	CC	106	4	0.00188438	Acan, Anxa2, Timp1, Tnc
regulation of fibroblast proliferation	BP	106	4	0.00188438	Anxa2, Cdkn1a, Fosl2, Sphk1
renal system process	BP	106	4	0.00188438	Adra1a, F2r, Adgrf4, Sulf1
regulation of lymphocyte mediated immunity	BP	178	5	0.00189943	Cd1d1, Cd1d2, Clcf1, Pik3r6, Parp3
cell body	CC	795	11	0.0019021	Acan, Bdnf, Gal, Gfra1, Rara, Vim, Homer1, Nptx2, Npy, Ltbp1, Vgf
leukocyte mediated immunity	BP	355	7	0.0019055	Cd1d1, Cd1d2, Fgl2, Clcf1, Pik3r6, Cd300lb, Parp3
regulation of neuron apoptotic process	BP	262	6	0.00191243	Bdnf, Btg2, F2r, Mt1, Ccl12, Clcf1
fatty acid derivative biosynthetic process	BP	50	3	0.00192669	Ptgs1, Ptgs2, Sphk1
hair follicle development	BP	107	4	0.00195021	Gal, Inhba, Notch1, Ptgs2
icosanoid metabolic process	BP	107	4	0.00195021	Hpgd, Ptgs1, Ptgs2, Sphk1
osteoclast differentiation	BP	107	4	0.00195021	Anxa2, Fos, Ccn4, Sbno2
positive regulation of reactive oxygen species metabolic ...	BP	107	4	0.00195021	Cdkn1a, Ptgs2, Ptx3, Tgfbr2
regulation of lymphocyte differentiation	BP	180	5	0.00199432	Cd1d1, Fgl2, Rara, Tgfbr2, Pik3r6
fibroblast proliferation	BP	108	4	0.00201762	Anxa2, Cdkn1a, Fosl2, Sphk1
positive regulation of lymphocyte differentiation	BP	108	4	0.00201762	Cd1d1, Rara, Tgfbr2, Pik3r6
cellular response to external stimulus	BP	265	6	0.00202484	Atf3, Cdkn1a, Fos, Sik1, Bag3, Angptl4
kinase binding	MF	802	11	0.00203667	Cdkn1a, Sik1, Msn, Nedd9, Prlr, Rara, Tgfbr2, Vim, Zfp36, Trib1, Trib2
peptide hormone binding	MF	51	3	0.00203981	Inhba, Prlr, Gipr
regulation of transcription from RNA polymerase II promot...	BP	51	3	0.00203981	Atf3, Notch1, Bag3
lymphocyte activation involved in immune response	BP	181	5	0.00204305	Fgl2, Rara, Gadd45g, Clcf1, Parp3
cellular response to stress	BP	1737	18	0.00206148	Atf3, Btg2, Cdkn1a, Fos, Ier5, Sik1, Gadd45b, Notch1, Ptgs2, Sphk1, Tnc, Zfp36, Gadd45g, Bag3, Angptl4, Srxn1, Trib1, Parp3
collagen metabolic process	BP	109	4	0.00208662	F2r, Vim, Mfap4, Ltbp1
hair cycle process	BP	109	4	0.00208662	Gal, Inhba, Notch1, Ptgs2
molting cycle process	BP	109	4	0.00208662	Gal, Inhba, Notch1, Ptgs2
skin epidermis development	BP	109	4	0.00208662	Gal, Inhba, Notch1, Ptgs2
developmental growth involved in morphogenesis	BP	267	6	0.00210251	Bdnf, Gal, Notch1, Tgfbr2, Tnc, Tnfrsf12a
cellular response to gonadotropin stimulus	BP	14	2	0.00210479	Inhba, Notch1
positive regulation of astrocyte differentiation	BP	14	2	0.00210479	Notch1, Clcf1
regulation of nuclear-transcribed mRNA poly(A) tail short...	BP	14	2	0.00210479	Btg2, Zfp36
trans-synaptic signaling, modulating synaptic transmissio...	BP	14	2	0.00210479	Bdnf, F2r
transforming growth factor beta-activated receptor activi...	MF	14	2	0.00210479	Tgfbr2, Acvr1c
response to metal ion	BP	268	6	0.00214218	Fos, Fosb, Mt1, Homer1, Rasa4, Gipr
positive regulation of cell growth	BP	183	5	0.0021431	Bdnf, Sphk1, Ccn4, Tnfrsf12a, Trip10
protein kinase inhibitor activity	MF	52	3	0.00215699	Cdkn1a, Trib1, Trib2
regulation of endocrine process	BP	52	3	0.00215699	F2r, Gal, Inhba
alpha-beta T cell differentiation	BP	110	4	0.00215724	Cd1d1, Rara, Tgfbr2, Gadd45g
regulation of cellular catabolic process	BP	689	10	0.00216691	Adra1a, Btg2, Anxa2, Msn, Timp1, Vim, Zfp36, Bag3, Trib1, Trib2
cell cycle	BP	1604	17	0.00218852	Btg2, Cdkn1a, Gpr3, Hpgd, Inhba, Sik1, Gadd45b, Nedd9, Notch1, Ptgs2, Rara, Ccl12, Sphk1, Gadd45g, Cgref1, Kif18a, Parp3
positive regulation of cell morphogenesis involved in dif...	BP	184	5	0.00219444	Bdnf, Nedd9, S100a10, Tnfrsf12a, Prex1
regulation of neuron death	BP	365	7	0.00222736	Bdnf, Btg2, F2r, Fos, Mt1, Ccl12, Clcf1
response to nutrient levels	BP	365	7	0.00222736	Atf3, Cdkn1a, Sik1, Zfp36, Angptl4, Acvr1c, Vgf
negative regulation of immune system process	BP	468	8	0.00223758	Fgl2, Gal, Notch1, Rara, Ccl12, Zfp36, Trib1, Parp3
regulation of calcium ion transport	BP	271	6	0.00226459	Anxa2, F2r, Ptgs2, Rgs4, Ccl12, Homer1
regulation of substrate adhesion-dependent cell spreading	BP	53	3	0.00227827	Nedd9, S100a10, Prex1
transforming growth factor beta receptor binding	MF	53	3	0.00227827	Inhba, Tgfbr2, Bmp3
epithelial cell apoptotic process	BP	112	4	0.0023034	Ccl12, Tgfbr2, Zfp36, Angptl4
lymphocyte mediated immunity	BP	274	6	0.00239221	Cd1d1, Cd1d2, Fgl2, Clcf1, Pik3r6, Parp3
collagen biosynthetic process	BP	54	3	0.0024037	F2r, Vim, Ltbp1
collagen fibril organization	BP	54	3	0.0024037	Acan, Anxa2, Col5a3
positive regulation of cardiac muscle tissue development	BP	54	3	0.0024037	Notch1, Ccn4, Trip10
interferon-gamma biosynthetic process	BP	15	2	0.0024208	Cd1d1, Gadd45g
positive regulation of cell growth involved in cardiac mu...	BP	15	2	0.0024208	Ccn4, Trip10
regulation of postsynaptic neurotransmitter receptor acti...	BP	15	2	0.0024208	Homer1, Nptx2
response to gonadotropin	BP	15	2	0.0024208	Inhba, Notch1
arachidonic acid metabolic process	BP	55	3	0.00253333	Ptgs1, Ptgs2, Sphk1
striated muscle cell development	BP	191	5	0.00257935	Adra1a, Rgs4, Ccn4, Homer1, Trip10
bone morphogenesis	BP	116	4	0.00261592	Anxa2, Rara, Tgfbr2, Col27a1
neuronal cell body	CC	708	10	0.00263667	Acan, Bdnf, Gal, Gfra1, Rara, Homer1, Nptx2, Npy, Ltbp1, Vgf
blood circulation	BP	481	8	0.00264781	Adra1a, F2r, Ptgs1, Ptgs2, Rgs4, C2cd4b, Npy, Dusp5
behavior	BP	709	10	0.0026635	Arc, Bdnf, Btg2, Egr2, Gal, Ptgs1, Ptgs2, Trh, Homer1, Nptx2
regulation of DNA-templated transcription in response to ...	BP	56	3	0.0026672	Atf3, Notch1, Bag3
vesicle-mediated transport	BP	1355	15	0.00267878	Adra1a, Arc, Anxa2, Msn, Notch1, Pros1, Ptx3, Rara, S100a10, Sphk1, Sdc1, Tgfbr2, Pear1, Arl4d, Trip10
T cell activation	BP	482	8	0.00268166	Cd1d1, Fgl2, Msn, Rara, Tgfbr2, Gadd45g, Pik3r6, Prex1
plasma membrane bounded cell projection	CC	2225	21	0.00268475	Acan, Bdnf, Anxa2, Fos, Gfra1, Msn, Ptgs1, Ptgs2, Rara, Sphk1, Vim, Homer1, Tnfrsf12a, Bag3, Nptx2, Sv2c, Npy, Kif18a, Ltbp1, Prex1, Vgf
negative regulation of protein kinase activity	BP	193	5	0.00269778	Cdkn1a, Gadd45b, Gadd45g, Trib1, Dusp5
reactive oxygen species metabolic process	BP	281	6	0.00271103	Cdkn1a, Ccn1, Ptgs2, Ptx3, Tgfbr2, Prex1
cytoplasm	CC	10698	68	0.00275294	Adra1a, Arc, Bdnf, Btg2, Anxa2, Cd1d1, Cdkn1a, Socs3, Dmp1, Egr2, F2r, Fos, Gal, Hpgd, Ier2, Ier5, Inhba, Sik1, Msn, Mt1, Gadd45b, Nedd9, Nfkbie, Notch1, Cdk18, Pipox, Ptgs1, Ptgs2, Rara, Rgs4, S100a10, Sstr2, Sphk1, Tgfbr2, Tpbg, Trh, Vim, Ccn4, Zfp36, Gadd45g, Homer1, Bag3, Rasa4, Chst5, Rbms1, Pmepa1, Medag, Stk40, Sv2c, Srxn1, Crispld2, Arl4d, Pik3r6, Trip10, Npy, Trib1, Trib2, Fam129b, Kif18…
anagen	BP	16	2	0.00275775	Notch1, Ptgs2
complex of collagen trimers	CC	16	2	0.00275775	Col5a3, Col27a1
epithelial cell fate commitment	BP	16	2	0.00275775	Notch1, Rara
gonadotropin secretion	BP	16	2	0.00275775	Inhba, Fam129b
positive regulation of type 2 immune response	BP	16	2	0.00275775	Rara, Clcf1
response to UV-B	BP	16	2	0.00275775	Cdkn1a, Mfap4
negative regulation of cell growth	BP	194	5	0.00275846	Cdkn1a, Gal, Inhba, Rgs4, Cgref1
whole membrane	CC	1090	13	0.00276296	Arc, Anxa2, F2r, Msn, Ptgs2, S100a10, Sphk1, Tgfbr2, Pmepa1, Sv2c, Kif18a, Sulf1, Vgf
cytokine biosynthetic process	BP	118	4	0.00278259	Cd1d1, Zfp36, Gadd45g, Trib2
endocrine hormone secretion	BP	57	3	0.00280536	Gal, Inhba, Fam129b
heart valve development	BP	57	3	0.00280536	Ccn1, Notch1, Tgfbr2
kinase inhibitor activity	MF	57	3	0.00280536	Cdkn1a, Trib1, Trib2
positive regulation of organ growth	BP	57	3	0.00280536	Notch1, Ccn4, Trip10
response to peptide	BP	381	7	0.00282801	Socs3, Egr2, Notch1, Serpina3n, Vim, Acvr1c, Vgf
RNA metabolic process	BP	3676	30	0.00292772	Atf3, Bdnf, Btg2, Egr2, F2r, Fos, Fosb, Fosl2, Gal, Ier2, Ier5, Ccn1, Inhba, Sik1, Nfkbie, Notch1, Rara, Sphk1, Vim, Zfp36, Bag3, Rasl11a, Bmp3, Trib1, Csrnp1, Sbno2, Trib2, Fam129b, Dusp5, Sulf1
endocytosis	BP	601	9	0.00292856	Arc, Anxa2, Pros1, Ptx3, Rara, Sphk1, Tgfbr2, Pear1, Trip10
circulatory system process	BP	491	8	0.00300173	Adra1a, F2r, Ptgs1, Ptgs2, Rgs4, C2cd4b, Npy, Dusp5
regulation of blood pressure	BP	198	5	0.00301108	Adra1a, F2r, Ptgs1, Ptgs2, Npy
learning or memory	BP	288	6	0.00306075	Arc, Bdnf, Btg2, Ptgs1, Ptgs2, Nptx2
phagocytosis	BP	199	5	0.00307676	Pros1, Ptx3, Rara, Sphk1, Pear1
embryo implantation	BP	59	3	0.00309474	Ptgs2, Timp1, Acvr1c
extracellular matrix binding	MF	59	3	0.00309474	Anxa2, Dmp1, Ccn1
immunoglobulin production involved in immunoglobulin medi...	BP	59	3	0.00309474	Fgl2, Clcf1, Parp3
negative regulation of muscle cell differentiation	BP	59	3	0.00309474	Bdnf, Notch1, Rgs4
positive regulation of extrinsic apoptotic signaling path...	BP	59	3	0.00309474	Atf3, Inhba, Tnfrsf12a
macromolecule localization	BP	2876	25	0.00310504	Arc, Anxa2, Cdkn1a, Egr2, F2r, Gal, Inhba, Msn, Notch1, Ptgs2, S100a10, Tgfbr2, Trh, Ccn4, Zfp36, Homer1, Bag3, Nptx2, Arl4d, Kif18a, Parp3, Ltbp1, Acvr1c, Vgf, Gipr
epithelial to mesenchymal transition involved in endocard...	BP	17	2	0.00311542	Notch1, Tgfbr2
transmembrane receptor protein serine/threonine kinase ac...	MF	17	2	0.00311542	Tgfbr2, Acvr1c
cytokine metabolic process	BP	122	4	0.00313748	Cd1d1, Zfp36, Gadd45g, Trib2
myotube differentiation	BP	122	4	0.00313748	Bdnf, Sik1, Notch1, Homer1
plasma membrane raft	CC	122	4	0.00313748	F2r, Ptgs2, Tgfbr2, Kif18a
positive regulation of vasculature development	BP	200	5	0.00314347	Notch1, Ptgs2, Sphk1, Tgfbr2, Pik3r6
neuron apoptotic process	BP	290	6	0.00316659	Bdnf, Btg2, F2r, Mt1, Ccl12, Clcf1
peptide binding	MF	290	6	0.00316659	Cd1d1, Cd1d2, Inhba, Prlr, Sstr2, Gipr
regulation of ion transport	BP	728	10	0.00321625	Arc, Anxa2, F2r, Gal, Sik1, Ptgs2, Rgs4, Ccl12, Trh, Homer1
adaptive immune response based on somatic recombination o...	BP	291	6	0.00322053	Cd1d1, Cd1d2, Fgl2, Gadd45g, Clcf1, Parp3
face development	BP	60	3	0.00324604	Rara, Crispld2, Csrnp1
epidermal cell differentiation	BP	202	5	0.00328001	Fosl2, Notch1, Ptgs1, Ptgs2, Zfp36
import into cell	BP	731	10	0.00331134	Arc, Anxa2, Pros1, Ptx3, Rara, Rgs4, Sphk1, Tgfbr2, Pear1, Trip10
cytokine activity	MF	203	5	0.00334986	Inhba, Ccl12, Timp1, Clcf1, Bmp3
neurotransmitter transport	BP	294	6	0.00338647	Adra1a, Rgs4, Sphk1, Trh, Clcf1, Sv2c
positive regulation of growth	BP	294	6	0.00338647	Bdnf, Notch1, Sphk1, Ccn4, Tnfrsf12a, Trip10
negative regulation of reproductive process	BP	61	3	0.00340181	Timp1, Sulf1, Acvr1c
positive regulation of fat cell differentiation	BP	61	3	0.00340181	Ptgs2, Zfp36, Medag
regulation of cardiocyte differentiation	BP	61	3	0.00340181	Rgs4, Ccn4, Trip10
gonad development	BP	204	5	0.00342078	Inhba, Ptx3, Rara, Kif18a, Vgf
positive regulation of binding	BP	204	5	0.00342078	Bdnf, Anxa2, Rara, S100a10, Fam129b
negative regulation of myotube differentiation	BP	18	2	0.0034936	Bdnf, Notch1
positive regulation of nuclear-transcribed mRNA catabolic...	BP	18	2	0.0034936	Btg2, Zfp36
regulation of granulocyte differentiation	BP	18	2	0.0034936	Rara, Trib1
ubiquitin-protein transferase regulator activity	MF	18	2	0.0034936	Trib1, Trib2
hair cycle	BP	126	4	0.00352209	Gal, Inhba, Notch1, Ptgs2
molting cycle	BP	126	4	0.00352209	Gal, Inhba, Notch1, Ptgs2
negative regulation of developmental growth	BP	126	4	0.00352209	Cdkn1a, Gal, Rgs4, Tgfbr2
regulation of immune effector process	BP	397	7	0.00354603	Cd1d1, Cd1d2, Fgl2, Rara, Clcf1, Pik3r6, Parp3
positive regulation of intracellular signal transduction	BP	991	12	0.00356193	Adra1a, F2r, Gpr3, Gadd45b, Notch1, Rara, Ccl12, Sphk1, Gadd45g, Clcf1, Pik3r6, Gipr
regulation of neurotransmitter receptor activity	BP	62	3	0.00356208	Arc, Homer1, Nptx2
regulation of pathway-restricted SMAD protein phosphoryla...	BP	62	3	0.00356208	Inhba, Pmepa1, Bmp3
phosphatidylinositol 3-kinase signaling	BP	127	4	0.00362302	F2r, Rara, Pear1, Pik3r6
myeloid leukocyte activation	BP	207	5	0.00364002	Cd1d1, Sphk1, Tgfbr2, Sbno2, Cd300lb
regulation of animal organ morphogenesis	BP	207	5	0.00364002	Bdnf, Dmp1, Notch1, Tgfbr2, Sulf1
regulation of myeloid cell differentiation	BP	207	5	0.00364002	Fos, Inhba, Rara, Zfp36, Trib1
system process	BP	2754	24	0.00368806	Adra1a, Arc, Bdnf, Btg2, F2r, Gal, Inhba, Notch1, Ptgs1, Ptgs2, Rgs4, Sstr2, Sphk1, Ccn4, Homer1, Nptx2, Stk40, C2cd4b, Adgrf4, Trip10, Npy, Fam129b, Dusp5, Sulf1
development of primary sexual characteristics	BP	208	5	0.00371529	Inhba, Ptx3, Rara, Kif18a, Vgf
aorta development	BP	63	3	0.0037269	Notch1, Adamts6, Ltbp1
regulation of myotube differentiation	BP	63	3	0.0037269	Bdnf, Sik1, Notch1
lymphocyte proliferation	BP	300	6	0.00373739	Cd1d1, Cdkn1a, Gal, Msn, Tgfbr2, Clcf1
neuron death	BP	401	7	0.00374552	Bdnf, Btg2, F2r, Fos, Mt1, Ccl12, Clcf1
cytokine binding	MF	129	4	0.00383075	Prlr, Tgfbr2, Zfp36, Ltbp1
mononuclear cell proliferation	BP	302	6	0.00386016	Cd1d1, Cdkn1a, Gal, Msn, Tgfbr2, Clcf1
cardiac left ventricle morphogenesis	BP	19	2	0.00389209	Notch1, Tgfbr2
mitogen-activated protein kinase kinase binding	MF	19	2	0.00389209	Trib1, Trib2
negative regulation of amino acid transport	BP	19	2	0.00389209	Rgs4, Trh
regulation of interleukin-2 biosynthetic process	BP	19	2	0.00389209	Cd1d1, Zfp36
response to cholesterol	BP	19	2	0.00389209	Inhba, Tgfbr2
negative regulation of striated muscle tissue development	BP	64	3	0.0038963	Bdnf, Rgs4, Tgfbr2
fatty acid derivative metabolic process	BP	130	4	0.00393758	Hpgd, Ptgs1, Ptgs2, Sphk1
positive regulation of developmental growth	BP	212	5	0.00402757	Bdnf, Notch1, Ccn4, Tnfrsf12a, Trip10
homeostatic process	BP	1850	18	0.00404875	Adra1a, F2r, Gpr3, Inhba, Mt1, Notch1, Prlr, Ptgs2, Ccn4, Zfp36, Gadd45g, Homer1, Bag3, Angptl4, Adgrf4, Parp3, Vgf, Gipr
lung morphogenesis	BP	65	3	0.00407033	Tgfbr2, Tnc, Stk40
negative regulation of kinase activity	BP	213	5	0.00410849	Cdkn1a, Gadd45b, Gadd45g, Trib1, Dusp5
DNA-binding transcription factor activity, RNA polymerase...	MF	754	10	0.00411732	Atf3, Btg2, Egr2, Fos, Fosb, Fosl2, Ier2, Notch1, Rara, Csrnp1
cytokine receptor binding	MF	308	6	0.00424646	Bdnf, Inhba, Ccl12, Tgfbr2, Clcf1, Bmp3
negative regulation of muscle organ development	BP	66	3	0.00424901	Bdnf, Rgs4, Tgfbr2
regulation of alpha-beta T cell differentiation	BP	66	3	0.00424901	Cd1d1, Rara, Tgfbr2
positive regulation of calcium ion transport	BP	133	4	0.00427014	Anxa2, F2r, Ccl12, Homer1
positive regulation of lymphocyte proliferation	BP	133	4	0.00427014	Cd1d1, Cdkn1a, Tgfbr2, Clcf1
positive regulation of ERK1 and ERK2 cascade	BP	215	5	0.0042738	Adra1a, F2r, Notch1, Rara, Ccl12
fibrinolysis	BP	20	2	0.00431068	Anxa2, Pros1
regulation of nuclear-transcribed mRNA catabolic process,...	BP	20	2	0.00431068	Btg2, Zfp36
response to muramyl dipeptide	BP	20	2	0.00431068	Notch1, Vim
negative regulation of muscle tissue development	BP	67	3	0.0044324	Bdnf, Rgs4, Tgfbr2
ovarian follicle development	BP	67	3	0.0044324	Inhba, Ptx3, Vgf
regulation of neuronal synaptic plasticity	BP	67	3	0.0044324	Arc, Bdnf, Vgf
positive regulation of mononuclear cell proliferation	BP	135	4	0.00450208	Cd1d1, Cdkn1a, Tgfbr2, Clcf1
extrinsic component of membrane	CC	312	6	0.00451943	Anxa2, Socs3, Gfra1, S100a10, Nptx2, Pik3r6
metal ion binding	MF	3450	28	0.00452394	Acan, Anxa2, Cdkn1a, Egr2, Sik1, Mt1, Notch1, Pappa, Prlr, Pros1, Ptgs1, Ptgs2, Rara, S100a10, Sphk1, Tgfbr2, Timp1, Tll1, Zfp36, Nptx2, Rasa4, Efemp2, Cgref1, Cemip2, Sulf1, Ltbp1, Acvr1c, Col27a1
morphogenesis of a branching epithelium	BP	218	5	0.0045306	Socs3, Notch1, Tgfbr2, Tnc, Sulf1
interleukin-2 biosynthetic process	BP	21	2	0.00474917	Cd1d1, Zfp36
membrane raft organization	BP	21	2	0.00474917	Anxa2, S100a10
transforming growth factor beta binding	MF	21	2	0.00474917	Tgfbr2, Ltbp1
heterocycle metabolic process	BP	4828	36	0.00475194	Atf3, Bdnf, Btg2, Cdkn1a, Egr2, F2r, Fos, Fosb, Fosl2, Gal, Ier2, Ier5, Ccn1, Inhba, Sik1, Nfkbie, Notch1, Pipox, Rara, Sphk1, Trh, Vim, Zfp36, Bag3, Clcf1, Rbms1, Rasl11a, Bmp3, Trib1, Csrnp1, Sbno2, Trib2, Fam129b, Parp3, Dusp5, Sulf1
cellular response to extracellular stimulus	BP	221	5	0.00479822	Atf3, Cdkn1a, Fos, Sik1, Angptl4
endoderm development	BP	69	3	0.0048134	Arc, Inhba, Notch1
positive regulation of alpha-beta T cell activation	BP	69	3	0.0048134	Cd1d1, Rara, Tgfbr2
cell cycle arrest	BP	138	4	0.0048657	Cdkn1a, Inhba, Notch1, Cgref1
calcium ion transport	BP	421	7	0.00487409	Adra1a, Anxa2, F2r, Ptgs2, Rgs4, Ccl12, Homer1
regulation of lymphocyte proliferation	BP	222	5	0.00488988	Cd1d1, Cdkn1a, Gal, Tgfbr2, Clcf1
leukocyte cell-cell adhesion	BP	318	6	0.0049529	Cd1d1, Fgl2, Msn, Rara, Tgfbr2, Pik3r6
G protein-coupled peptide receptor activity	MF	139	4	0.00499115	F2r, Gal, Sstr2, Gipr
T cell differentiation involved in immune response	BP	70	3	0.00501109	Fgl2, Rara, Gadd45g
regulation of mononuclear cell proliferation	BP	224	5	0.0050769	Cd1d1, Cdkn1a, Gal, Tgfbr2, Clcf1
negative regulation of cellular response to growth factor...	BP	140	4	0.00511876	Notch1, Pmepa1, Sulf1, Ltbp1
neurogenesis	BP	1745	17	0.00516469	Arc, Bdnf, Btg2, Egr2, Gfra1, Ier2, Inhba, Notch1, Rara, Ccl12, Sphk1, Tnc, Vim, Tnfrsf12a, Nptx2, Clcf1, Prex1
negative regulation of transport	BP	538	8	0.00518652	F2r, Notch1, Ptgs1, Ptgs2, Rgs4, Trh, Bag3, Acvr1c
cell part	CC	15631	90	0.00519482	Adra1a, Acan, Arc, Atf3, Bdnf, Btg2, Anxa2, Cd1d1, Cd1d2, Cdkn1a, Socs3, Dmp1, Egr2, Emp1, F2r, Fos, Fosb, Fosl2, Gal, Gfra1, Gpr3, Hpgd, Ier2, Ier5, Inhba, Sik1, Msn, Mt1, Gadd45b, Nedd9, Nfkbie, Notch1, Cdk18, Prlr, Pipox, Ptgs1, Ptgs2, Rara, Rgs4, S100a10, Sstr2, Sphk1, Sdc1, Tgfbr2, Tpbg, Trh, Vim, Ccn4, Zfp36, Gadd45g, Homer1, Tnfrsf12a, Bag3, Nptx2, Rasa4, Chst5, Rbms1, Pmepa1, Rasl11a, Med…
chondrocyte development involved in endochondral bone mor...	BP	22	2	0.00520735	Tgfbr2, Col27a1
growth plate cartilage chondrocyte differentiation	BP	22	2	0.00520735	Tgfbr2, Col27a1
negative regulation of epidermis development	BP	22	2	0.00520735	Inhba, Notch1
regulation of hair follicle development	BP	22	2	0.00520735	Gal, Inhba
response to sterol	BP	22	2	0.00520735	Inhba, Tgfbr2
trachea development	BP	22	2	0.00520735	Rara, Tgfbr2
animal organ formation	BP	71	3	0.00521362	Notch1, Tgfbr2, Sulf1
negative regulation of wound healing	BP	71	3	0.00521362	Anxa2, Cdkn1a, Pros1
cell	CC	15633	90	0.00522324	Adra1a, Acan, Arc, Atf3, Bdnf, Btg2, Anxa2, Cd1d1, Cd1d2, Cdkn1a, Socs3, Dmp1, Egr2, Emp1, F2r, Fos, Fosb, Fosl2, Gal, Gfra1, Gpr3, Hpgd, Ier2, Ier5, Inhba, Sik1, Msn, Mt1, Gadd45b, Nedd9, Nfkbie, Notch1, Cdk18, Prlr, Pipox, Ptgs1, Ptgs2, Rara, Rgs4, S100a10, Sstr2, Sphk1, Sdc1, Tgfbr2, Tpbg, Trh, Vim, Ccn4, Zfp36, Gadd45g, Homer1, Tnfrsf12a, Bag3, Nptx2, Rasa4, Chst5, Rbms1, Pmepa1, Rasl11a, Med…
cardiac ventricle development	BP	141	4	0.00524855	Ccn1, Notch1, Tgfbr2, Ltbp1
cold-induced thermogenesis	BP	141	4	0.00524855	Gpr3, Notch1, Prlr, Gadd45g
regulation of cold-induced thermogenesis	BP	141	4	0.00524855	Gpr3, Notch1, Prlr, Gadd45g
cognition	BP	322	6	0.0052584	Arc, Bdnf, Btg2, Ptgs1, Ptgs2, Nptx2
cardiac chamber morphogenesis	BP	142	4	0.00538052	Ccn1, Notch1, Rara, Tgfbr2
positive regulation of leukocyte proliferation	BP	142	4	0.00538052	Cd1d1, Cdkn1a, Tgfbr2, Clcf1
neuron differentiation	BP	1463	15	0.0054556	Arc, Bdnf, Btg2, Egr2, Gfra1, Ier2, Inhba, Notch1, Rara, Sphk1, Tnc, Vim, Tnfrsf12a, Nptx2, Prex1
regulation of Ras protein signal transduction	BP	228	5	0.0054661	Adra1a, F2r, Notch1, Rasa4, Prex1
negative regulation of phosphate metabolic process	BP	543	8	0.00547624	Atf3, Cdkn1a, Socs3, Gadd45b, Gadd45g, Pmepa1, Trib1, Dusp5
negative regulation of phosphorus metabolic process	BP	543	8	0.00547624	Atf3, Cdkn1a, Socs3, Gadd45b, Gadd45g, Pmepa1, Trib1, Dusp5
cellular response to starvation	BP	143	4	0.00551469	Atf3, Cdkn1a, Sik1, Angptl4
morphogenesis of an epithelium	BP	544	8	0.00553564	Socs3, Ccn1, Msn, Notch1, Rara, Tgfbr2, Tnc, Sulf1
regulation of lipase activity	BP	73	3	0.0056333	Adra1a, Ccn1, Angptl4
memory	BP	144	4	0.00565108	Arc, Bdnf, Ptgs1, Ptgs2
nucleobase-containing compound metabolic process	BP	4704	35	0.005674	Atf3, Bdnf, Btg2, Cdkn1a, Egr2, F2r, Fos, Fosb, Fosl2, Gal, Ier2, Ier5, Ccn1, Inhba, Sik1, Nfkbie, Notch1, Pipox, Rara, Sphk1, Vim, Zfp36, Bag3, Clcf1, Rbms1, Rasl11a, Bmp3, Trib1, Csrnp1, Sbno2, Trib2, Fam129b, Parp3, Dusp5, Sulf1
cellular response to cadmium ion	BP	23	2	0.00568503	Fos, Mt1
ovulation	BP	23	2	0.00568503	Inhba, Ptgs2
negative regulation of secretion by cell	BP	231	5	0.00577152	F2r, Notch1, Ptgs1, Trh, Acvr1c
regulation of leukocyte mediated immunity	BP	231	5	0.00577152	Cd1d1, Cd1d2, Clcf1, Pik3r6, Parp3
tissue morphogenesis	BP	668	9	0.00581188	Socs3, Ccn1, Inhba, Msn, Notch1, Rara, Tgfbr2, Tnc, Sulf1
DNA-binding transcription activator activity, RNA polymer...	MF	436	7	0.00587619	Egr2, Fos, Fosb, Fosl2, Ier2, Notch1, Csrnp1
head development	BP	671	9	0.00597936	Btg2, Egr2, Inhba, Notch1, Rara, Sphk1, Tgfbr2, Crispld2, Csrnp1
regulation of anatomical structure size	BP	552	8	0.00602877	Adra1a, Bdnf, F2r, Ptgs1, Ptgs2, Tnfrsf12a, Dusp5, Prex1
artery morphogenesis	BP	75	3	0.0060727	Hpgd, Notch1, Adgrf4
cellular aromatic compound metabolic process	BP	4900	36	0.00608221	Atf3, Bdnf, Btg2, Cdkn1a, Egr2, F2r, Fos, Fosb, Fosl2, Gal, Ier2, Ier5, Ccn1, Inhba, Sik1, Nfkbie, Notch1, Pipox, Rara, Sphk1, Trh, Vim, Zfp36, Bag3, Clcf1, Rbms1, Rasl11a, Bmp3, Trib1, Csrnp1, Sbno2, Trib2, Fam129b, Parp3, Dusp5, Sulf1
protein heterodimerization activity	MF	554	8	0.00615713	Adra1a, Atf3, Fos, Inhba, Notch1, Rara, Homer1, Clcf1
regulation of endopeptidase activity	BP	333	6	0.00616979	F2r, Ccn1, Ptgs2, Serpina3n, Timp1, Acvr1c
endocardial cushion formation	BP	24	2	0.006182	Notch1, Tgfbr2
positive regulation of interleukin-4 production	BP	24	2	0.006182	Cd1d1, Rara
R-SMAD binding	MF	24	2	0.006182	Fos, Pmepa1
regulation of neuroinflammatory response	BP	24	2	0.006182	Ptgs2, Sphk1
regulation of receptor binding	BP	24	2	0.006182	Bdnf, Anxa2
negative regulation of cellular amide metabolic process	BP	148	4	0.00621917	Btg2, Rara, Sphk1, Zfp36
peptide receptor activity	MF	148	4	0.00621917	F2r, Gal, Sstr2, Gipr
regulation of lipid metabolic process	BP	334	6	0.006258	Gal, Ccn1, Sik1, Ptgs2, Sphk1, Angptl4
epithelial cell development	BP	236	5	0.00630703	Fosl2, Msn, Notch1, Rara, Vim
amino acid transport	BP	149	4	0.0063669	Bdnf, Nfkbie, Rgs4, Trh
morphogenesis of a branching structure	BP	237	5	0.00641818	Socs3, Notch1, Tgfbr2, Tnc, Sulf1
neuron projection development	BP	1069	12	0.00645151	Arc, Bdnf, Btg2, Egr2, Gfra1, Notch1, Sphk1, Tnc, Vim, Tnfrsf12a, Nptx2, Prex1
female pregnancy	BP	150	4	0.00651694	Hpgd, Ptgs2, Timp1, Acvr1c
urogenital system development	BP	337	6	0.00652816	Bdnf, Notch1, Prlr, Rara, Tnc, Sulf1
cellular response to calcium ion	BP	77	3	0.00653206	Fos, Fosb, Rasa4
regulation of blood coagulation	BP	77	3	0.00653206	Anxa2, F2r, Pros1
negative regulation of protein modification process	BP	560	8	0.00655474	Atf3, Cdkn1a, Socs3, Gadd45b, Gadd45g, Pmepa1, Trib1, Dusp5
generation of neurons	BP	1640	16	0.00657752	Arc, Bdnf, Btg2, Egr2, Gfra1, Ier2, Inhba, Notch1, Rara, Sphk1, Tnc, Vim, Tnfrsf12a, Nptx2, Clcf1, Prex1
cation binding	MF	3546	28	0.00662071	Acan, Anxa2, Cdkn1a, Egr2, Sik1, Mt1, Notch1, Pappa, Prlr, Pros1, Ptgs1, Ptgs2, Rara, S100a10, Sphk1, Tgfbr2, Timp1, Tll1, Zfp36, Nptx2, Rasa4, Efemp2, Cgref1, Cemip2, Sulf1, Ltbp1, Acvr1c, Col27a1
respiratory system development	BP	239	5	0.0066446	Notch1, Rara, Tgfbr2, Tnc, Stk40
nuclear-transcribed mRNA poly(A) tail shortening	BP	25	2	0.00669806	Btg2, Zfp36
positive regulation of ubiquitin-protein transferase acti...	BP	25	2	0.00669806	Trib1, Trib2
positive regulation of vascular endothelial growth factor...	BP	25	2	0.00669806	Ptgs2, Sulf1
cell adhesion molecule binding	MF	240	5	0.00675989	Cd1d1, Gfra1, Ccn1, Msn, Ccn4
coronary vasculature development	BP	78	3	0.00676929	Notch1, Adamts6, Ltbp1
regulation of hemostasis	BP	78	3	0.00676929	Anxa2, F2r, Pros1
regulation of catabolic process	BP	814	10	0.00696396	Adra1a, Btg2, Anxa2, Msn, Timp1, Vim, Zfp36, Bag3, Trib1, Trib2
heparin binding	MF	153	4	0.00698111	Ccn1, Ccn4, Col5a3, Crispld2
transferase complex, transferring phosphorus-containing g...	CC	243	5	0.00711416	Cdkn1a, Socs3, Sik1, Pik3r6, Acvr1c
cellular response to metal ion	BP	154	4	0.00714057	Fos, Fosb, Mt1, Rasa4
hormone-mediated signaling pathway	BP	154	4	0.00714057	Bdnf, Prlr, Rara, Trh
labyrinthine layer morphogenesis	BP	26	2	0.00723302	Socs3, Ccn1
steroid hormone secretion	BP	26	2	0.00723302	Gal, Inhba
positive regulation of synaptic transmission	BP	244	5	0.00723508	Adra1a, Arc, Ptgs2, Rgs4, Sphk1
antioxidant activity	MF	80	3	0.007259	Ptgs1, Ptgs2, Srxn1
negative regulation of synaptic transmission	BP	80	3	0.007259	Arc, Bdnf, Ptgs2
nerve development	BP	80	3	0.007259	Bdnf, Egr2, Sulf1
adaptive thermogenesis	BP	155	4	0.00730241	Gpr3, Notch1, Prlr, Gadd45g
alpha-beta T cell activation	BP	155	4	0.00730241	Cd1d1, Rara, Tgfbr2, Gadd45g
blood coagulation	BP	155	4	0.00730241	Anxa2, F2r, Pros1, Pear1
response to abiotic stimulus	BP	952	11	0.00734637	Cdkn1a, Fos, Fosl2, Ier5, Sik1, Notch1, Ptgs2, Bag3, Mfap4, Trip10, Vgf
response to inorganic substance	BP	455	7	0.00735826	Fos, Fosb, Mt1, Sphk1, Homer1, Rasa4, Gipr
activation of protein kinase activity	BP	246	5	0.00748123	F2r, Gadd45b, Prlr, Tgfbr2, Gadd45g
regulation of coagulation	BP	81	3	0.00751152	Anxa2, F2r, Pros1
gland development	BP	458	7	0.00761549	Msn, Notch1, Prlr, Rara, Tgfbr2, Tnc, Sulf1
hemostasis	BP	157	4	0.00763332	Anxa2, F2r, Pros1, Pear1
phosphatidylinositol-mediated signaling	BP	157	4	0.00763332	F2r, Rara, Pear1, Pik3r6
positive regulation of muscle organ development	BP	82	3	0.00776919	Notch1, Ccn4, Trip10
positive regulation of striated muscle tissue development	BP	82	3	0.00776919	Notch1, Ccn4, Trip10
phosphatidylinositol 3-kinase complex	CC	27	2	0.00778669	Socs3, Pik3r6
positive regulation of cardiac muscle cell differentiatio...	BP	27	2	0.00778669	Ccn4, Trip10
positive regulation of heart rate	BP	27	2	0.00778669	Adra1a, Rgs4
positive regulation of transcription from RNA polymerase ...	BP	27	2	0.00778669	Atf3, Notch1
secretory vesicle	CC	577	8	0.00778765	Bdnf, Gal, Msn, Notch1, Sphk1, Trh, Sv2c, Vgf
coagulation	BP	158	4	0.00780242	Anxa2, F2r, Pros1, Pear1
membrane	CC	9090	58	0.00783853	Adra1a, Arc, Bdnf, Anxa2, Cd1d1, Cd1d2, Socs3, Emp1, F2r, Fos, Gfra1, Gpr3, Hpgd, Msn, Nedd9, Notch1, Prlr, Ptgs1, Ptgs2, Rgs4, S100a10, Sstr2, Sphk1, Sdc1, Tgfbr2, Tpbg, Trh, Vim, Homer1, Tnfrsf12a, Bag3, Nptx2, Rasa4, Chst5, Pmepa1, Rasl11a, Pear1, Sv2c, Adgrf4, Arl4d, Cemip2, Pik3r6, Trip10, Lhfp, Megf11, Cd300lb, Fam129b, Kif18a, Serinc2, Sulf1, Acvr1c, Prex1, Fndc9, Vgf, Gipr, Plpp4, Syndig1…
phosphotransferase activity, alcohol group as acceptor	MF	702	9	0.00793728	Cdkn1a, Sik1, Cdk18, Sphk1, Tgfbr2, Stk40, Pik3r6, Trib2, Acvr1c
positive regulation of cellular catabolic process	BP	352	6	0.00800779	Btg2, Msn, Zfp36, Bag3, Trib1, Trib2
outflow tract morphogenesis	BP	83	3	0.00803203	Notch1, Rara, Tgfbr2
positive regulation of muscle tissue development	BP	83	3	0.00803203	Notch1, Ccn4, Trip10
response to glucocorticoid	BP	83	3	0.00803203	Pappa, Sstr2, Zfp36
inositol lipid-mediated signaling	BP	160	4	0.00814798	F2r, Rara, Pear1, Pik3r6
regulation of proteolysis	BP	706	9	0.0082219	Anxa2, F2r, Ccn1, Ptgs2, Serpina3n, Timp1, Trib1, Trib2, Acvr1c
positive regulation of secretion by cell	BP	465	7	0.0082416	F2r, Gal, Sphk1, Sdc1, Trh, Clcf1, Gipr
response to cytokine	BP	835	10	0.00825932	Socs3, Prlr, Ptgs2, Ccl12, Sphk1, Serpina3n, Timp1, Vim, Zfp36, Sbno2
astrocyte differentiation	BP	84	3	0.00830006	Notch1, Vim, Clcf1
response to alcohol	BP	161	4	0.00832447	Hpgd, Inhba, Rara, Tgfbr2
amide binding	MF	355	6	0.0083305	Cd1d1, Cd1d2, Inhba, Prlr, Sstr2, Gipr
insulin-like growth factor binding	MF	28	2	0.00835887	Ccn1, Ccn4
modulation by host of viral process	BP	28	2	0.00835887	Anxa2, Ptx3
negative regulation of neural precursor cell proliferatio...	BP	28	2	0.00835887	Bdnf, Btg2
negative regulation of organic acid transport	BP	28	2	0.00835887	Rgs4, Trh
neuropeptide receptor binding	MF	28	2	0.00835887	Gal, Npy
positive regulation of hormone secretion	BP	162	4	0.00850345	Gal, Trh, Clcf1, Gipr
stress-activated MAPK cascade	BP	254	5	0.00852436	Gadd45b, Sphk1, Zfp36, Gadd45g, Trib1
DNA biosynthetic process	BP	163	4	0.00868493	Cdkn1a, Sphk1, Fam129b, Parp3
divalent metal ion transport	BP	470	7	0.00871155	Adra1a, Anxa2, F2r, Ptgs2, Rgs4, Ccl12, Homer1
regulation of synaptic plasticity	BP	256	5	0.00880012	Arc, Bdnf, Ptgs2, Rara, Vgf
cell-cell adhesion	BP	715	9	0.00889078	Cd1d1, Fgl2, Ccn1, Msn, Rara, Tgfbr2, Pear1, Pik3r6, Megf11
cellular nitrogen compound metabolic process	BP	5375	38	0.00892019	Atf3, Bdnf, Btg2, Cdkn1a, Egr2, F2r, Fos, Fosb, Fosl2, Gal, Ier2, Ier5, Ccn1, Inhba, Sik1, Nfkbie, Notch1, Pipox, Ptgs2, Ptx3, Rara, Sphk1, Trh, Vim, Zfp36, Bag3, Clcf1, Rbms1, Rasl11a, Bmp3, Trib1, Csrnp1, Sbno2, Trib2, Fam129b, Parp3, Dusp5, Sulf1
chondrocyte differentiation involved in endochondral bone...	BP	29	2	0.00894936	Tgfbr2, Col27a1
negative regulation of cardiac muscle tissue growth	BP	29	2	0.00894936	Rgs4, Tgfbr2
negative regulation of heart growth	BP	29	2	0.00894936	Rgs4, Tgfbr2
outflow tract septum morphogenesis	BP	29	2	0.00894936	Rara, Tgfbr2
regulation of interleukin-4 production	BP	29	2	0.00894936	Cd1d1, Rara
divalent inorganic cation transport	BP	473	7	0.00900283	Adra1a, Anxa2, F2r, Ptgs2, Rgs4, Ccl12, Homer1
multicellular organismal homeostasis	BP	473	7	0.00900283	F2r, Gpr3, Notch1, Prlr, Ptgs2, Gadd45g, Homer1
structural molecule activity	MF	592	8	0.0090142	Tnc, Vim, Homer1, Col5a3, Efemp2, Mfap4, Ltbp1, Col27a1
sex differentiation	BP	258	5	0.00908199	Inhba, Ptx3, Rara, Kif18a, Vgf
response to corticosteroid	BP	87	3	0.00913554	Pappa, Sstr2, Zfp36
regulation of small GTPase mediated signal transduction	BP	259	5	0.00922524	Adra1a, F2r, Notch1, Rasa4, Prex1
negative regulation of secretion	BP	260	5	0.00937005	F2r, Notch1, Ptgs1, Trh, Acvr1c
regulation of peptidyl-tyrosine phosphorylation	BP	260	5	0.00937005	Adra1a, Socs3, Gfra1, Nedd9, Clcf1
negative regulation of response to wounding	BP	88	3	0.00942457	Anxa2, Cdkn1a, Pros1
positive regulation of gliogenesis	BP	88	3	0.00942457	Notch1, Vim, Clcf1
regulation of epithelial cell apoptotic process	BP	88	3	0.00942457	Ccl12, Zfp36, Angptl4
plasma membrane part	CC	2807	23	0.00942557	Adra1a, Arc, Anxa2, Cd1d1, Cd1d2, F2r, Gfra1, Hpgd, Msn, Notch1, Prlr, Ptgs2, S100a10, Sstr2, Sdc1, Tgfbr2, Homer1, Nptx2, Pear1, Cemip2, Kif18a, Acvr1c, Plpp4
cardiac epithelial to mesenchymal transition	BP	30	2	0.00955798	Notch1, Tgfbr2
negative regulation of cartilage development	BP	30	2	0.00955798	Rara, Ccn4
positive regulation of cartilage development	BP	30	2	0.00955798	Anxa2, Ccn1
G protein-coupled receptor activity	MF	724	9	0.00960033	Adra1a, F2r, Gal, Gpr3, Hpgd, Sstr2, Sphk1, Adgrf4, Gipr
regulation of lipid biosynthetic process	BP	168	4	0.00963037	Ccn1, Sik1, Ptgs2, Sphk1
early endosome	CC	262	5	0.00966435	Anxa2, Cd1d1, F2r, Sphk1, Pmepa1
regulation of neurotransmitter levels	BP	367	6	0.00971539	Adra1a, Ptgs2, Ptx3, Rgs4, Sphk1, Trh
macrophage activation	BP	89	3	0.00971889	Cd1d1, Sphk1, Sbno2
response to fibroblast growth factor	BP	89	3	0.00971889	Ier2, Zfp36, Sulf1
side of membrane	CC	600	8	0.00972483	Cd1d1, Cd1d2, Gfra1, Msn, Prlr, Sdc1, Tgfbr2, Nptx2
anoikis	BP	31	2	0.0101845	Sik1, Notch1
antigen processing and presentation of exogenous antigen	BP	31	2	0.0101845	Cd1d1, Cd1d2
embryonic placenta morphogenesis	BP	31	2	0.0101845	Socs3, Ccn1
negative regulation of cardiac muscle hypertrophy	BP	31	2	0.0101845	Notch1, Rgs4
negative regulation of cytokine biosynthetic process	BP	31	2	0.0101845	Zfp36, Trib2
regulation of hair cycle	BP	31	2	0.0101845	Gal, Inhba
regulation of type 2 immune response	BP	31	2	0.0101845	Rara, Clcf1
regulation of vascular endothelial growth factor producti...	BP	31	2	0.0101845	Ptgs2, Sulf1
regulation of cellular amide metabolic process	BP	371	6	0.0102115	Btg2, Ccn1, Rara, Sphk1, Vim, Zfp36
regulation of cellular response to growth factor stimulus	BP	267	5	0.0104279	Ccn1, Notch1, Pmepa1, Sulf1, Ltbp1
eye development	BP	373	6	0.0104662	Bdnf, Inhba, Rara, Tgfbr2, Vim, Megf11
long-chain fatty acid metabolic process	BP	92	3	0.0106338	Ptgs1, Ptgs2, Sphk1
regulation of neurological system process	BP	173	4	0.0106404	F2r, Rgs4, Homer1, Nptx2
apoptotic process involved in morphogenesis	BP	32	2	0.0108288	Ccn1, Notch1
membrane assembly	BP	32	2	0.0108288	Anxa2, S100a10
positive regulation of acute inflammatory response	BP	32	2	0.0108288	Ptgs2, C2cd4b
regulation of keratinocyte differentiation	BP	32	2	0.0108288	Notch1, Zfp36
JAK-STAT cascade	BP	174	4	0.0108503	Socs3, Notch1, Prlr, Clcf1
visual system development	BP	376	6	0.0108568	Bdnf, Inhba, Rara, Tgfbr2, Vim, Megf11
negative regulation of myeloid cell differentiation	BP	93	3	0.0109495	Rara, Zfp36, Trib1
secretory granule	CC	377	6	0.0109892	Bdnf, Gal, Msn, Notch1, Trh, Vgf
regulation of adaptive immune response based on somatic r...	BP	175	4	0.0110629	Cd1d1, Cd1d2, Clcf1, Parp3
organic cyclic compound metabolic process	BP	5090	36	0.0112033	Atf3, Bdnf, Btg2, Cdkn1a, Egr2, F2r, Fos, Fosb, Fosl2, Gal, Ier2, Ier5, Ccn1, Inhba, Sik1, Nfkbie, Notch1, Pipox, Rara, Sphk1, Trh, Vim, Zfp36, Bag3, Clcf1, Rbms1, Rasl11a, Bmp3, Trib1, Csrnp1, Sbno2, Trib2, Fam129b, Parp3, Dusp5, Sulf1
sensory system development	BP	379	6	0.0112575	Bdnf, Inhba, Rara, Tgfbr2, Vim, Megf11
roof of mouth development	BP	94	3	0.0112706	Inhba, Tgfbr2, Csrnp1
supramolecular fiber	CC	876	10	0.0113179	Adra1a, Vim, Homer1, Bag3, Col5a3, Mfap4, Trip10, Kif18a, Ltbp1, Col27a1
antigen processing and presentation via MHC class Ib	BP	33	2	0.0114907	Cd1d1, Cd1d2
negative regulation of muscle hypertrophy	BP	33	2	0.0114907	Notch1, Rgs4
positive regulation of cAMP-mediated signaling	BP	33	2	0.0114907	Gpr3, Gipr
regulation of transforming growth factor beta production	BP	33	2	0.0114907	Ptgs2, Ltbp1
response to dietary excess	BP	33	2	0.0114907	Acvr1c, Vgf
vascular endothelial growth factor production	BP	33	2	0.0114907	Ptgs2, Sulf1
negative regulation of cellular biosynthetic process	BP	1444	14	0.0115027	Atf3, Btg2, Sik1, Nfkbie, Notch1, Rara, Sphk1, Zfp36, Bag3, Sbno2, Trib2, Fam129b, Parp3, Dusp5
positive regulation of cold-induced thermogenesis	BP	95	3	0.0115971	Gpr3, Prlr, Gadd45g
regulation of BMP signaling pathway	BP	95	3	0.0115971	Ccn1, Notch1, Sulf1
cAMP-mediated signaling	BP	178	4	0.0117166	Adra1a, Gal, Gpr3, Gipr
regulation of viral process	BP	178	4	0.0117166	Anxa2, Notch1, Ptx3, Zfp36
peptide hormone secretion	BP	275	5	0.011734	Trh, Clcf1, Acvr1c, Vgf, Gipr
supramolecular polymer	CC	881	10	0.011743	Adra1a, Vim, Homer1, Bag3, Col5a3, Mfap4, Trip10, Kif18a, Ltbp1, Col27a1
supramolecular complex	CC	882	10	0.0118295	Adra1a, Vim, Homer1, Bag3, Col5a3, Mfap4, Trip10, Kif18a, Ltbp1, Col27a1
STAT cascade	BP	179	4	0.01194	Socs3, Notch1, Prlr, Clcf1
multi-multicellular organism process	BP	180	4	0.012166	Hpgd, Ptgs2, Timp1, Acvr1c
cardiac atrium morphogenesis	BP	34	2	0.0121699	Ccn1, Notch1
endocardial cushion morphogenesis	BP	34	2	0.0121699	Notch1, Tgfbr2
glutamate secretion	BP	34	2	0.0121699	Bdnf, Trh
neutral amino acid transport	BP	34	2	0.0121699	Nfkbie, Rgs4
regulation of isotype switching	BP	34	2	0.0121699	Clcf1, Parp3
regulation of vesicle fusion	BP	34	2	0.0121699	Anxa2, Sphk1
response to cadmium ion	BP	34	2	0.0121699	Fos, Mt1
positive regulation of myeloid cell differentiation	BP	97	3	0.0122663	Fos, Inhba, Trib1
regulation of biomineral tissue development	BP	97	3	0.0122663	Dmp1, Ccn1, Notch1
immune response	BP	1310	13	0.0123571	Cd1d1, Cd1d2, Fgl2, Notch1, Ptx3, Rara, Ccl12, Vim, Gadd45g, Clcf1, Pik3r6, Sbno2, Parp3
positive regulation of angiogenesis	BP	181	4	0.0123948	Ptgs2, Sphk1, Tgfbr2, Pik3r6
kinase activity	MF	759	9	0.0127744	Cdkn1a, Sik1, Cdk18, Sphk1, Tgfbr2, Stk40, Pik3r6, Trib2, Acvr1c
G-protein alpha-subunit binding	MF	35	2	0.0128664	F2r, Rgs4
regulation of astrocyte differentiation	BP	35	2	0.0128664	Notch1, Clcf1
regulation of synaptic transmission, GABAergic	BP	35	2	0.0128664	Adra1a, Bdnf
transforming growth factor beta production	BP	35	2	0.0128664	Ptgs2, Ltbp1
CD4-positive, alpha-beta T cell activation	BP	99	3	0.0129573	Rara, Tgfbr2, Gadd45g
protein kinase B signaling	BP	184	4	0.0130976	Rara, Ccl12, Clcf1, Pear1
somatodendritic compartment	CC	1034	11	0.0131004	Acan, Bdnf, Gal, Gfra1, Rara, Homer1, Nptx2, Npy, Ltbp1, Prex1, Vgf
regulation of leukocyte mediated cytotoxicity	BP	100	3	0.0133109	Cd1d1, Cd1d2, Pik3r6
negative regulation of striated muscle cell apoptotic pro...	BP	36	2	0.0135798	Bag3, Trip10
placenta blood vessel development	BP	36	2	0.0135798	Socs3, Ccn1
positive regulation of cardiocyte differentiation	BP	36	2	0.0135798	Ccn4, Trip10
positive regulation of CD4-positive, alpha-beta T cell ac...	BP	36	2	0.0135798	Rara, Tgfbr2
protein kinase complex	CC	101	3	0.0136701	Cdkn1a, Sik1, Acvr1c
regulation of phagocytosis	BP	101	3	0.0136701	Pros1, Ptx3, Sphk1
substrate adhesion-dependent cell spreading	BP	101	3	0.0136701	Nedd9, S100a10, Prex1
regulation of endocytosis	BP	286	5	0.0137059	Arc, Anxa2, Pros1, Ptx3, Sphk1
nucleus	CC	6625	44	0.0137201	Adra1a, Atf3, Bdnf, Btg2, Anxa2, Cdkn1a, Dmp1, Egr2, Fos, Fosb, Fosl2, Hpgd, Ier2, Ier5, Sik1, Mt1, Gadd45b, Nedd9, Nfkbie, Notch1, Cdk18, Ptgs1, Rara, Rgs4, Sphk1, Trh, Vim, Zfp36, Gadd45g, Bag3, Rbms1, Rasl11a, Stk40, Prss23, Arl4d, Trip10, Trib1, Csrnp1, Sbno2, Trib2, Fam129b, Kif18a, Parp3, Dusp5
positive regulation of T cell activation	BP	187	4	0.0138253	Cd1d1, Rara, Tgfbr2, Pik3r6
regulation of leukocyte cell-cell adhesion	BP	287	5	0.0138956	Cd1d1, Fgl2, Rara, Tgfbr2, Pik3r6
rhythmic process	BP	287	5	0.0138956	Bdnf, Egr2, Inhba, Sik1, Ptx3
stress-activated protein kinase signaling cascade	BP	287	5	0.0138956	Gadd45b, Sphk1, Zfp36, Gadd45g, Trib1
carbohydrate derivative binding	MF	2095	18	0.0139671	Acan, Ccn1, Sik1, Cdk18, Sphk1, Tgfbr2, Tnc, Ccn4, Col5a3, Rasl11a, Stk40, Srxn1, Crispld2, Arl4d, Trib2, Kif18a, Sulf1, Acvr1c
antigen processing and presentation	BP	102	3	0.0140348	Cd1d1, Cd1d2, Fgl2
negative regulation of leukocyte differentiation	BP	102	3	0.0140348	Fgl2, Rara, Trib1
regulation of alpha-beta T cell activation	BP	102	3	0.0140348	Cd1d1, Rara, Tgfbr2
positive regulation of secretion	BP	517	7	0.0141425	F2r, Gal, Sphk1, Sdc1, Trh, Clcf1, Gipr
peptide secretion	BP	642	8	0.014161	F2r, Notch1, Trh, Ccn4, Clcf1, Acvr1c, Vgf, Gipr
negative regulation of biosynthetic process	BP	1482	14	0.0141754	Atf3, Btg2, Sik1, Nfkbie, Notch1, Rara, Sphk1, Zfp36, Bag3, Sbno2, Trib2, Fam129b, Parp3, Dusp5
negative regulation of hydrolase activity	BP	399	6	0.014201	Ptgs2, Ptx3, Serpina3n, Timp1, Rasa4, Angptl4
antigen processing and presentation of endogenous antigen	BP	37	2	0.0143101	Cd1d1, Cd1d2
granulocyte differentiation	BP	37	2	0.0143101	Rara, Trib1
negative regulation of anion transport	BP	37	2	0.0143101	Rgs4, Trh
positive regulation of epidermis development	BP	37	2	0.0143101	Gal, Notch1
proteoglycan binding	MF	37	2	0.0143101	Tnc, Col5a3
type 2 immune response	BP	37	2	0.0143101	Rara, Clcf1
cellular response to inorganic substance	BP	189	4	0.0143245	Fos, Fosb, Mt1, Rasa4
plasma membrane region	CC	1192	12	0.0144902	Adra1a, Arc, Anxa2, F2r, Hpgd, Msn, Notch1, Ptgs2, Tgfbr2, Homer1, Nptx2, Kif18a
osteoblast differentiation	BP	190	4	0.0145783	Ccn1, Notch1, Ccn4, Bmp3
positive regulation of nervous system development	BP	646	8	0.0146497	Bdnf, Notch1, Rara, Sphk1, Tpbg, Vim, Tnfrsf12a, Clcf1
endothelial cell differentiation	BP	104	3	0.0147806	Anxa2, Msn, Notch1
regulation of adaptive immune response	BP	191	4	0.014835	Cd1d1, Cd1d2, Clcf1, Parp3
cardiac atrium development	BP	38	2	0.015057	Ccn1, Notch1
extracellular matrix structural constituent conferring te...	MF	38	2	0.015057	Col5a3, Col27a1
protein phosphatase 2A binding	MF	38	2	0.015057	Sphk1, Vim
cellular response to nutrient levels	BP	192	4	0.0150945	Atf3, Cdkn1a, Sik1, Angptl4
positive regulation of peptidyl-tyrosine phosphorylation	BP	192	4	0.0150945	Adra1a, Gfra1, Nedd9, Clcf1
negative regulation of intracellular signal transduction	BP	524	7	0.0151214	Adra1a, Atf3, Socs3, Sik1, Ptgs2, Rasa4, Dusp5
regulation of peptidase activity	BP	405	6	0.0151799	F2r, Ccn1, Ptgs2, Serpina3n, Timp1, Acvr1c
regulation of symbiosis, encompassing mutualism through p...	BP	193	4	0.0153569	Anxa2, Notch1, Ptx3, Zfp36
hormone binding	MF	106	3	0.0155485	Inhba, Prlr, Gipr
regulation of cytokine biosynthetic process	BP	106	3	0.0155485	Cd1d1, Zfp36, Trib2
neuron development	BP	1204	12	0.015566	Arc, Bdnf, Btg2, Egr2, Gfra1, Notch1, Sphk1, Tnc, Vim, Tnfrsf12a, Nptx2, Prex1
membrane biogenesis	BP	39	2	0.0158204	Anxa2, S100a10
regulation of cell migration involved in sprouting angiog...	BP	39	2	0.0158204	Notch1, Ptgs2
regulation of glial cell proliferation	BP	39	2	0.0158204	Notch1, Vim
regulation of neuroblast proliferation	BP	39	2	0.0158204	Bdnf, Notch1
positive regulation of intracellular transport	BP	195	4	0.0158902	Anxa2, Msn, Ptgs2, Bag3
T cell activation involved in immune response	BP	107	3	0.0159408	Fgl2, Rara, Gadd45g
cell morphogenesis involved in differentiation	BP	788	9	0.0159509	Arc, Bdnf, Egr2, Nedd9, Notch1, S100a10, Vim, Tnfrsf12a, Prex1
plasma membrane bounded cell projection organization	BP	1506	14	0.0160975	Arc, Bdnf, Btg2, Egr2, Emp1, Gfra1, Notch1, Sphk1, Tnc, Vim, Homer1, Tnfrsf12a, Nptx2, Prex1
female gonad development	BP	108	3	0.0163386	Inhba, Ptx3, Vgf
face morphogenesis	BP	40	2	0.0166001	Crispld2, Csrnp1
negative regulation of animal organ morphogenesis	BP	40	2	0.0166001	Notch1, Sulf1
negative regulation of cardiac muscle tissue development	BP	40	2	0.0166001	Rgs4, Tgfbr2
negative regulation of DNA biosynthetic process	BP	40	2	0.0166001	Fam129b, Parp3
regulation of cysteine-type endopeptidase activity involv...	BP	198	4	0.0167118	F2r, Ccn1, Ptgs2, Acvr1c
regulation of reactive oxygen species metabolic process	BP	198	4	0.0167118	Cdkn1a, Ptgs2, Ptx3, Tgfbr2
regulation of T cell activation	BP	301	5	0.0167391	Cd1d1, Fgl2, Rara, Tgfbr2, Pik3r6
chordate embryonic development	BP	799	9	0.0172967	Socs3, Ccn1, Notch1, Rara, Tgfbr2, Adgrf4, Sulf1, Acvr1c, Plpp4
regulation of cellular component biogenesis	BP	937	10	0.0173751	Bdnf, Ccn1, Msn, Notch1, S100a10, Sphk1, Sdc1, Tpbg, Pmepa1, Prex1
acute-phase response	BP	41	2	0.0173959	Ptgs2, Serpina3n
homeostasis of number of cells within a tissue	BP	41	2	0.0173959	F2r, Notch1
negative regulation of endothelial cell proliferation	BP	41	2	0.0173959	Ccl12, Sulf1
negative regulation of organ growth	BP	41	2	0.0173959	Rgs4, Tgfbr2
negative regulation of response to biotic stimulus	BP	41	2	0.0173959	Fgl2, Trib1
positive regulation of catabolic process	BP	418	6	0.0174601	Btg2, Msn, Zfp36, Bag3, Trib1, Trib2
development of primary female sexual characteristics	BP	111	3	0.0175653	Inhba, Ptx3, Vgf
negative regulation of transmembrane receptor protein ser...	BP	111	3	0.0175653	Notch1, Pmepa1, Ltbp1
adaptive immune response	BP	419	6	0.0176447	Cd1d1, Cd1d2, Fgl2, Gadd45g, Clcf1, Parp3
cell morphogenesis	BP	1082	11	0.0177836	Arc, Bdnf, Egr2, Msn, Nedd9, Notch1, S100a10, Ccl12, Vim, Tnfrsf12a, Prex1
cellular response to acid chemical	BP	202	4	0.0178482	Bdnf, Anxa2, Rara, S100a10
positive regulation of protein ubiquitination	BP	112	3	0.0179854	Sphk1, Trib1, Trib2
regulation of neural precursor cell proliferation	BP	112	3	0.0179854	Bdnf, Btg2, Notch1
cellular response to organic cyclic compound	BP	421	6	0.018018	Bdnf, Inhba, Msn, Ccl12, Sstr2, Zfp36
positive regulation of leukocyte cell-cell adhesion	BP	203	4	0.0181396	Cd1d1, Rara, Tgfbr2, Pik3r6
external side of plasma membrane	CC	422	6	0.0182067	Cd1d1, Cd1d2, Gfra1, Prlr, Sdc1, Tgfbr2
apoptotic cell clearance	BP	42	2	0.0182076	Rara, Pear1
apoptotic process involved in development	BP	42	2	0.0182076	Ccn1, Notch1
cellular response to amino acid starvation	BP	42	2	0.0182076	Atf3, Cdkn1a
cellular response to glucocorticoid stimulus	BP	42	2	0.0182076	Sstr2, Zfp36
positive regulation of B cell proliferation	BP	42	2	0.0182076	Cdkn1a, Clcf1
positive regulation of phospholipase activity	BP	42	2	0.0182076	Adra1a, Ccn1
regulation of heart morphogenesis	BP	42	2	0.0182076	Notch1, Tgfbr2
homeostasis of number of cells	BP	308	5	0.0182961	F2r, Inhba, Notch1, Zfp36, Adgrf4
second-messenger-mediated signaling	BP	423	6	0.0183967	Adra1a, Gal, Gpr3, Mt1, Sphk1, Gipr
drug transport	BP	204	4	0.018434	Gal, Inhba, Nfkbie, Rgs4
cation transport	BP	1090	11	0.0186727	Adra1a, Arc, Anxa2, F2r, Gal, Sik1, Nfkbie, Ptgs2, Rgs4, Ccl12, Homer1
lipid metabolic process	BP	1236	12	0.0187331	Socs3, Gal, Hpgd, Ccn1, Sik1, Ptgs1, Ptgs2, Sphk1, Angptl4, Serinc2, Plpp4, Dgat2l6
immunoglobulin production	BP	114	3	0.0188422	Fgl2, Clcf1, Parp3
male gonad development	BP	114	3	0.0188422	Inhba, Rara, Kif18a
negative regulation of macromolecule biosynthetic process	BP	1387	13	0.0189903	Atf3, Btg2, Sik1, Nfkbie, Notch1, Rara, Zfp36, Bag3, Sbno2, Trib2, Fam129b, Parp3, Dusp5
activin receptor signaling pathway	BP	43	2	0.0190351	Inhba, Acvr1c
positive regulation of heart contraction	BP	43	2	0.0190351	Adra1a, Rgs4
positive regulation of protein import into nucleus	BP	43	2	0.0190351	Ptgs2, Bag3
regulation of animal organ formation	BP	43	2	0.0190351	Notch1, Sulf1
anion binding	MF	2659	21	0.0192766	Acan, Anxa2, Hpgd, Ccn1, Sik1, Cdk18, Rara, Sphk1, Tgfbr2, Ccn4, Col5a3, Rasa4, Rasl11a, Stk40, Srxn1, Crispld2, Arl4d, Trib2, Kif18a, Acvr1c, Prex1
development of primary male sexual characteristics	BP	115	3	0.019279	Inhba, Rara, Kif18a
transmembrane receptor protein tyrosine kinase signaling ...	BP	551	7	0.0193524	Bdnf, Socs3, Gfra1, Notch1, Prlr, Csrnp1, Sulf1
embryo development ending in birth or egg hatching	BP	816	9	0.0195378	Socs3, Ccn1, Notch1, Rara, Tgfbr2, Adgrf4, Sulf1, Acvr1c, Plpp4
lung development	BP	208	4	0.0196412	Notch1, Tgfbr2, Tnc, Stk40
bone mineralization	BP	116	3	0.0197214	Ccn1, Ptgs2, Sbno2
cellular response to corticosteroid stimulus	BP	44	2	0.0198782	Sstr2, Zfp36
positive regulation of protein tyrosine kinase activity	BP	44	2	0.0198782	Adra1a, Nedd9
positive regulation of T cell mediated cytotoxicity	BP	44	2	0.0198782	Cd1d1, Cd1d2
cyclic-nucleotide-mediated signaling	BP	209	4	0.0199504	Adra1a, Gal, Gpr3, Gipr
acute inflammatory response	BP	117	3	0.0201694	Ptgs2, Serpina3n, C2cd4b
endothelium development	BP	117	3	0.0201694	Anxa2, Msn, Notch1
interferon-gamma production	BP	117	3	0.0201694	Cd1d1, Rara, Gadd45g
positive regulation of cysteine-type endopeptidase activi...	BP	117	3	0.0201694	F2r, Ccn1, Acvr1c
regulation of amine transport	BP	117	3	0.0201694	Ptgs1, Rgs4, Trh
peptidyl-tyrosine phosphorylation	BP	316	5	0.0201896	Adra1a, Socs3, Gfra1, Nedd9, Clcf1
cell projection organization	BP	1552	14	0.020338	Arc, Bdnf, Btg2, Egr2, Emp1, Gfra1, Notch1, Sphk1, Tnc, Vim, Homer1, Tnfrsf12a, Nptx2, Prex1
respiratory tube development	BP	211	4	0.0205779	Notch1, Tgfbr2, Tnc, Stk40
immunoglobulin mediated immune response	BP	118	3	0.0206229	Fgl2, Clcf1, Parp3
regulation of DNA biosynthetic process	BP	118	3	0.0206229	Cdkn1a, Fam129b, Parp3
neuropeptide receptor activity	MF	45	2	0.0207367	Gal, Sstr2
ovulation cycle process	BP	45	2	0.0207367	Inhba, Ptx3
positive regulation of nitric oxide biosynthetic process	BP	45	2	0.0207367	Ptgs2, Ptx3
ventricular septum morphogenesis	BP	45	2	0.0207367	Notch1, Tgfbr2
response to steroid hormone	BP	212	4	0.0208962	Bdnf, Pappa, Sstr2, Zfp36
peptidyl-tyrosine modification	BP	319	5	0.0209315	Adra1a, Socs3, Gfra1, Nedd9, Clcf1
positive regulation of peptide hormone secretion	BP	119	3	0.0210821	Trh, Clcf1, Gipr
positive regulation of cytokine production	BP	437	6	0.0212017	Cd1d1, F2r, Ptgs2, Rara, Sphk1, Sulf1
gliogenesis	BP	321	5	0.0214359	Egr2, Notch1, Ccl12, Vim, Clcf1
response to peptide hormone	BP	321	5	0.0214359	Socs3, Egr2, Serpina3n, Acvr1c, Vgf
RNA polymerase II proximal promoter sequence-specific DNA...	MF	563	7	0.0214767	Atf3, Egr2, Fos, Fosb, Fosl2, Notch1, Rara
head morphogenesis	BP	46	2	0.0216105	Crispld2, Csrnp1
positive regulation of nitric oxide metabolic process	BP	46	2	0.0216105	Ptgs2, Ptx3
regulation of calcium ion import	BP	46	2	0.0216105	Ccl12, Homer1
response to amino acid starvation	BP	46	2	0.0216105	Atf3, Cdkn1a
multi-organism reproductive process	BP	972	10	0.0217905	Hpgd, Inhba, Notch1, Ptgs2, Ptx3, Rara, Timp1, Kif18a, Acvr1c, Vgf
amine transport	BP	121	3	0.0220172	Ptgs1, Rgs4, Trh
regulation of cell killing	BP	121	3	0.0220172	Cd1d1, Cd1d2, Pik3r6
regulation of mRNA catabolic process	BP	121	3	0.0220172	Btg2, Vim, Zfp36
sphingolipid metabolic process	BP	121	3	0.0220172	Ccn1, Sphk1, Serinc2
cytosol	CC	3202	24	0.0221186	Anxa2, Cdkn1a, Hpgd, Sik1, Msn, Mt1, Nedd9, Nfkbie, Rara, Rgs4, Sstr2, Sphk1, Tgfbr2, Vim, Ccn4, Zfp36, Homer1, Bag3, Rasa4, Rbms1, Stk40, Srxn1, Fam129b, Prex1
metal ion transport	BP	834	9	0.022134	Adra1a, Anxa2, F2r, Gal, Sik1, Ptgs2, Rgs4, Ccl12, Homer1
positive regulation of proteolysis	BP	324	5	0.0222074	F2r, Ccn1, Trib1, Trib2, Acvr1c
B cell mediated immunity	BP	122	3	0.0224932	Fgl2, Clcf1, Parp3
endocardial cushion development	BP	47	2	0.0224993	Notch1, Tgfbr2
positive regulation of epithelial to mesenchymal transiti...	BP	47	2	0.0224993	Notch1, Tgfbr2
protein heterotetramerization	BP	47	2	0.0224993	Anxa2, S100a10
regulation of erythrocyte differentiation	BP	47	2	0.0224993	Inhba, Zfp36
membrane-bounded organelle	CC	10725	64	0.0227083	Adra1a, Arc, Atf3, Bdnf, Btg2, Anxa2, Cd1d1, Cdkn1a, Dmp1, Egr2, F2r, Fos, Fosb, Fosl2, Gal, Hpgd, Ier2, Ier5, Sik1, Msn, Mt1, Gadd45b, Nedd9, Nfkbie, Notch1, Cdk18, Pipox, Ptgs1, Ptgs2, Rara, Rgs4, S100a10, Sphk1, Tpbg, Trh, Vim, Zfp36, Gadd45g, Bag3, Chst5, Rbms1, Pmepa1, Rasl11a, Stk40, Sv2c, Prss23, Crispld2, Arl4d, Trip10, Npy, Bmp3, Trib1, Csrnp1, Sbno2, Trib2, Fam129b, Kif18a, Parp3, Dusp5…
camera-type eye development	BP	326	5	0.0227316	Inhba, Rara, Tgfbr2, Vim, Megf11
axon	CC	702	8	0.0228476	Bdnf, Gfra1, Sphk1, Vim, Homer1, Nptx2, Npy, Prex1
positive regulation of cellular component organization	BP	1272	12	0.0228521	Bdnf, Anxa2, Msn, Nedd9, Pros1, Ptx3, S100a10, Sphk1, Sdc1, Tpbg, Tnfrsf12a, Prex1
positive regulation of MAP kinase activity	BP	218	4	0.0228695	F2r, Gadd45b, Gadd45g, Pik3r6
endomembrane system	CC	3730	27	0.0228822	Adra1a, Arc, Bdnf, Anxa2, Cd1d1, F2r, Fos, Gal, Msn, Nfkbie, Notch1, Ptgs1, Ptgs2, S100a10, Sphk1, Tpbg, Trh, Chst5, Pmepa1, Sv2c, Crispld2, Trip10, Npy, Sulf1, Vgf, Syndig1l, Dgat2l6
regulation of myeloid leukocyte differentiation	BP	123	3	0.0229748	Fos, Rara, Trib1
DNA-binding transcription factor activity	MF	981	10	0.0230478	Atf3, Btg2, Egr2, Fos, Fosb, Fosl2, Ier2, Notch1, Rara, Csrnp1
negative regulation of myeloid leukocyte differentiation	BP	48	2	0.0234031	Rara, Trib1
positive regulation of pathway-restricted SMAD protein ph...	BP	48	2	0.0234031	Inhba, Bmp3
positive regulation of protein import	BP	48	2	0.0234031	Ptgs2, Bag3
regulation of cardiac muscle cell proliferation	BP	48	2	0.0234031	Notch1, Tgfbr2
regulation of ubiquitin-protein transferase activity	BP	48	2	0.0234031	Trib1, Trib2
feeding behavior	BP	124	3	0.0234619	Bdnf, Gal, Trh
positive regulation of neurogenesis	BP	575	7	0.0237585	Bdnf, Notch1, Rara, Sphk1, Vim, Tnfrsf12a, Clcf1
proximal promoter sequence-specific DNA binding	MF	575	7	0.0237585	Atf3, Egr2, Fos, Fosb, Fosl2, Notch1, Rara
cytoplasmic part	CC	8178	51	0.023839	Adra1a, Arc, Bdnf, Anxa2, Cd1d1, Cdkn1a, F2r, Fos, Gal, Hpgd, Inhba, Sik1, Msn, Mt1, Nedd9, Nfkbie, Notch1, Pipox, Ptgs1, Ptgs2, Rara, Rgs4, S100a10, Sstr2, Sphk1, Tgfbr2, Tpbg, Trh, Vim, Ccn4, Zfp36, Homer1, Bag3, Rasa4, Chst5, Rbms1, Pmepa1, Stk40, Sv2c, Srxn1, Crispld2, Trip10, Npy, Fam129b, Kif18a, Sulf1, Ltbp1, Prex1, Vgf, Syndig1l, Dgat2l6
insulin secretion	BP	221	4	0.0238974	Trh, Acvr1c, Vgf, Gipr
synapse organization	BP	450	6	0.0240547	Arc, Bdnf, F2r, Tnc, Tpbg, Homer1
regulation of cysteine-type endopeptidase activity	BP	222	4	0.0242461	F2r, Ccn1, Ptgs2, Acvr1c
response to insulin	BP	222	4	0.0242461	Socs3, Egr2, Acvr1c, Vgf
isotype switching	BP	49	2	0.0243217	Clcf1, Parp3
negative regulation of blood coagulation	BP	49	2	0.0243217	Anxa2, Pros1
peroxidase activity	MF	49	2	0.0243217	Ptgs1, Ptgs2
regulation of amino acid transport	BP	49	2	0.0243217	Rgs4, Trh
regulation of chondrocyte differentiation	BP	49	2	0.0243217	Anxa2, Ccn4
regulation of T cell mediated cytotoxicity	BP	49	2	0.0243217	Cd1d1, Cd1d2
response to estradiol	BP	49	2	0.0243217	Fosl2, Sstr2
somatic diversification of immunoglobulins involved in im...	BP	49	2	0.0243217	Clcf1, Parp3
somatic recombination of immunoglobulin genes involved in...	BP	49	2	0.0243217	Clcf1, Parp3
protein localization	BP	2555	20	0.0243259	Anxa2, Cdkn1a, Egr2, F2r, Msn, Notch1, Ptgs2, S100a10, Trh, Ccn4, Homer1, Bag3, Nptx2, Arl4d, Kif18a, Parp3, Ltbp1, Acvr1c, Vgf, Gipr
sensory organ development	BP	578	7	0.0243542	Bdnf, Inhba, Notch1, Rara, Tgfbr2, Vim, Megf11
erythrocyte differentiation	BP	126	3	0.024453	Inhba, Zfp36, Adgrf4
regulation of B cell activation	BP	126	3	0.024453	Cdkn1a, Clcf1, Parp3
regulation of ossification	BP	224	4	0.0249529	Egr2, Ccn1, Notch1, Ccn4
female sex differentiation	BP	127	3	0.024957	Inhba, Ptx3, Vgf
integrin binding	MF	127	3	0.024957	Gfra1, Ccn1, Ccn4
early endosome membrane	CC	50	2	0.0252548	Sphk1, Pmepa1
lipopolysaccharide-mediated signaling pathway	BP	50	2	0.0252548	Ccl12, Trib1
negative regulation of hemostasis	BP	50	2	0.0252548	Anxa2, Pros1
negative regulation of lipid biosynthetic process	BP	50	2	0.0252548	Sik1, Sphk1
nuclear-transcribed mRNA catabolic process, deadenylation...	BP	50	2	0.0252548	Btg2, Zfp36
positive regulation of mRNA catabolic process	BP	50	2	0.0252548	Btg2, Zfp36
regulation of peptide hormone secretion	BP	225	4	0.0253109	Trh, Clcf1, Acvr1c, Gipr
negative regulation of translation	BP	128	3	0.0254665	Btg2, Rara, Zfp36
positive regulation of adaptive immune response based on ...	BP	128	3	0.0254665	Cd1d1, Cd1d2, Clcf1
regulation of signaling receptor activity	BP	128	3	0.0254665	Arc, Homer1, Nptx2
central nervous system development	BP	857	9	0.0258025	Acan, Btg2, Egr2, Inhba, Notch1, Sphk1, Tgfbr2, Vim, Clcf1
leukocyte mediated cytotoxicity	BP	129	3	0.0259817	Cd1d1, Cd1d2, Pik3r6
positive regulation of lymphocyte mediated immunity	BP	129	3	0.0259817	Cd1d1, Cd1d2, Clcf1
extrinsic apoptotic signaling pathway	BP	227	4	0.0260363	Atf3, Inhba, Tnfrsf12a, Bag3
regulation of body fluid levels	BP	338	5	0.0260458	Anxa2, F2r, Prlr, Pros1, Pear1
mesenchyme morphogenesis	BP	51	2	0.0262023	Notch1, Tgfbr2
negative regulation of coagulation	BP	51	2	0.0262023	Anxa2, Pros1
regulation of macrophage activation	BP	51	2	0.0262023	Cd1d1, Sphk1
vesicle	CC	1922	16	0.0263213	Arc, Bdnf, Anxa2, Cd1d1, F2r, Gal, Msn, Notch1, Sphk1, Trh, Vim, Pmepa1, Sv2c, Crispld2, Bmp3, Vgf
Z disc	CC	130	3	0.0265024	Adra1a, Homer1, Bag3
pattern specification process	BP	463	6	0.0271551	Arc, Btg2, Egr2, Notch1, Tgfbr2, Acvr1c
cellular response to vascular endothelial growth factor s...	BP	52	2	0.0271641	Notch1, Sphk1
cell recognition	BP	132	3	0.0275606	Bdnf, Msn, Pear1
negative regulation of transcription, DNA-templated	BP	1160	11	0.0279266	Atf3, Btg2, Sik1, Nfkbie, Notch1, Rara, Zfp36, Bag3, Sbno2, Fam129b, Dusp5
epithelial to mesenchymal transition	BP	133	3	0.0280981	Notch1, Tgfbr2, Trip10
positive regulation of cysteine-type endopeptidase activi...	BP	133	3	0.0280981	F2r, Ccn1, Acvr1c
regulation of osteoblast differentiation	BP	133	3	0.0280981	Ccn1, Notch1, Ccn4
negative regulation of chemotaxis	BP	53	2	0.0281401	Notch1, Ccl12
negative regulation of smooth muscle cell proliferation	BP	53	2	0.0281401	Cdkn1a, Trib1
oxidoreductase activity, acting on peroxide as acceptor	MF	53	2	0.0281401	Ptgs1, Ptgs2
positive regulation of glial cell differentiation	BP	53	2	0.0281401	Notch1, Clcf1
regulation of endothelial cell apoptotic process	BP	53	2	0.0281401	Ccl12, Angptl4
regulation of phospholipase activity	BP	53	2	0.0281401	Adra1a, Ccn1
regulation of vascular smooth muscle cell proliferation	BP	53	2	0.0281401	Cdkn1a, Hpgd
synaptic transmission, GABAergic	BP	53	2	0.0281401	Adra1a, Bdnf
trabecula morphogenesis	BP	53	2	0.0281401	Notch1, Sbno2
vascular smooth muscle cell proliferation	BP	53	2	0.0281401	Cdkn1a, Hpgd
protein secretion	BP	597	7	0.0283677	F2r, Notch1, Trh, Ccn4, Acvr1c, Vgf, Gipr
negative regulation of nucleic acid-templated transcripti...	BP	1164	11	0.0285405	Atf3, Btg2, Sik1, Nfkbie, Notch1, Rara, Zfp36, Bag3, Sbno2, Fam129b, Dusp5
lipid binding	MF	733	8	0.0285728	Anxa2, Cd1d1, Cd1d2, Rara, Sphk1, Rasa4, Trip10, Prex1
fatty acid biosynthetic process	BP	134	3	0.0286411	Ptgs1, Ptgs2, Sphk1
positive regulation of cellular protein catabolic process	BP	134	3	0.0286411	Msn, Trib1, Trib2
positive regulation of inflammatory response	BP	134	3	0.0286411	Ptgs2, Ccn4, C2cd4b
positive regulation of protein modification by small prot...	BP	134	3	0.0286411	Sphk1, Trib1, Trib2
negative regulation of RNA biosynthetic process	BP	1165	11	0.0286956	Atf3, Btg2, Sik1, Nfkbie, Notch1, Rara, Zfp36, Bag3, Sbno2, Fam129b, Dusp5
regulation of cation transmembrane transport	BP	347	5	0.0287249	Arc, F2r, Gal, Rgs4, Homer1
apoptotic signaling pathway	BP	599	7	0.0288148	Atf3, Bdnf, Cdkn1a, Inhba, Ptgs2, Tnfrsf12a, Bag3
ceramide biosynthetic process	BP	54	2	0.0291299	Ccn1, Sphk1
glandular epithelial cell differentiation	BP	54	2	0.0291299	Notch1, Rara
glial cell proliferation	BP	54	2	0.0291299	Notch1, Vim
negative regulation of fat cell differentiation	BP	54	2	0.0291299	Ccn4, Trib2
positive regulation of lipase activity	BP	54	2	0.0291299	Adra1a, Ccn1
regulation of epidermal cell differentiation	BP	54	2	0.0291299	Notch1, Zfp36
regulation of systemic arterial blood pressure mediated b...	BP	54	2	0.0291299	Adra1a, F2r
RNA polymerase II activating transcription factor binding	MF	54	2	0.0291299	Egr2, Fos
somatic recombination of immunoglobulin gene segments	BP	54	2	0.0291299	Clcf1, Parp3
positive regulation of adaptive immune response	BP	135	3	0.0291897	Cd1d1, Cd1d2, Clcf1
regulation of Rho protein signal transduction	BP	135	3	0.0291897	Adra1a, F2r, Prex1
regulation of peptide transport	BP	737	8	0.0293779	F2r, Ptgs2, Trh, Ccn4, Bag3, Clcf1, Acvr1c, Gipr
protein kinase activity	MF	603	7	0.0297233	Cdkn1a, Sik1, Cdk18, Tgfbr2, Stk40, Trib2, Acvr1c
glial cell differentiation	BP	237	4	0.02985	Egr2, Notch1, Vim, Clcf1
antigen binding	MF	55	2	0.0301336	Cd1d1, Cd1d2
cell migration involved in sprouting angiogenesis	BP	55	2	0.0301336	Notch1, Ptgs2
negative regulation of Ras protein signal transduction	BP	55	2	0.0301336	Adra1a, Rasa4
neuromuscular junction development	BP	55	2	0.0301336	F2r, Tnc
positive regulation of wound healing	BP	55	2	0.0301336	F2r, Ccn4
regulation of B cell mediated immunity	BP	55	2	0.0301336	Clcf1, Parp3
regulation of immunoglobulin mediated immune response	BP	55	2	0.0301336	Clcf1, Parp3
vesicle budding from membrane	BP	55	2	0.0301336	Anxa2, S100a10
regulation of cellular protein catabolic process	BP	238	4	0.0302486	Anxa2, Msn, Trib1, Trib2
erythrocyte homeostasis	BP	137	3	0.0303036	Inhba, Zfp36, Adgrf4
cytoplasmic vesicle	CC	1797	15	0.030528	Arc, Bdnf, Anxa2, Cd1d1, F2r, Gal, Msn, Notch1, Sphk1, Trh, Vim, Pmepa1, Sv2c, Crispld2, Vgf
endothelial cell apoptotic process	BP	56	2	0.0311508	Ccl12, Angptl4
intracellular vesicle	CC	1802	15	0.0311839	Arc, Bdnf, Anxa2, Cd1d1, F2r, Gal, Msn, Notch1, Sphk1, Trh, Vim, Pmepa1, Sv2c, Crispld2, Vgf
positive regulation of cell-cell adhesion	BP	241	4	0.0314634	Cd1d1, Rara, Tgfbr2, Pik3r6
positive regulation of immune effector process	BP	242	4	0.0318747	Cd1d1, Cd1d2, Rara, Clcf1
enzyme binding	MF	2296	18	0.0318851	Anxa2, Cdkn1a, Egr2, Sik1, Msn, Nedd9, Notch1, Prlr, Ptgs2, Rara, Sphk1, Tgfbr2, Timp1, Vim, Zfp36, Trib1, Trib2, Prex1
regulation of viral life cycle	BP	140	3	0.0320161	Anxa2, Notch1, Ptx3
female gamete generation	BP	141	3	0.032598	Inhba, Ptgs2, Ptx3
kidney epithelium development	BP	141	3	0.032598	Bdnf, Notch1, Rara
male sex differentiation	BP	141	3	0.032598	Inhba, Rara, Kif18a
sensory perception of pain	BP	141	3	0.032598	F2r, Ptgs1, Ptgs2
regulation of mitotic cell cycle	BP	484	6	0.0327057	Btg2, Cdkn1a, Sik1, Ccl12, Sphk1, Parp3
I band	CC	142	3	0.0331855	Adra1a, Homer1, Bag3
regeneration	BP	142	3	0.0331855	Bdnf, Cdkn1a, Tnc
cellular component maintenance	BP	58	2	0.0332257	F2r, Homer1
glomerulus development	BP	58	2	0.0332257	Notch1, Sulf1
labyrinthine layer development	BP	58	2	0.0332257	Socs3, Ccn1
morphogenesis of an epithelial sheet	BP	58	2	0.0332257	Ccn1, Notch1
mucopolysaccharide metabolic process	BP	58	2	0.0332257	Chst5, Cemip2
negative regulation of G1/S transition of mitotic cell cy...	BP	58	2	0.0332257	Cdkn1a, Ccl12
negative regulation of muscle cell apoptotic process	BP	58	2	0.0332257	Bag3, Trip10
ovulation cycle	BP	58	2	0.0332257	Inhba, Ptx3
positive regulation of viral life cycle	BP	58	2	0.0332257	Anxa2, Notch1
regulation of interleukin-2 production	BP	58	2	0.0332257	Cd1d1, Zfp36
regulation of lymphocyte migration	BP	58	2	0.0332257	Msn, Ccl12
regulation of striated muscle cell apoptotic process	BP	58	2	0.0332257	Bag3, Trip10
cellular component morphogenesis	BP	1193	11	0.0332875	Arc, Bdnf, Egr2, Msn, Nedd9, Notch1, S100a10, Ccl12, Vim, Tnfrsf12a, Prex1
negative regulation of cellular catabolic process	BP	246	4	0.0335513	Adra1a, Anxa2, Timp1, Zfp36
neurotransmitter metabolic process	BP	143	3	0.0337784	Ptgs2, Ptx3, Trh
ruffle	CC	143	3	0.0337784	Anxa2, Tnfrsf12a, Kif18a
transferase activity, transferring phosphorus-containing ...	MF	902	9	0.0341979	Cdkn1a, Sik1, Cdk18, Sphk1, Tgfbr2, Stk40, Pik3r6, Trib2, Acvr1c
glial cell migration	BP	59	2	0.0342829	Ccl12, Vim
negative regulation of G protein-coupled receptor signali...	BP	59	2	0.0342829	Rgs4, Gipr
positive regulation of reactive oxygen species biosynthet...	BP	59	2	0.0342829	Ptgs2, Ptx3
negative regulation of cellular macromolecule biosyntheti...	BP	1352	12	0.0343678	Atf3, Btg2, Sik1, Nfkbie, Notch1, Rara, Zfp36, Bag3, Sbno2, Fam129b, Parp3, Dusp5
sulfur compound binding	MF	248	4	0.0344086	Ccn1, Ccn4, Col5a3, Crispld2
embryonic morphogenesis	BP	626	7	0.0353258	Socs3, Ccn1, Inhba, Notch1, Rara, Tgfbr2, Sulf1
cardiac muscle cell proliferation	BP	60	2	0.0353531	Notch1, Tgfbr2
heart looping	BP	60	2	0.0353531	Notch1, Tgfbr2
somatic diversification of immunoglobulins	BP	60	2	0.0353531	Clcf1, Parp3
regulation of epithelial cell differentiation	BP	146	3	0.0355903	Notch1, Prlr, Zfp36
postsynaptic membrane	CC	368	5	0.0356382	Adra1a, Arc, F2r, Homer1, Nptx2
axon development	BP	496	6	0.0361871	Bdnf, Egr2, Notch1, Tnc, Vim, Tnfrsf12a
cellular response to tumor necrosis factor	BP	147	3	0.0362052	Ccl12, Sphk1, Zfp36
nucleic acid transport	BP	147	3	0.0362052	Arc, Tgfbr2, Zfp36
RNA transport	BP	147	3	0.0362052	Arc, Tgfbr2, Zfp36
regulation of neuron differentiation	BP	769	8	0.0363914	Arc, Bdnf, Notch1, Rara, Sphk1, Vim, Tnfrsf12a, Prex1
negative regulation of small GTPase mediated signal trans...	BP	61	2	0.0364362	Adra1a, Rasa4
regulation of nervous system development	BP	1063	10	0.0370362	Arc, Bdnf, Notch1, Rara, Sphk1, Tpbg, Vim, Tnfrsf12a, Clcf1, Prex1
regulation of gliogenesis	BP	149	3	0.0374515	Notch1, Vim, Clcf1
mRNA binding	MF	255	4	0.0375094	Arc, Rara, Zfp36, Rbms1
acidic amino acid transport	BP	62	2	0.037532	Bdnf, Trh
body morphogenesis	BP	62	2	0.037532	Crispld2, Csrnp1
negative regulation of cell cycle G1/S phase transition	BP	62	2	0.037532	Cdkn1a, Ccl12
regulation of acute inflammatory response	BP	62	2	0.037532	Ptgs2, C2cd4b
regulation of cAMP-mediated signaling	BP	62	2	0.037532	Gpr3, Gipr
striated muscle cell apoptotic process	BP	62	2	0.037532	Bag3, Trip10
T-helper cell differentiation	BP	62	2	0.037532	Rara, Gadd45g
cellular lipid metabolic process	BP	918	9	0.0375939	Socs3, Hpgd, Ccn1, Sik1, Ptgs1, Ptgs2, Sphk1, Serinc2, Plpp4
regulation of organelle organization	BP	1219	11	0.0380014	Anxa2, Gpr3, Msn, Rgs4, S100a10, Sphk1, Sdc1, Bag3, Kif18a, Parp3, Prex1
establishment of RNA localization	BP	150	3	0.0380828	Arc, Tgfbr2, Zfp36
positive regulation of endopeptidase activity	BP	150	3	0.0380828	F2r, Ccn1, Acvr1c
protein import into nucleus	BP	150	3	0.0380828	Cdkn1a, Ptgs2, Bag3
negative regulation of nucleobase-containing compound met...	BP	1375	12	0.0383391	Atf3, Btg2, Sik1, Nfkbie, Notch1, Rara, Zfp36, Bag3, Sbno2, Fam129b, Parp3, Dusp5
vesicle organization	BP	257	4	0.038424	Anxa2, S100a10, Sphk1, Sdc1
regulation of protein catabolic process	BP	376	5	0.0385204	Anxa2, Msn, Timp1, Trib1, Trib2
CD4-positive, alpha-beta T cell differentiation involved ...	BP	63	2	0.0386404	Rara, Gadd45g
negative regulation of transforming growth factor beta re...	BP	63	2	0.0386404	Pmepa1, Ltbp1
neuroinflammatory response	BP	63	2	0.0386404	Ptgs2, Sphk1
positive regulation of myeloid leukocyte differentiation	BP	63	2	0.0386404	Fos, Trib1
positive regulation of nucleocytoplasmic transport	BP	63	2	0.0386404	Ptgs2, Bag3
positive regulation of Ras protein signal transduction	BP	63	2	0.0386404	F2r, Notch1
regulation of CD4-positive, alpha-beta T cell activation	BP	63	2	0.0386404	Rara, Tgfbr2
regulation of protein import into nucleus	BP	63	2	0.0386404	Ptgs2, Bag3
somatic cell DNA recombination	BP	63	2	0.0386404	Clcf1, Parp3
somatic diversification of immune receptors via germline ...	BP	63	2	0.0386404	Clcf1, Parp3
cell surface receptor signaling pathway involved in cell-...	BP	506	6	0.0392646	Bdnf, Notch1, Rgs4, Sdc1, Ccn4, Sulf1
cellular response to steroid hormone stimulus	BP	152	3	0.0393617	Bdnf, Sstr2, Zfp36
negative regulation of lymphocyte activation	BP	152	3	0.0393617	Fgl2, Gal, Parp3
alpha-beta T cell differentiation involved in immune resp...	BP	64	2	0.0397612	Rara, Gadd45g
cellular response to heat	BP	64	2	0.0397612	Ier5, Bag3
cellular response to abiotic stimulus	BP	260	4	0.0398198	Cdkn1a, Ptgs2, Bag3, Mfap4
cellular response to environmental stimulus	BP	260	4	0.0398198	Cdkn1a, Ptgs2, Bag3, Mfap4
protein-containing complex binding	MF	1231	11	0.0403285	Cd1d1, Cdkn1a, F2r, Gfra1, Ccn1, Pros1, Tll1, Vim, Ccn4, Bag3, Acvr1c
import into nucleus	BP	154	3	0.0406624	Cdkn1a, Ptgs2, Bag3
alpha-beta T cell activation involved in immune response	BP	65	2	0.0408942	Rara, Gadd45g
negative regulation of cellular response to transforming ...	BP	65	2	0.0408942	Pmepa1, Ltbp1
mitotic cell cycle	BP	789	8	0.041309	Btg2, Cdkn1a, Inhba, Sik1, Ccl12, Sphk1, Kif18a, Parp3
identical protein binding	MF	1871	15	0.0413349	Atf3, Anxa2, Hpgd, Ier5, Inhba, Ptgs2, Ptx3, S100a10, Sdc1, Vim, Gadd45g, Homer1, Angptl4, Trip10, Plpp4
ion transport	BP	1551	13	0.0416985	Adra1a, Arc, Bdnf, Anxa2, F2r, Gal, Sik1, Nfkbie, Ptgs2, Rgs4, Ccl12, Trh, Homer1
anatomical structure homeostasis	BP	385	5	0.0419294	F2r, Notch1, Homer1, Bag3, Parp3
negative regulation of cell development	BP	385	5	0.0419294	Bdnf, Gal, Notch1, Rgs4, Vim
positive regulation of lipid metabolic process	BP	156	3	0.0419846	Ccn1, Ptgs2, Angptl4
regulation of JAK-STAT cascade	BP	156	3	0.0419846	Socs3, Notch1, Clcf1
interleukin-2 production	BP	66	2	0.0420394	Cd1d1, Zfp36
positive regulation of T cell mediated immunity	BP	66	2	0.0420394	Cd1d1, Cd1d2
regulation of B cell proliferation	BP	66	2	0.0420394	Cdkn1a, Clcf1
regulation of nitric oxide biosynthetic process	BP	66	2	0.0420394	Ptgs2, Ptx3
membrane part	CC	7088	44	0.0423197	Adra1a, Arc, Bdnf, Anxa2, Cd1d1, Cd1d2, Socs3, Emp1, F2r, Gfra1, Gpr3, Hpgd, Msn, Notch1, Prlr, Ptgs2, S100a10, Sstr2, Sphk1, Sdc1, Tgfbr2, Tpbg, Homer1, Tnfrsf12a, Nptx2, Chst5, Pmepa1, Pear1, Sv2c, Adgrf4, Cemip2, Pik3r6, Lhfp, Megf11, Cd300lb, Kif18a, Serinc2, Sulf1, Acvr1c, Fndc9, Gipr, Plpp4, Syndig1l, Dgat2l6
intracellular membrane-bounded organelle	CC	10019	59	0.0423664	Adra1a, Atf3, Bdnf, Btg2, Anxa2, Cd1d1, Cdkn1a, Dmp1, Egr2, F2r, Fos, Fosb, Fosl2, Gal, Hpgd, Ier2, Ier5, Sik1, Mt1, Gadd45b, Nedd9, Nfkbie, Notch1, Cdk18, Pipox, Ptgs1, Ptgs2, Rara, Rgs4, S100a10, Sphk1, Tpbg, Trh, Vim, Zfp36, Gadd45g, Bag3, Chst5, Rbms1, Pmepa1, Rasl11a, Stk40, Prss23, Arl4d, Trip10, Npy, Trib1, Csrnp1, Sbno2, Trib2, Fam129b, Kif18a, Parp3, Dusp5, Sulf1, Ltbp1, Vgf, Syndig1l, D…
regulation of synapse organization	BP	266	4	0.0426975	Arc, Bdnf, Tpbg, Homer1
cytoplasmic vesicle part	CC	518	6	0.0431722	Anxa2, Msn, Sphk1, Pmepa1, Sv2c, Vgf
in utero embryonic development	BP	518	6	0.0431722	Socs3, Ccn1, Notch1, Tgfbr2, Acvr1c, Plpp4
dendritic shaft	CC	67	2	0.0431965	Homer1, Prex1
determination of heart left/right asymmetry	BP	67	2	0.0431965	Notch1, Tgfbr2
embryonic heart tube morphogenesis	BP	67	2	0.0431965	Notch1, Tgfbr2
homotypic cell-cell adhesion	BP	67	2	0.0431965	Pear1, Megf11
positive regulation of osteoblast differentiation	BP	67	2	0.0431965	Ccn1, Ccn4
regulation of immunoglobulin production	BP	67	2	0.0431965	Clcf1, Parp3
BMP signaling pathway	BP	158	3	0.0433283	Ccn1, Notch1, Sulf1
negative regulation of DNA-binding transcription factor a...	BP	158	3	0.0433283	Sik1, Trib1, Trib2
intracellular part	CC	13301	75	0.0436768	Adra1a, Arc, Atf3, Bdnf, Btg2, Anxa2, Cd1d1, Cdkn1a, Socs3, Dmp1, Egr2, F2r, Fos, Fosb, Fosl2, Gal, Hpgd, Ier2, Ier5, Inhba, Sik1, Msn, Mt1, Gadd45b, Nedd9, Nfkbie, Notch1, Cdk18, Pipox, Ptgs1, Ptgs2, Rara, Rgs4, S100a10, Sstr2, Sphk1, Tgfbr2, Tpbg, Trh, Vim, Ccn4, Zfp36, Gadd45g, Homer1, Bag3, Rasa4, Chst5, Rbms1, Pmepa1, Rasl11a, Medag, Stk40, Sv2c, Prss23, Srxn1, Crispld2, Arl4d, Pik3r6, Trip1…
receptor complex	CC	390	5	0.0438999	Gfra1, Notch1, Prlr, Tgfbr2, Acvr1c
positive regulation of leukocyte mediated immunity	BP	159	3	0.0440082	Cd1d1, Cd1d2, Clcf1
positive regulation of peptidase activity	BP	159	3	0.0440082	F2r, Ccn1, Acvr1c
regulation of peptide secretion	BP	521	6	0.0441861	F2r, Trh, Ccn4, Clcf1, Acvr1c, Gipr
positive regulation of lipid transport	BP	68	2	0.0443655	Anxa2, Gal
regulation of protein import	BP	68	2	0.0443655	Ptgs2, Bag3
response to ethanol	BP	68	2	0.0443655	Hpgd, Rara
T cell mediated cytotoxicity	BP	68	2	0.0443655	Cd1d1, Cd1d2
negative regulation of RNA metabolic process	BP	1251	11	0.0444262	Atf3, Btg2, Sik1, Nfkbie, Notch1, Rara, Zfp36, Bag3, Sbno2, Fam129b, Dusp5
response to organonitrogen compound	BP	801	8	0.0444635	Socs3, Egr2, Notch1, Serpina3n, Vim, Homer1, Acvr1c, Vgf
regulation of cellular localization	BP	948	9	0.0445732	Adra1a, Arc, Anxa2, F2r, Msn, Ptgs2, Sphk1, Zfp36, Bag3
regulation of neurogenesis	BP	948	9	0.0445732	Arc, Bdnf, Notch1, Rara, Sphk1, Vim, Tnfrsf12a, Clcf1, Prex1
regulation of extrinsic apoptotic signaling pathway	BP	160	3	0.0446934	Atf3, Inhba, Tnfrsf12a
heart morphogenesis	BP	271	4	0.0451834	Ccn1, Notch1, Rara, Tgfbr2
regulation of STAT cascade	BP	161	3	0.045384	Socs3, Notch1, Clcf1
regulation of cell-cell adhesion	BP	394	5	0.0455159	Cd1d1, Fgl2, Rara, Tgfbr2, Pik3r6
regulation of DNA-binding transcription factor activity	BP	394	5	0.0455159	Bdnf, Sik1, Sphk1, Trib1, Trib2
neuroblast proliferation	BP	69	2	0.0455461	Bdnf, Notch1
regulation of sprouting angiogenesis	BP	69	2	0.0455461	Notch1, Ptgs2
membrane lipid metabolic process	BP	162	3	0.0460798	Ccn1, Sphk1, Serinc2
positive regulation of cation transmembrane transport	BP	162	3	0.0460798	Arc, F2r, Gal
protein kinase regulator activity	MF	162	3	0.0460798	Cdkn1a, Trib1, Trib2
intracellular	CC	13331	75	0.0463003	Adra1a, Arc, Atf3, Bdnf, Btg2, Anxa2, Cd1d1, Cdkn1a, Socs3, Dmp1, Egr2, F2r, Fos, Fosb, Fosl2, Gal, Hpgd, Ier2, Ier5, Inhba, Sik1, Msn, Mt1, Gadd45b, Nedd9, Nfkbie, Notch1, Cdk18, Pipox, Ptgs1, Ptgs2, Rara, Rgs4, S100a10, Sstr2, Sphk1, Tgfbr2, Tpbg, Trh, Vim, Ccn4, Zfp36, Gadd45g, Homer1, Bag3, Rasa4, Chst5, Rbms1, Pmepa1, Rasl11a, Medag, Stk40, Sv2c, Prss23, Srxn1, Crispld2, Arl4d, Pik3r6, Trip1…
kidney development	BP	274	4	0.0467131	Bdnf, Notch1, Rara, Sulf1
positive regulation of small GTPase mediated signal trans...	BP	70	2	0.0467383	F2r, Notch1
regulation of tyrosine phosphorylation of STAT protein	BP	70	2	0.0467383	Socs3, Clcf1
somatic diversification of immune receptors	BP	70	2	0.0467383	Clcf1, Parp3
T-tubule	CC	70	2	0.0467383	Adra1a, Msn
response to temperature stimulus	BP	163	3	0.046781	Ier5, Bag3, Vgf
sarcolemma	CC	163	3	0.046781	Adra1a, Anxa2, Msn
response to oxidative stress	BP	398	5	0.0471673	Fos, Ptgs1, Ptgs2, Sphk1, Srxn1
cell killing	BP	164	3	0.0474874	Cd1d1, Cd1d2, Pik3r6
response to tumor necrosis factor	BP	164	3	0.0474874	Ccl12, Sphk1, Zfp36
regulation of synapse structure or activity	BP	276	4	0.0477489	Arc, Bdnf, Tpbg, Homer1
positive regulation of phosphatidylinositol 3-kinase sign...	BP	71	2	0.0479419	F2r, Rara
scaffold protein binding	MF	71	2	0.0479419	Vim, Homer1
positive regulation of protein serine/threonine kinase ac...	BP	277	4	0.0482716	F2r, Gadd45b, Gadd45g, Pik3r6
regulation of binding	BP	401	5	0.048429	Bdnf, Anxa2, Rara, S100a10, Fam129b
viral process	BP	278	4	0.0487974	Anxa2, Notch1, Ptx3, Zfp36
peripheral nervous system development	BP	72	2	0.0491568	Bdnf, Egr2
positive regulation of response to wounding	BP	72	2	0.0491568	F2r, Ccn4
ameboidal-type cell migration	BP	404	5	0.0497106	Notch1, Ptgs2, Tgfbr2, Timp1, Acvr1c

## Sheet: Neurons_rnaseq_KEGG (3)
Pathway	N	Up	P.Up	Genes.Up				Pathway	N	Down	P.Down	Genes.Down
Cytokine-cytokine receptor interaction	279	8	7.35406e-05	Bmp3, Inhba, Prlr, Ccl12, Tgfbr2, Acvr1c, Tnfrsf12a, Clcf1				Axon guidance	179	3	0.000230277	Cxcl12, Plcg2, Smo
Colorectal cancer	88	5	7.49784e-05	Cdkn1a, Fos, Gadd45b, Tgfbr2, Gadd45g				NF-kappa B signaling pathway	101	2	0.00213541	Cxcl12, Plcg2
Transcriptional misregulation in cancer	177	6	0.000247265	Cdkn1a, Hpgd, Gadd45b, Rara, Tgfbr2, Gadd45g				Leukocyte transendothelial migration	112	2	0.00261694	Cxcl12, Plcg2
Neuroactive ligand-receptor interaction	344	8	0.000307605	Npy, Adra1a, F2r, Gal, Prlr, Sstr2, Trh, Gipr				Pathways in cancer	536	3	0.00538517	Cxcl12, Plcg2, Smo
Osteoclast differentiation	125	5	0.000388546	Socs3, Fos, Fosb, Fosl2, Tgfbr2				Proteoglycans in cancer	203	2	0.00832435	Plcg2, Smo
FoxO signaling pathway	131	5	0.000481653	Cdkn1a, Gadd45b, Tgfbr2, Gadd45g, Homer1
Kaposi sarcoma-associated herpesvirus infection	205	6	0.000540388	Pik3r6, Cdkn1a, Fos, Ptgs2, Zfp36, Prex1
Chronic myeloid leukemia	76	4	0.00054438	Cdkn1a, Gadd45b, Tgfbr2, Gadd45g
Pancreatic cancer	76	4	0.00054438	Cdkn1a, Gadd45b, Tgfbr2, Gadd45g
cAMP signaling pathway	213	6	0.000660542	Npy, Bdnf, F2r, Fos, Sstr2, Gipr
Thyroid cancer	37	3	0.000799522	Cdkn1a, Gadd45b, Gadd45g
Breast cancer	147	5	0.000812135	Cdkn1a, Fos, Gadd45b, Notch1, Gadd45g
ECM-receptor interaction	88	4	0.000945665	Dmp1, Sdc1, Tnc, Sv2c
IL-17 signaling pathway	88	4	0.000945665	Fos, Fosb, Ptgs2, Ccl12
Small cell lung cancer	92	4	0.00111618	Cdkn1a, Gadd45b, Ptgs2, Gadd45g
TGF-beta signaling pathway	95	4	0.00125745	Inhba, Tgfbr2, Ltbp1, Acvr1c
Pathways in cancer	536	9	0.00134923	Cdkn1a, F2r, Fos, Gadd45b, Notch1, Ptgs2, Rara, Tgfbr2, Gadd45g
Th17 cell differentiation	102	4	0.00163488	Fos, Nfkbie, Rara, Tgfbr2
TNF signaling pathway	113	4	0.00237678	Socs3, Fos, Ptgs2, Ccl12
MicroRNAs in cancer	191	5	0.00257651	Cdkn1a, Notch1, Ptgs2, Tnc, Vim
Regulation of lipolysis in adipocytes	56	3	0.00266527	Npy, Ptgs1, Ptgs2
Endometrial cancer	58	3	0.00294574	Cdkn1a, Gadd45b, Gadd45g
MAPK signaling pathway	294	6	0.00338225	Bdnf, Fos, Gadd45b, Tgfbr2, Gadd45g, Dusp5
Basal cell carcinoma	63	3	0.00372423	Cdkn1a, Gadd45b, Gadd45g
Non-small cell lung cancer	66	3	0.00424598	Cdkn1a, Gadd45b, Gadd45g
Apoptosis	135	4	0.00449803	Fos, Gadd45b, Parp3, Gadd45g
Epstein-Barr virus infection	218	5	0.00452574	Cdkn1a, Gadd45b, Nfkbie, Vim, Gadd45g
Amphetamine addiction	69	3	0.00480999	Arc, Fos, Fosb
Adipocytokine signaling pathway	70	3	0.00500754	Npy, Socs3, Nfkbie
p53 signaling pathway	71	3	0.00520993	Cdkn1a, Gadd45b, Gadd45g
Prolactin signaling pathway	71	3	0.00520993	Socs3, Fos, Prlr
Melanoma	72	3	0.00541718	Cdkn1a, Gadd45b, Gadd45g
Glioma	74	3	0.0058464	Cdkn1a, Gadd45b, Gadd45g
Gastric cancer	149	4	0.00636125	Cdkn1a, Gadd45b, Tgfbr2, Gadd45g
Human T-cell leukemia virus 1 infection	238	5	0.00652382	Cdkn1a, Egr2, Fos, Tgfbr2, Zfp36
Oxytocin signaling pathway	153	4	0.00697494	Pik3r6, Cdkn1a, Fos, Ptgs2
PI3K-Akt signaling pathway	353	6	0.00810468	Pik3r6, Bdnf, Cdkn1a, F2r, Prlr, Tnc
Hepatitis B	160	4	0.00814083	Cdkn1a, Egr2, Fos, Tgfbr2
Th1 and Th2 cell differentiation	86	3	0.00884565	Fos, Nfkbie, Notch1
Hepatocellular carcinoma	172	4	0.0104241	Cdkn1a, Gadd45b, Tgfbr2, Gadd45g
Endocrine resistance	93	3	0.010942	Cdkn1a, Fos, Notch1
Cellular senescence	177	4	0.0114861	Cdkn1a, Gadd45b, Tgfbr2, Gadd45g
Chagas disease (American trypanosomiasis)	102	3	0.0140252	Fos, Ccl12, Tgfbr2
Growth hormone synthesis, secretion and action	116	3	0.0197082	Socs3, Fos, Sstr2
Cell cycle	123	3	0.0229595	Cdkn1a, Gadd45b, Gadd45g
Cocaine addiction	48	2	0.023392	Bdnf, Fosb
Platelet activation	124	3	0.0234464	Pik3r6, F2r, Ptgs1
Malaria	54	2	0.0291162	Ccl12, Sdc1
VEGF signaling pathway	58	2	0.0332101	Ptgs2, Sphk1
Fluid shear stress and atherosclerosis	144	3	0.0343547	Fos, Ccl12, Sdc1
Phospholipase D signaling pathway	148	3	0.036802	Pik3r6, F2r, Sphk1
JAK-STAT signaling pathway	159	3	0.0439804	Cdkn1a, Socs3, Prlr
Leishmaniasis	69	2	0.0455252	Fos, Ptgs2
Tight junction	164	3	0.0474577	Cd1d1, Cd1d2, Msn
Alcoholism	167	3	0.0496073	Npy, Bdnf, Fosb

## Sheet: Glia_rnaseq_list (4)
GeneID	Symbol	Entrez	logFC	logCPM	PValue	FDR			GeneID	Symbol	Entrez	logFC	logCPM	PValue	FDR
ENSMUSG00000053113	Socs3	12702	5.5505	7.32516	4.25638e-08	0.000996375			ENSMUSG00000068299	Nat8f4	75541	-2.30276	3.5665	7.25833e-06	0.0141592
ENSMUSG00000021250	Fos	14281	5.82058	6.69589	1.07529e-07	0.00125857			ENSMUSG00000021613	Hapln1	12950	-2.8027	4.05508	3.68477e-05	0.0300673
ENSMUSG00000021091	Serpina3n	20716	4.18991	8.37552	3.62774e-07	0.00283072			ENSMUSG00000022763	Aifm3	72168	-2.17264	6.50353	3.8533e-05	0.0300673
ENSMUSG00000071637	Cebpd	12609	2.81855	6.62749	1.71014e-06	0.0076356			ENSMUSG00000000202	Btbd17	72014	-2.31073	4.96896	4.5802e-05	0.0324903
ENSMUSG00000023905	Tnfrsf12a	27279	3.84785	5.3927	2.11821e-06	0.0076356			ENSMUSG00000048148	Nwd1	319555	-2.34939	5.62007	6.0168e-05	0.0402421
ENSMUSG00000015312	Gadd45b	17873	5.36261	6.52789	2.23523e-06	0.0076356			ENSMUSG00000019359	Gdpd2	71584	-2.40166	4.22007	0.000104946	0.0584926
ENSMUSG00000030208	Emp1	13730	4.30067	3.1693	3.16214e-06	0.0076356			ENSMUSG00000028976	Slc2a5	56485	-2.27949	3.77453	0.000165625	0.0807734
ENSMUSG00000089762	Ier5l	72500	2.81007	5.22254	3.17202e-06	0.0076356			ENSMUSG00000036353	P2ry12	70839	-2.63187	6.17305	0.000191399	0.0861628
ENSMUSG00000067586	S1pr3	13610	3.6772	5.01176	3.20165e-06	0.0076356			ENSMUSG00000031210	Gpr165	76206	-2.10276	2.82167	0.000223539	0.0951421
ENSMUSG00000038418	Egr1	13653	4.17062	7.22894	3.26182e-06	0.0076356			ENSMUSG00000047146	Tet1	52463	-1.41208	5.69074	0.000354442	0.130505
ENSMUSG00000001131	Timp1	21857	5.61154	3.02154	5.20709e-06	0.0110812			ENSMUSG00000099696	2900052N01Rik	73040	-2.38339	2.71435	0.000437729	0.151875
ENSMUSG00000037868	Egr2	13654	3.11397	3.89521	7.90922e-06	0.0142145			ENSMUSG00000086596	Susd5	382111	-2.04294	4.50217	0.000441175	0.151875
ENSMUSG00000001473	Tubb6	67951	3.24176	3.79365	8.50116e-06	0.0142145			ENSMUSG00000055435	Maf	17132	-1.48965	4.42691	0.000543302	0.16809
ENSMUSG00000005087	Cd44	12505	3.89459	5.6446	9.60016e-06	0.014982			ENSMUSG00000025175	Fn3k	63828	-1.87074	4.05529	0.000544271	0.16809
ENSMUSG00000021453	Gadd45g	23882	3.1256	6.15698	1.02793e-05	0.0150393			ENSMUSG00000038457	Tmem255b	272465	-2.0246	3.38858	0.000548576	0.16809
ENSMUSG00000035385	Ccl2	20296	3.27621	3.80697	1.11677e-05	0.015378			ENSMUSG00000017386	Traf4	22032	-1.74881	5.07322	0.000555429	0.16809
ENSMUSG00000052837	Junb	16477	3.67756	7.70744	1.32379e-05	0.0166263			ENSMUSG00000079177	Fam228a	74855	-1.73421	3.00178	0.000581626	0.16809
ENSMUSG00000027832	Ptx3	19288	5.09374	4.89831	1.34948e-05	0.0166263			ENSMUSG00000037348	Paqr7	71904	-1.937	6.01831	0.000724741	0.197273
ENSMUSG00000003545	Fosb	14282	3.92481	3.23741	1.69214e-05	0.0198056			ENSMUSG00000040229	Gpr34	23890	-2.49468	5.12636	0.000764797	0.205783
ENSMUSG00000027800	Tm4sf1	17112	4.3516	5.63219	1.83112e-05	0.0200147			ENSMUSG00000044352	Sowaha	237761	-1.45887	5.90777	0.000809819	0.210526
ENSMUSG00000061878	Sphk1	20698	3.77548	5.3102	1.881e-05	0.0200147			ENSMUSG00000025537	Phkg1	18682	-1.77017	4.12964	0.00102109	0.249903
ENSMUSG00000079710	Gm3448	100041639	2.79126	2.97407	2.30811e-05	0.0228856			ENSMUSG00000001773	Folh1	53320	-2.07694	5.27706	0.00102485	0.249903
ENSMUSG00000035352	Ccl12	20293	4.332	3.70178	2.34634e-05	0.0228856
ENSMUSG00000037428	Vgf	381677	3.00411	8.41283	2.46574e-05	0.0230882
ENSMUSG00000036264	Fstl4	320027	2.60233	5.89954	2.84815e-05	0.0256432
ENSMUSG00000022346	Myc	17869	2.84167	5.3039	3.19768e-05	0.0277239
ENSMUSG00000000555	Itga5	16402	3.37596	5.40771	3.83911e-05	0.0300673
ENSMUSG00000056501	Cebpb	12608	2.35097	5.00963	4.39627e-05	0.0322693
ENSMUSG00000037447	Arid5a	214855	2.05124	5.98278	4.4112e-05	0.0322693
ENSMUSG00000003541	Ier3	15937	2.61131	3.87343	5.55212e-05	0.0382263
ENSMUSG00000074743	Thbd	21824	2.013	4.25565	6.22441e-05	0.0404742
ENSMUSG00000022893	Adamts1	11504	2.86177	7.52753	7.884e-05	0.0498801
ENSMUSG00000028108	Ecm1	13601	2.08735	4.43776	8.32616e-05	0.0512913
ENSMUSG00000035673	Sbno2	216161	2.61839	8.44656	8.64281e-05	0.0518768
ENSMUSG00000022094	Slc39a14	213053	2.19486	7.54894	9.43667e-05	0.0545264
ENSMUSG00000078249	Hmga1b	111241	2.21908	4.59835	9.5501e-05	0.0545264
ENSMUSG00000026072	Il1r1	16177	1.89786	4.8228	0.000112585	0.0600553
ENSMUSG00000047884	Klk9	101533	3.34932	2.07323	0.000112881	0.0600553
ENSMUSG00000034765	Dusp5	240672	2.25009	5.00358	0.000136389	0.0709496
ENSMUSG00000049699	Ucn2	171530	5.69692	1.73182	0.000160761	0.0807204
ENSMUSG00000042816	Gpr151	240239	3.1538	2.32065	0.000162068	0.0807204
ENSMUSG00000053560	Ier2	15936	2.70685	4.74699	0.000174052	0.0831507
ENSMUSG00000018143	Mafk	17135	2.95883	4.73896	0.000181225	0.0843582
ENSMUSG00000032515	Csrnp1	215418	2.59822	5.77016	0.000183787	0.0843582
ENSMUSG00000025348	Itga7	16404	1.7352	7.0024	0.000199799	0.0882472
ENSMUSG00000029135	Fosl2	14284	2.05409	5.28442	0.000220368	0.0951421
ENSMUSG00000053175	Bcl3	12051	5.25338	4.73109	0.000230495	0.0963512
ENSMUSG00000026628	Atf3	11910	4.23539	4.14888	0.000300169	0.123275
ENSMUSG00000024912	Fosl1	14283	2.36266	3.4428	0.000319734	0.129046
ENSMUSG00000046711	Hmga1	15361	2.49483	4.63395	0.000336172	0.130505
ENSMUSG00000032334	Loxl1	16949	2.05254	2.77261	0.000345277	0.130505
ENSMUSG00000050164	Mchr1	207911	2.2316	4.91134	0.000350772	0.130505
ENSMUSG00000018476	Kdm6b	216850	1.70508	5.42823	0.000353414	0.130505
ENSMUSG00000011179	Odc1	18263	1.90263	5.27228	0.000356801	0.130505
ENSMUSG00000004709	Cd244a	18106	2.9584	3.75732	0.000368609	0.13275
ENSMUSG00000025044	Msr1	20288	3.59419	4.19351	0.000433536	0.151875
ENSMUSG00000051111	Sv2c	75209	2.70158	5.68825	0.000451704	0.153245
ENSMUSG00000025591	Tma16	66282	1.82401	6.47796	0.000475245	0.157949
ENSMUSG00000091956	C2cd4b	75697	2.68702	3.5275	0.000479063	0.157949
ENSMUSG00000071341	Egr4	13656	2.41146	5.55685	0.000491492	0.159796
ENSMUSG00000004951	Hspb1	15507	3.45951	2.72815	0.000552638	0.16809
ENSMUSG00000028364	Tnc	21923	1.66899	5.47337	0.000560408	0.16809
ENSMUSG00000032802	Srxn1	76650	1.92496	6.10243	0.000567905	0.16809
ENSMUSG00000072812	Ahnak2	100041194	2.74908	3.6897	0.000577389	0.16809
ENSMUSG00000027803	Wwtr1	97064	1.64456	4.12789	0.00059986	0.171245
ENSMUSG00000049649	Gpr3	14748	1.99533	4.35668	0.000624067	0.17601
ENSMUSG00000044786	Zfp36	22695	2.56828	6.21875	0.00064083	0.177691
ENSMUSG00000032501	Trib1	211770	1.95002	5.86851	0.000645209	0.177691
ENSMUSG00000004371	Il11	16156	2.87875	2.1213	0.000793949	0.210526
ENSMUSG00000046768	Rhoj	80837	2.61532	6.05271	0.000814679	0.210526
ENSMUSG00000045502	Hcar2	80885	3.17142	2.80465	0.000818398	0.210526
ENSMUSG00000053166	Cdh22	104010	2.01682	5.07473	0.000937712	0.238597
ENSMUSG00000040511	Pvr	52118	1.48955	5.62148	0.000975042	0.245428
ENSMUSG00000041313	Slc7a1	11987	1.22975	4.92544	0.000993301	0.247364

## Sheet: Glia_rnaseq_GO (5)
Term	Ont	N	Up	P.Up	Genes.Up						Term	Ont	N	Down	P.Down	Genes.Down
positive regulation of biological process	BP	5828	49	8.36527e-14	Adamts1, Atf3, Bcl3, Cd44, Cebpb, Cebpd, Socs3, Ecm1, Egr1, Egr2, Egr4, Fos, Fosb, Fosl1, Fosl2, Gpr3, Hmga1, Hspb1, Ier2, Ier3, Il11, Il1r1, Itga5, Junb, Myc, Gadd45b, Cd244a, Odc1, Ptx3, Msr1, Ccl12, Ccl2, Sphk1, Timp1, Tnc, Zfp36, Gadd45g, Tnfrsf12a, Pvr, C2cd4b, Rhoj, Hcar2, Wwtr1, Mchr1, Trib1, Arid5a, Csrnp1, Sbno2, Kdm6b						G protein-coupled nucleotide receptor activity	MF	12	2	5.56002e-05	Gpr34, P2ry12
positive regulation of cellular process	BP	5153	45	7.30901e-13	Adamts1, Atf3, Bcl3, Cd44, Cebpb, Cebpd, Socs3, Ecm1, Egr1, Egr2, Egr4, Fos, Fosb, Fosl1, Fosl2, Gpr3, Hmga1, Hspb1, Ier2, Il11, Il1r1, Itga5, Junb, Myc, Gadd45b, Cd244a, Odc1, Ptx3, Msr1, Ccl12, Ccl2, Sphk1, Timp1, Tnc, Zfp36, Gadd45g, Tnfrsf12a, Rhoj, Hcar2, Wwtr1, Trib1, Arid5a, Csrnp1, Sbno2, Kdm6b						G protein-coupled purinergic nucleotide receptor activity	MF	12	2	5.56002e-05	Gpr34, P2ry12
regulation of metabolic process	BP	5736	47	1.42441e-12	Atf3, Bcl3, Cd44, Cebpb, Cebpd, Socs3, Ecm1, Egr1, Egr2, Egr4, Fos, Fosb, Fosl1, Fosl2, Gpr3, Hmga1, Hspb1, Ier2, Ier3, Il11, Itga5, Junb, Mafk, Myc, Gadd45b, Cd244a, Odc1, Ptx3, Msr1, Ccl12, Ccl2, Sphk1, Serpina3n, Timp1, Tnc, Zfp36, Gadd45g, Hcar2, Wwtr1, Ucn2, Trib1, Arid5a, Csrnp1, Sbno2, Kdm6b, Dusp5, Ahnak2						nucleotide receptor activity	MF	20	2	0.000159332	Gpr34, P2ry12
response to stress	BP	3379	36	2.90136e-12	Atf3, Bcl3, Cd44, Cebpb, Socs3, Ecm1, S1pr3, Egr1, Fos, Fosl2, Hmga1, Hspb1, Ier3, Il1r1, Myc, Gadd45b, Cd244a, Ptx3, Ccl12, Ccl2, Sphk1, Serpina3n, Thbd, Timp1, Tnc, Zfp36, Gadd45g, Tnfrsf12a, Pvr, C2cd4b, Srxn1, Trib1, Arid5a, Sbno2, Kdm6b, Vgf						purinergic nucleotide receptor activity	MF	20	2	0.000159332	Gpr34, P2ry12
multicellular organism development	BP	5149	44	3.83823e-12	Adamts1, Atf3, Bcl3, Cd44, Cebpb, Cebpd, Socs3, Ecm1, S1pr3, Egr1, Egr2, Fos, Fosl1, Fosl2, Hspb1, Ier2, Il1r1, Itga5, Itga7, Junb, Tm4sf1, Mafk, Myc, Gadd45b, Odc1, Ptx3, Ccl12, Ccl2, Sphk1, Thbd, Timp1, Tnc, Zfp36, Gadd45g, Tnfrsf12a, Rhoj, Wwtr1, Trib1, Arid5a, Csrnp1, Sbno2, Kdm6b, Fstl4, Vgf						purinergic receptor activity	MF	25	2	0.00025086	Gpr34, P2ry12
positive regulation of metabolic process	BP	3423	36	4.27418e-12	Atf3, Bcl3, Cd44, Cebpb, Cebpd, Egr1, Egr2, Egr4, Fos, Fosb, Fosl1, Fosl2, Gpr3, Hmga1, Hspb1, Ier2, Ier3, Il11, Itga5, Junb, Myc, Gadd45b, Cd244a, Ptx3, Ccl12, Ccl2, Sphk1, Tnc, Zfp36, Gadd45g, Wwtr1, Trib1, Arid5a, Csrnp1, Sbno2, Kdm6b						oxidation-reduction process	BP	854	3	0.0447434	Phkg1, Tet1, Aifm3
regulation of macromolecule metabolic process	BP	5275	44	9.13189e-12	Atf3, Bcl3, Cd44, Cebpb, Cebpd, Socs3, Ecm1, Egr1, Egr2, Egr4, Fos, Fosb, Fosl1, Fosl2, Hmga1, Hspb1, Ier2, Ier3, Il11, Itga5, Junb, Mafk, Myc, Gadd45b, Odc1, Ptx3, Msr1, Ccl12, Ccl2, Sphk1, Serpina3n, Timp1, Tnc, Zfp36, Gadd45g, Wwtr1, Ucn2, Trib1, Arid5a, Csrnp1, Sbno2, Kdm6b, Dusp5, Ahnak2						visual system development	BP	376	2	0.0483218	Maf, P2ry12
anatomical structure development	BP	5624	45	1.82335e-11	Adamts1, Atf3, Bcl3, Cd44, Cebpb, Cebpd, Socs3, Ecm1, S1pr3, Egr1, Egr2, Fos, Fosl1, Fosl2, Hspb1, Ier2, Il1r1, Itga5, Itga7, Junb, Tm4sf1, Mafk, Myc, Gadd45b, Odc1, Ptx3, Ccl12, Ccl2, Sphk1, Thbd, Timp1, Tnc, Zfp36, Gadd45g, Tnfrsf12a, Rhoj, Wwtr1, Cdh22, Trib1, Arid5a, Csrnp1, Sbno2, Kdm6b, Fstl4, Vgf						sensory system development	BP	379	2	0.0490143	Maf, P2ry12
regulation of primary metabolic process	BP	5143	43	1.88617e-11	Atf3, Bcl3, Cd44, Cebpb, Cebpd, Socs3, Ecm1, Egr1, Egr2, Egr4, Fos, Fosb, Fosl1, Fosl2, Hmga1, Hspb1, Ier2, Ier3, Il11, Itga5, Junb, Mafk, Myc, Gadd45b, Cd244a, Odc1, Ptx3, Ccl12, Ccl2, Sphk1, Serpina3n, Timp1, Zfp36, Gadd45g, Hcar2, Wwtr1, Trib1, Arid5a, Csrnp1, Sbno2, Kdm6b, Dusp5, Ahnak2
positive regulation of nitrogen compound metabolic proces...	BP	3014	33	1.96273e-11	Atf3, Bcl3, Cd44, Cebpb, Cebpd, Egr1, Egr2, Egr4, Fos, Fosb, Fosl1, Fosl2, Hmga1, Hspb1, Ier2, Ier3, Il11, Itga5, Junb, Myc, Gadd45b, Ptx3, Ccl12, Ccl2, Sphk1, Zfp36, Gadd45g, Wwtr1, Trib1, Arid5a, Csrnp1, Sbno2, Kdm6b
multicellular organismal process	BP	7814	53	2.11787e-11	Adamts1, Atf3, Bcl3, Cd44, Cebpb, Cebpd, Socs3, Ecm1, S1pr3, Egr1, Egr2, Fos, Fosl1, Fosl2, Gpr3, Hmga1, Hspb1, Ier2, Ier3, Il1r1, Itga5, Itga7, Junb, Tm4sf1, Mafk, Myc, Gadd45b, Cd244a, Odc1, Ptx3, Msr1, Ccl12, Ccl2, Sphk1, Thbd, Timp1, Tnc, Zfp36, Gadd45g, Tnfrsf12a, C2cd4b, Rhoj, Hcar2, Wwtr1, Ucn2, Trib1, Arid5a, Csrnp1, Sbno2, Kdm6b, Dusp5, Fstl4, Vgf
response to stimulus	BP	8737	56	2.21713e-11	Atf3, Slc7a1, Bcl3, Cd44, Cebpb, Socs3, Ecm1, S1pr3, Egr1, Egr2, Egr4, Fos, Fosb, Fosl1, Fosl2, Gpr3, Hmga1, Hspb1, Ier2, Ier3, Il11, Il1r1, Itga5, Itga7, Junb, Myc, Gadd45b, Cd244a, Ptx3, Ccl12, Ccl2, Sphk1, Serpina3n, Thbd, Timp1, Tnc, Zfp36, Gadd45g, Tnfrsf12a, Pvr, C2cd4b, Srxn1, Rhoj, Hcar2, Wwtr1, Ucn2, Mchr1, Trib1, Arid5a, Csrnp1, Sbno2, Kdm6b, Gpr151, Dusp5, Fstl4, Vgf
developmental process	BP	5971	46	3.32448e-11	Adamts1, Atf3, Bcl3, Cd44, Cebpb, Cebpd, Socs3, Ecm1, S1pr3, Egr1, Egr2, Fos, Fosl1, Fosl2, Hspb1, Ier2, Il1r1, Itga5, Itga7, Junb, Tm4sf1, Mafk, Myc, Gadd45b, Odc1, Ptx3, Msr1, Ccl12, Ccl2, Sphk1, Thbd, Timp1, Tnc, Zfp36, Gadd45g, Tnfrsf12a, Rhoj, Wwtr1, Cdh22, Trib1, Arid5a, Csrnp1, Sbno2, Kdm6b, Fstl4, Vgf
positive regulation of macromolecule metabolic process	BP	3152	33	6.62782e-11	Atf3, Bcl3, Cd44, Cebpb, Cebpd, Egr1, Egr2, Egr4, Fos, Fosb, Fosl1, Fosl2, Hmga1, Hspb1, Ier2, Ier3, Il11, Itga5, Junb, Myc, Gadd45b, Ccl12, Ccl2, Sphk1, Tnc, Zfp36, Gadd45g, Wwtr1, Trib1, Arid5a, Csrnp1, Sbno2, Kdm6b
positive regulation of cellular metabolic process	BP	3154	33	6.74241e-11	Atf3, Bcl3, Cd44, Cebpb, Cebpd, Egr1, Egr2, Egr4, Fos, Fosb, Fosl1, Fosl2, Hmga1, Hspb1, Ier2, Il11, Itga5, Junb, Myc, Gadd45b, Cd244a, Ptx3, Ccl12, Ccl2, Sphk1, Zfp36, Gadd45g, Wwtr1, Trib1, Arid5a, Csrnp1, Sbno2, Kdm6b
positive regulation of transcription by RNA polymerase II	BP	1210	21	9.25663e-11	Atf3, Bcl3, Cebpb, Cebpd, Egr1, Egr2, Egr4, Fos, Fosb, Fosl1, Fosl2, Hmga1, Ier2, Il11, Junb, Myc, Wwtr1, Arid5a, Csrnp1, Sbno2, Kdm6b
cellular developmental process	BP	4261	38	1.16902e-10	Adamts1, Atf3, Bcl3, Cd44, Cebpb, Cebpd, Socs3, Ecm1, S1pr3, Egr1, Egr2, Fos, Fosl2, Hspb1, Ier2, Il1r1, Itga5, Itga7, Junb, Myc, Gadd45b, Ptx3, Msr1, Ccl12, Ccl2, Sphk1, Tnc, Zfp36, Gadd45g, Tnfrsf12a, Rhoj, Wwtr1, Cdh22, Trib1, Arid5a, Sbno2, Kdm6b, Fstl4
regulation of nitrogen compound metabolic process	BP	5000	41	1.69195e-10	Atf3, Bcl3, Cd44, Cebpb, Cebpd, Socs3, Ecm1, Egr1, Egr2, Egr4, Fos, Fosb, Fosl1, Fosl2, Hmga1, Hspb1, Ier2, Ier3, Il11, Itga5, Junb, Mafk, Myc, Gadd45b, Odc1, Ptx3, Ccl12, Ccl2, Sphk1, Serpina3n, Timp1, Zfp36, Gadd45g, Wwtr1, Trib1, Arid5a, Csrnp1, Sbno2, Kdm6b, Dusp5, Ahnak2
defense response	BP	1390	22	1.72309e-10	Bcl3, Cd44, Cebpb, Socs3, Ecm1, S1pr3, Ier3, Il1r1, Cd244a, Ptx3, Ccl12, Ccl2, Sphk1, Serpina3n, Timp1, Zfp36, Pvr, C2cd4b, Arid5a, Sbno2, Kdm6b, Vgf
system development	BP	4568	39	2.08486e-10	Adamts1, Atf3, Bcl3, Cd44, Cebpb, Cebpd, Socs3, Ecm1, Egr1, Egr2, Fos, Fosl1, Fosl2, Hspb1, Ier2, Il1r1, Itga5, Itga7, Junb, Mafk, Myc, Odc1, Ptx3, Ccl12, Ccl2, Sphk1, Tnc, Zfp36, Gadd45g, Tnfrsf12a, Rhoj, Wwtr1, Trib1, Arid5a, Csrnp1, Sbno2, Kdm6b, Fstl4, Vgf
inflammatory response	BP	670	16	2.53181e-10	Cd44, Cebpb, Socs3, Ecm1, S1pr3, Ier3, Il1r1, Ccl12, Ccl2, Sphk1, Serpina3n, Timp1, Zfp36, C2cd4b, Sbno2, Kdm6b
regulation of biological process	BP	10936	61	2.61198e-10	Adamts1, Atf3, Slc7a1, Bcl3, Cd44, Cebpb, Cebpd, Socs3, Ecm1, S1pr3, Egr1, Egr2, Egr4, Fos, Fosb, Fosl1, Fosl2, Gpr3, Hmga1, Hspb1, Ier2, Ier3, Il11, Il1r1, Itga5, Itga7, Junb, Mafk, Myc, Gadd45b, Cd244a, Odc1, Ptx3, Msr1, Ccl12, Ccl2, Sphk1, Serpina3n, Thbd, Timp1, Tnc, Zfp36, Gadd45g, Tnfrsf12a, Pvr, C2cd4b, Rhoj, Hcar2, Wwtr1, Ucn2, Mchr1, Trib1, Arid5a, Csrnp1, Sbno2, Kdm6b, Gpr151, Dusp5, Fs…
regulation of multicellular organismal process	BP	3165	32	3.7897e-10	Adamts1, Bcl3, Cd44, Cebpb, Cebpd, Ecm1, S1pr3, Egr1, Egr2, Fos, Gpr3, Hspb1, Il1r1, Itga5, Myc, Cd244a, Ccl2, Sphk1, Thbd, Timp1, Zfp36, Gadd45g, Tnfrsf12a, Rhoj, Hcar2, Wwtr1, Ucn2, Trib1, Arid5a, Kdm6b, Dusp5, Fstl4
positive regulation of biosynthetic process	BP	1915	25	4.03967e-10	Atf3, Bcl3, Cebpb, Cebpd, Egr1, Egr2, Egr4, Fos, Fosb, Fosl1, Fosl2, Hmga1, Hspb1, Ier2, Il11, Junb, Myc, Cd244a, Ptx3, Ccl2, Wwtr1, Arid5a, Csrnp1, Sbno2, Kdm6b
positive regulation of gene expression	BP	1940	25	5.30168e-10	Atf3, Bcl3, Cd44, Cebpb, Cebpd, Egr1, Egr2, Egr4, Fos, Fosb, Fosl1, Fosl2, Hmga1, Ier2, Il11, Junb, Myc, Ccl2, Tnc, Zfp36, Wwtr1, Arid5a, Csrnp1, Sbno2, Kdm6b
biological regulation	BP	11535	62	7.30938e-10	Adamts1, Atf3, Slc7a1, Bcl3, Cd44, Cebpb, Cebpd, Socs3, Ecm1, S1pr3, Egr1, Egr2, Egr4, Fos, Fosb, Fosl1, Fosl2, Gpr3, Hmga1, Hspb1, Ier2, Ier3, Il11, Il1r1, Itga5, Itga7, Junb, Mafk, Myc, Gadd45b, Cd244a, Odc1, Ptx3, Msr1, Ccl12, Ccl2, Sphk1, Serpina3n, Thbd, Timp1, Tnc, Zfp36, Gadd45g, Tnfrsf12a, Pvr, C2cd4b, Rhoj, Hcar2, Wwtr1, Ucn2, Mchr1, Trib1, Slc39a14, Arid5a, Csrnp1, Sbno2, Kdm6b, Gpr151,…
transcription regulatory region DNA binding	MF	976	18	1.03108e-09	Atf3, Cebpb, Cebpd, Egr1, Egr2, Egr4, Fos, Fosb, Fosl1, Fosl2, Hmga1, Ier2, Junb, Mafk, Myc, Hmga1b, Arid5a, Kdm6b
DNA-binding transcription activator activity, RNA polymer...	MF	436	13	1.04458e-09	Cebpb, Cebpd, Egr1, Egr2, Fos, Fosb, Fosl1, Fosl2, Hmga1, Ier2, Junb, Myc, Csrnp1
regulation of cellular metabolic process	BP	5296	41	1.0766e-09	Atf3, Bcl3, Cd44, Cebpb, Cebpd, Socs3, Ecm1, Egr1, Egr2, Egr4, Fos, Fosb, Fosl1, Fosl2, Hmga1, Hspb1, Ier2, Ier3, Il11, Itga5, Junb, Mafk, Myc, Gadd45b, Cd244a, Ptx3, Ccl12, Ccl2, Sphk1, Serpina3n, Timp1, Zfp36, Gadd45g, Wwtr1, Trib1, Arid5a, Csrnp1, Sbno2, Kdm6b, Dusp5, Ahnak2
regulatory region nucleic acid binding	MF	980	18	1.10017e-09	Atf3, Cebpb, Cebpd, Egr1, Egr2, Egr4, Fos, Fosb, Fosl1, Fosl2, Hmga1, Ier2, Junb, Mafk, Myc, Hmga1b, Arid5a, Kdm6b
response to external stimulus	BP	2189	26	1.22087e-09	Atf3, Bcl3, Cd44, Cebpb, Socs3, Egr2, Fos, Fosl1, Hspb1, Ier3, Il1r1, Junb, Myc, Ptx3, Ccl12, Ccl2, Sphk1, Serpina3n, Thbd, Zfp36, C2cd4b, Ucn2, Trib1, Arid5a, Sbno2, Vgf
transcription regulatory region sequence-specific DNA bin...	MF	867	17	1.30263e-09	Atf3, Cebpb, Cebpd, Egr1, Egr2, Egr4, Fos, Fosb, Fosl1, Fosl2, Hmga1, Ier2, Junb, Mafk, Myc, Hmga1b, Kdm6b
sequence-specific DNA binding	MF	1124	19	1.37088e-09	Atf3, Cebpb, Cebpd, Egr1, Egr2, Egr4, Fos, Fosb, Fosl1, Fosl2, Hmga1, Ier2, Junb, Mafk, Myc, Hmga1b, Arid5a, Csrnp1, Kdm6b
regulation of cellular process	BP	10245	58	1.37489e-09	Adamts1, Atf3, Slc7a1, Bcl3, Cd44, Cebpb, Cebpd, Socs3, Ecm1, S1pr3, Egr1, Egr2, Egr4, Fos, Fosb, Fosl1, Fosl2, Gpr3, Hmga1, Hspb1, Ier2, Ier3, Il11, Il1r1, Itga5, Itga7, Junb, Mafk, Myc, Gadd45b, Cd244a, Odc1, Ptx3, Msr1, Ccl12, Ccl2, Sphk1, Serpina3n, Timp1, Tnc, Zfp36, Gadd45g, Tnfrsf12a, Rhoj, Hcar2, Wwtr1, Ucn2, Mchr1, Trib1, Arid5a, Csrnp1, Sbno2, Kdm6b, Gpr151, Dusp5, Fstl4, Vgf, Ahnak2
positive regulation of cellular biosynthetic process	BP	1876	24	1.53371e-09	Atf3, Bcl3, Cebpb, Cebpd, Egr1, Egr2, Egr4, Fos, Fosb, Fosl1, Fosl2, Hmga1, Hspb1, Ier2, Il11, Junb, Myc, Cd244a, Ptx3, Wwtr1, Arid5a, Csrnp1, Sbno2, Kdm6b
sequence-specific double-stranded DNA binding	MF	910	17	2.6982e-09	Atf3, Cebpb, Cebpd, Egr1, Egr2, Egr4, Fos, Fosb, Fosl1, Fosl2, Hmga1, Ier2, Junb, Mafk, Myc, Hmga1b, Kdm6b
positive regulation of RNA metabolic process	BP	1613	22	2.81595e-09	Atf3, Bcl3, Cebpb, Cebpd, Egr1, Egr2, Egr4, Fos, Fosb, Fosl1, Fosl2, Hmga1, Ier2, Il11, Junb, Myc, Zfp36, Wwtr1, Arid5a, Csrnp1, Sbno2, Kdm6b
positive regulation of macromolecule biosynthetic process	BP	1774	23	2.91519e-09	Atf3, Bcl3, Cebpb, Cebpd, Egr1, Egr2, Egr4, Fos, Fosb, Fosl1, Fosl2, Hmga1, Hspb1, Ier2, Il11, Junb, Myc, Ccl2, Wwtr1, Arid5a, Csrnp1, Sbno2, Kdm6b
cell differentiation	BP	4068	35	2.95547e-09	Adamts1, Atf3, Bcl3, Cd44, Cebpb, Cebpd, Socs3, Ecm1, S1pr3, Egr1, Egr2, Fos, Fosl2, Hspb1, Ier2, Il1r1, Itga5, Junb, Myc, Gadd45b, Ptx3, Msr1, Ccl12, Ccl2, Sphk1, Tnc, Zfp36, Gadd45g, Tnfrsf12a, Wwtr1, Trib1, Arid5a, Sbno2, Kdm6b, Fstl4
regulation of transcription by RNA polymerase II	BP	1952	24	3.38122e-09	Atf3, Bcl3, Cebpb, Cebpd, Ecm1, Egr1, Egr2, Egr4, Fos, Fosb, Fosl1, Fosl2, Hmga1, Ier2, Il11, Junb, Mafk, Myc, Zfp36, Wwtr1, Arid5a, Csrnp1, Sbno2, Kdm6b
transcription regulator activity	MF	1331	20	3.4842e-09	Atf3, Bcl3, Cebpb, Cebpd, Egr1, Egr2, Egr4, Fos, Fosb, Fosl1, Fosl2, Hmga1, Ier2, Junb, Mafk, Myc, Wwtr1, Hmga1b, Arid5a, Csrnp1
regulation of gene expression	BP	3674	33	3.8102e-09	Atf3, Bcl3, Cd44, Cebpb, Cebpd, Ecm1, Egr1, Egr2, Egr4, Fos, Fosb, Fosl1, Fosl2, Hmga1, Ier2, Il11, Junb, Mafk, Myc, Msr1, Ccl2, Sphk1, Tnc, Zfp36, Wwtr1, Ucn2, Trib1, Arid5a, Csrnp1, Sbno2, Kdm6b, Dusp5, Ahnak2
regulation of biosynthetic process	BP	3471	32	3.98462e-09	Atf3, Bcl3, Cebpb, Cebpd, Ecm1, Egr1, Egr2, Egr4, Fos, Fosb, Fosl1, Fosl2, Hmga1, Hspb1, Ier2, Ier3, Il11, Junb, Mafk, Myc, Cd244a, Ptx3, Ccl2, Sphk1, Zfp36, Wwtr1, Trib1, Arid5a, Csrnp1, Sbno2, Kdm6b, Dusp5
positive regulation of transcription, DNA-templated	BP	1514	21	5.30791e-09	Atf3, Bcl3, Cebpb, Cebpd, Egr1, Egr2, Egr4, Fos, Fosb, Fosl1, Fosl2, Hmga1, Ier2, Il11, Junb, Myc, Wwtr1, Arid5a, Csrnp1, Sbno2, Kdm6b
positive regulation of nucleic acid-templated transcripti...	BP	1518	21	5.56116e-09	Atf3, Bcl3, Cebpb, Cebpd, Egr1, Egr2, Egr4, Fos, Fosb, Fosl1, Fosl2, Hmga1, Ier2, Il11, Junb, Myc, Wwtr1, Arid5a, Csrnp1, Sbno2, Kdm6b
positive regulation of RNA biosynthetic process	BP	1519	21	5.62621e-09	Atf3, Bcl3, Cebpb, Cebpd, Egr1, Egr2, Egr4, Fos, Fosb, Fosl1, Fosl2, Hmga1, Ier2, Il11, Junb, Myc, Wwtr1, Arid5a, Csrnp1, Sbno2, Kdm6b
transcription by RNA polymerase II	BP	2007	24	5.85266e-09	Atf3, Bcl3, Cebpb, Cebpd, Ecm1, Egr1, Egr2, Egr4, Fos, Fosb, Fosl1, Fosl2, Hmga1, Ier2, Il11, Junb, Mafk, Myc, Zfp36, Wwtr1, Arid5a, Csrnp1, Sbno2, Kdm6b
negative regulation of metabolic process	BP	2731	28	6.05599e-09	Atf3, Bcl3, Cd44, Cebpb, Cebpd, Socs3, Ecm1, Egr1, Hspb1, Ier3, Junb, Mafk, Myc, Gadd45b, Ptx3, Msr1, Sphk1, Serpina3n, Timp1, Zfp36, Gadd45g, Hcar2, Wwtr1, Ucn2, Trib1, Arid5a, Sbno2, Dusp5
cellular response to stimulus	BP	7239	47	8.15784e-09	Atf3, Slc7a1, Bcl3, Cd44, Cebpb, Socs3, Ecm1, S1pr3, Egr1, Egr2, Egr4, Fos, Fosb, Fosl1, Gpr3, Hmga1, Hspb1, Ier3, Il11, Il1r1, Itga5, Itga7, Junb, Myc, Gadd45b, Ccl12, Ccl2, Sphk1, Timp1, Tnc, Zfp36, Gadd45g, Tnfrsf12a, Srxn1, Rhoj, Hcar2, Wwtr1, Ucn2, Mchr1, Trib1, Arid5a, Csrnp1, Sbno2, Kdm6b, Gpr151, Dusp5, Fstl4
DNA-binding transcription factor activity	MF	981	17	8.26182e-09	Atf3, Bcl3, Cebpb, Cebpd, Egr1, Egr2, Egr4, Fos, Fosb, Fosl1, Fosl2, Hmga1, Ier2, Junb, Mafk, Myc, Csrnp1
negative regulation of nitrogen compound metabolic proces...	BP	2236	25	9.85041e-09	Atf3, Bcl3, Cd44, Cebpb, Cebpd, Socs3, Ecm1, Egr1, Hspb1, Ier3, Junb, Mafk, Myc, Gadd45b, Ptx3, Sphk1, Serpina3n, Timp1, Zfp36, Gadd45g, Wwtr1, Trib1, Arid5a, Sbno2, Dusp5
double-stranded DNA binding	MF	993	17	9.88894e-09	Atf3, Cebpb, Cebpd, Egr1, Egr2, Egr4, Fos, Fosb, Fosl1, Fosl2, Hmga1, Ier2, Junb, Mafk, Myc, Hmga1b, Kdm6b
positive regulation of multicellular organismal process	BP	1893	23	1.00243e-08	Adamts1, Bcl3, Cebpb, Cebpd, Ecm1, Egr1, Fos, Gpr3, Hspb1, Il1r1, Itga5, Myc, Cd244a, Ccl2, Sphk1, Gadd45g, Tnfrsf12a, Rhoj, Hcar2, Wwtr1, Trib1, Arid5a, Kdm6b
regulation of cellular biosynthetic process	BP	3400	31	1.05644e-08	Atf3, Bcl3, Cebpb, Cebpd, Ecm1, Egr1, Egr2, Egr4, Fos, Fosb, Fosl1, Fosl2, Hmga1, Hspb1, Ier2, Ier3, Il11, Junb, Mafk, Myc, Cd244a, Ptx3, Sphk1, Zfp36, Wwtr1, Trib1, Arid5a, Csrnp1, Sbno2, Kdm6b, Dusp5
DNA-binding transcription factor activity, RNA polymerase...	MF	754	15	1.16845e-08	Atf3, Cebpb, Cebpd, Egr1, Egr2, Egr4, Fos, Fosb, Fosl1, Fosl2, Hmga1, Ier2, Junb, Myc, Csrnp1
positive regulation of nucleobase-containing compound met...	BP	1807	22	2.23883e-08	Atf3, Bcl3, Cebpb, Cebpd, Egr1, Egr2, Egr4, Fos, Fosb, Fosl1, Fosl2, Hmga1, Ier2, Il11, Junb, Myc, Zfp36, Wwtr1, Arid5a, Csrnp1, Sbno2, Kdm6b
negative regulation of biological process	BP	5106	38	2.42858e-08	Adamts1, Atf3, Bcl3, Cd44, Cebpb, Cebpd, Socs3, Ecm1, S1pr3, Egr1, Fosl1, Hspb1, Ier3, Il11, Itga5, Junb, Mafk, Myc, Gadd45b, Ptx3, Msr1, Ccl12, Ccl2, Sphk1, Serpina3n, Thbd, Timp1, Tnc, Zfp36, Gadd45g, Hcar2, Wwtr1, Ucn2, Trib1, Arid5a, Sbno2, Dusp5, Fstl4
regulation of transcription, DNA-templated	BP	2730	27	2.76508e-08	Atf3, Bcl3, Cebpb, Cebpd, Ecm1, Egr1, Egr2, Egr4, Fos, Fosb, Fosl1, Fosl2, Hmga1, Ier2, Il11, Junb, Mafk, Myc, Sphk1, Zfp36, Wwtr1, Trib1, Arid5a, Csrnp1, Sbno2, Kdm6b, Dusp5
regulation of nucleic acid-templated transcription	BP	2738	27	2.94205e-08	Atf3, Bcl3, Cebpb, Cebpd, Ecm1, Egr1, Egr2, Egr4, Fos, Fosb, Fosl1, Fosl2, Hmga1, Ier2, Il11, Junb, Mafk, Myc, Sphk1, Zfp36, Wwtr1, Trib1, Arid5a, Csrnp1, Sbno2, Kdm6b, Dusp5
regulation of RNA biosynthetic process	BP	2747	27	3.15383e-08	Atf3, Bcl3, Cebpb, Cebpd, Ecm1, Egr1, Egr2, Egr4, Fos, Fosb, Fosl1, Fosl2, Hmga1, Ier2, Il11, Junb, Mafk, Myc, Sphk1, Zfp36, Wwtr1, Trib1, Arid5a, Csrnp1, Sbno2, Kdm6b, Dusp5
RNA polymerase II regulatory region sequence-specific DNA...	MF	823	15	3.71869e-08	Atf3, Cebpb, Cebpd, Egr1, Egr2, Egr4, Fos, Fosb, Fosl1, Fosl2, Ier2, Junb, Mafk, Myc, Kdm6b
blood vessel development	BP	709	14	4.21379e-08	Adamts1, Socs3, Ecm1, Egr1, Fosl1, Hspb1, Itga5, Itga7, Junb, Ccl12, Ccl2, Sphk1, Tnfrsf12a, Rhoj
RNA polymerase II regulatory region DNA binding	MF	831	15	4.22182e-08	Atf3, Cebpb, Cebpd, Egr1, Egr2, Egr4, Fos, Fosb, Fosl1, Fosl2, Ier2, Junb, Mafk, Myc, Kdm6b
regulation of RNA metabolic process	BP	2988	28	4.38929e-08	Atf3, Bcl3, Cebpb, Cebpd, Ecm1, Egr1, Egr2, Egr4, Fos, Fosb, Fosl1, Fosl2, Hmga1, Ier2, Il11, Junb, Mafk, Myc, Sphk1, Zfp36, Wwtr1, Trib1, Arid5a, Csrnp1, Sbno2, Kdm6b, Dusp5, Ahnak2
negative regulation of cellular metabolic process	BP	2412	25	4.48051e-08	Atf3, Bcl3, Cd44, Cebpb, Cebpd, Socs3, Ecm1, Egr1, Hspb1, Ier3, Junb, Mafk, Myc, Gadd45b, Ptx3, Sphk1, Serpina3n, Timp1, Zfp36, Gadd45g, Wwtr1, Trib1, Arid5a, Sbno2, Dusp5
transcription, DNA-templated	BP	2818	27	5.40115e-08	Atf3, Bcl3, Cebpb, Cebpd, Ecm1, Egr1, Egr2, Egr4, Fos, Fosb, Fosl1, Fosl2, Hmga1, Ier2, Il11, Junb, Mafk, Myc, Sphk1, Zfp36, Wwtr1, Trib1, Arid5a, Csrnp1, Sbno2, Kdm6b, Dusp5
nucleic acid-templated transcription	BP	2826	27	5.73221e-08	Atf3, Bcl3, Cebpb, Cebpd, Ecm1, Egr1, Egr2, Egr4, Fos, Fosb, Fosl1, Fosl2, Hmga1, Ier2, Il11, Junb, Mafk, Myc, Sphk1, Zfp36, Wwtr1, Trib1, Arid5a, Csrnp1, Sbno2, Kdm6b, Dusp5
RNA biosynthetic process	BP	2839	27	6.311e-08	Atf3, Bcl3, Cebpb, Cebpd, Ecm1, Egr1, Egr2, Egr4, Fos, Fosb, Fosl1, Fosl2, Hmga1, Ier2, Il11, Junb, Mafk, Myc, Sphk1, Zfp36, Wwtr1, Trib1, Arid5a, Csrnp1, Sbno2, Kdm6b, Dusp5
regulation of macromolecule biosynthetic process	BP	3244	29	6.36375e-08	Atf3, Bcl3, Cebpb, Cebpd, Ecm1, Egr1, Egr2, Egr4, Fos, Fosb, Fosl1, Fosl2, Hmga1, Hspb1, Ier2, Il11, Junb, Mafk, Myc, Ccl2, Sphk1, Zfp36, Wwtr1, Trib1, Arid5a, Csrnp1, Sbno2, Kdm6b, Dusp5
regulation of protein metabolic process	BP	2648	26	6.49762e-08	Atf3, Bcl3, Cd44, Cebpb, Socs3, Ecm1, Egr1, Hspb1, Ier3, Il11, Itga5, Myc, Gadd45b, Odc1, Ptx3, Ccl12, Ccl2, Sphk1, Serpina3n, Timp1, Zfp36, Gadd45g, Wwtr1, Trib1, Arid5a, Dusp5
regulation of developmental process	BP	2654	26	6.80295e-08	Adamts1, Cd44, Cebpb, Cebpd, Socs3, Ecm1, S1pr3, Egr1, Fos, Hspb1, Il1r1, Itga5, Itga7, Junb, Myc, Msr1, Ccl12, Ccl2, Sphk1, Timp1, Zfp36, Tnfrsf12a, Rhoj, Wwtr1, Trib1, Fstl4
regulation of response to stimulus	BP	3685	31	7.17326e-08	Atf3, Slc7a1, Bcl3, Cd44, Cebpb, Socs3, Ecm1, Egr1, Gpr3, Hspb1, Ier3, Il11, Il1r1, Myc, Gadd45b, Ccl12, Ccl2, Sphk1, Thbd, Timp1, Zfp36, Gadd45g, Tnfrsf12a, Pvr, C2cd4b, Wwtr1, Trib1, Arid5a, Sbno2, Dusp5, Fstl4
vasculature development	BP	741	14	7.26865e-08	Adamts1, Socs3, Ecm1, Egr1, Fosl1, Hspb1, Itga5, Itga7, Junb, Ccl12, Ccl2, Sphk1, Tnfrsf12a, Rhoj
negative regulation of macromolecule metabolic process	BP	2475	25	7.44498e-08	Atf3, Bcl3, Cd44, Cebpb, Cebpd, Socs3, Ecm1, Egr1, Hspb1, Junb, Mafk, Myc, Gadd45b, Ptx3, Msr1, Serpina3n, Timp1, Zfp36, Gadd45g, Wwtr1, Ucn2, Trib1, Arid5a, Sbno2, Dusp5
regulation of nucleobase-containing compound metabolic pr...	BP	3284	29	8.34983e-08	Atf3, Bcl3, Cebpb, Cebpd, Ecm1, Egr1, Egr2, Egr4, Fos, Fosb, Fosl1, Fosl2, Hmga1, Ier2, Ier3, Il11, Junb, Mafk, Myc, Sphk1, Zfp36, Wwtr1, Trib1, Arid5a, Csrnp1, Sbno2, Kdm6b, Dusp5, Ahnak2
cardiovascular system development	BP	754	14	9.00081e-08	Adamts1, Socs3, Ecm1, Egr1, Fosl1, Hspb1, Itga5, Itga7, Junb, Ccl12, Ccl2, Sphk1, Tnfrsf12a, Rhoj
regulation of response to external stimulus	BP	757	14	9.45016e-08	Cd44, Cebpb, Socs3, Hspb1, Ier3, Il1r1, Ccl12, Ccl2, Sphk1, Thbd, Zfp36, C2cd4b, Trib1, Sbno2
cell proliferation	BP	1961	22	9.61339e-08	Adamts1, Atf3, Cd44, Cebpb, Ecm1, Egr1, Fosl1, Fosl2, Il11, Junb, Myc, Cd244a, Odc1, Ccl12, Ccl2, Sphk1, Timp1, Tnc, Zfp36, Wwtr1, Ucn2, Trib1
regulation of cell proliferation	BP	1625	20	9.7756e-08	Adamts1, Atf3, Cd44, Cebpb, Ecm1, Egr1, Fosl1, Fosl2, Il11, Myc, Cd244a, Odc1, Ccl12, Ccl2, Sphk1, Timp1, Tnc, Zfp36, Wwtr1, Trib1
regulation of apoptotic process	BP	1483	19	1.18787e-07	Atf3, Bcl3, Cd44, Cebpb, Socs3, Egr1, Fosl1, Hspb1, Ier3, Itga5, Myc, Gadd45b, Ccl12, Sphk1, Timp1, Zfp36, Gadd45g, Tnfrsf12a, Hcar2
regulation of cell death	BP	1652	20	1.27851e-07	Atf3, Bcl3, Cd44, Cebpb, Socs3, Egr1, Fos, Fosl1, Hspb1, Ier3, Itga5, Myc, Gadd45b, Ccl12, Sphk1, Timp1, Zfp36, Gadd45g, Tnfrsf12a, Hcar2
DNA binding	MF	1994	22	1.28909e-07	Atf3, Bcl3, Cebpb, Cebpd, Egr1, Egr2, Egr4, Fos, Fosb, Fosl1, Fosl2, Hmga1, Ier2, Junb, Mafk, Myc, Sphk1, Zfp36, Hmga1b, Arid5a, Csrnp1, Kdm6b
animal organ development	BP	3352	29	1.31151e-07	Adamts1, Atf3, Bcl3, Cd44, Cebpb, Cebpd, Socs3, Ecm1, Egr1, Egr2, Fos, Fosl1, Fosl2, Junb, Myc, Odc1, Ptx3, Sphk1, Tnc, Zfp36, Gadd45g, Rhoj, Wwtr1, Trib1, Arid5a, Csrnp1, Sbno2, Kdm6b, Vgf
response to organic substance	BP	2757	26	1.46542e-07	Atf3, Cd44, Cebpb, Socs3, Ecm1, Egr1, Egr2, Egr4, Fos, Fosl2, Hspb1, Ier2, Il1r1, Junb, Myc, Ccl12, Ccl2, Sphk1, Serpina3n, Timp1, Zfp36, Ucn2, Trib1, Arid5a, Sbno2, Vgf
regulation of programmed cell death	BP	1504	19	1.47905e-07	Atf3, Bcl3, Cd44, Cebpb, Socs3, Egr1, Fosl1, Hspb1, Ier3, Itga5, Myc, Gadd45b, Ccl12, Sphk1, Timp1, Zfp36, Gadd45g, Tnfrsf12a, Hcar2
positive regulation of developmental process	BP	1514	19	1.63962e-07	Adamts1, Cebpb, Cebpd, Socs3, Ecm1, Egr1, Fos, Hspb1, Il1r1, Itga5, Junb, Myc, Msr1, Sphk1, Zfp36, Tnfrsf12a, Rhoj, Wwtr1, Trib1
cell death	BP	2027	22	1.71794e-07	Atf3, Bcl3, Cd44, Cebpb, Socs3, Egr1, Emp1, Fos, Fosl1, Hspb1, Ier3, Itga5, Myc, Gadd45b, Ccl12, Sphk1, Timp1, Zfp36, Gadd45g, Tnfrsf12a, Hcar2, Csrnp1
RNA polymerase II proximal promoter sequence-specific DNA...	MF	563	12	1.93237e-07	Atf3, Cebpb, Cebpd, Egr2, Fos, Fosb, Fosl1, Fosl2, Junb, Mafk, Myc, Kdm6b
proximal promoter sequence-specific DNA binding	MF	575	12	2.42168e-07	Atf3, Cebpb, Cebpd, Egr2, Fos, Fosb, Fosl1, Fosl2, Junb, Mafk, Myc, Kdm6b
nucleobase-containing compound biosynthetic process	BP	3239	28	2.46587e-07	Atf3, Bcl3, Cebpb, Cebpd, Ecm1, Egr1, Egr2, Egr4, Fos, Fosb, Fosl1, Fosl2, Hmga1, Ier2, Ier3, Il11, Junb, Mafk, Myc, Sphk1, Zfp36, Wwtr1, Trib1, Arid5a, Csrnp1, Sbno2, Kdm6b, Dusp5
response to cytokine	BP	835	14	3.11496e-07	Cebpb, Socs3, Ecm1, Egr1, Il1r1, Junb, Myc, Ccl12, Ccl2, Sphk1, Serpina3n, Timp1, Zfp36, Sbno2
heterocycle biosynthetic process	BP	3300	28	3.64902e-07	Atf3, Bcl3, Cebpb, Cebpd, Ecm1, Egr1, Egr2, Egr4, Fos, Fosb, Fosl1, Fosl2, Hmga1, Ier2, Ier3, Il11, Junb, Mafk, Myc, Sphk1, Zfp36, Wwtr1, Trib1, Arid5a, Csrnp1, Sbno2, Kdm6b, Dusp5
anatomical structure morphogenesis	BP	2690	25	3.73169e-07	Adamts1, Bcl3, Cd44, Cebpb, Socs3, Ecm1, Egr2, Hspb1, Itga5, Itga7, Junb, Tm4sf1, Myc, Ccl12, Ccl2, Sphk1, Tnc, Tnfrsf12a, Rhoj, Wwtr1, Cdh22, Csrnp1, Sbno2, Kdm6b, Fstl4
aromatic compound biosynthetic process	BP	3313	28	3.96171e-07	Atf3, Bcl3, Cebpb, Cebpd, Ecm1, Egr1, Egr2, Egr4, Fos, Fosb, Fosl1, Fosl2, Hmga1, Ier2, Ier3, Il11, Junb, Mafk, Myc, Sphk1, Zfp36, Wwtr1, Trib1, Arid5a, Csrnp1, Sbno2, Kdm6b, Dusp5
anatomical structure formation involved in morphogenesis	BP	1147	16	4.7101e-07	Adamts1, Bcl3, Cd44, Ecm1, Egr2, Hspb1, Itga5, Junb, Tm4sf1, Ccl12, Ccl2, Sphk1, Tnfrsf12a, Rhoj, Sbno2, Kdm6b
response to chemical	BP	3789	30	5.11788e-07	Atf3, Slc7a1, Cd44, Cebpb, Socs3, Ecm1, Egr1, Egr2, Egr4, Fos, Fosb, Fosl2, Hspb1, Ier2, Il1r1, Junb, Myc, Ccl12, Ccl2, Sphk1, Serpina3n, Timp1, Zfp36, Srxn1, Ucn2, Trib1, Arid5a, Sbno2, Kdm6b, Vgf
regulation of cellular macromolecule biosynthetic process	BP	3154	27	5.48906e-07	Atf3, Bcl3, Cebpb, Cebpd, Ecm1, Egr1, Egr2, Egr4, Fos, Fosb, Fosl1, Fosl2, Hmga1, Ier2, Il11, Junb, Mafk, Myc, Sphk1, Zfp36, Wwtr1, Trib1, Arid5a, Csrnp1, Sbno2, Kdm6b, Dusp5
regulation of response to stress	BP	1318	17	5.78181e-07	Cd44, Cebpb, Socs3, Hspb1, Ier3, Il1r1, Myc, Gadd45b, Ccl2, Sphk1, Thbd, Zfp36, Gadd45g, Tnfrsf12a, Pvr, C2cd4b, Sbno2
cell communication	BP	6249	40	5.92001e-07	Atf3, Slc7a1, Bcl3, Cd44, Cebpb, Socs3, Ecm1, S1pr3, Egr1, Fos, Fosl1, Gpr3, Hspb1, Ier3, Il11, Il1r1, Itga5, Itga7, Myc, Gadd45b, Ccl12, Ccl2, Sphk1, Timp1, Tnc, Zfp36, Gadd45g, Tnfrsf12a, Sv2c, Rhoj, Hcar2, Wwtr1, Ucn2, Mchr1, Trib1, Csrnp1, Gpr151, Dusp5, Fstl4, Vgf
apoptotic process	BP	1830	20	6.59293e-07	Atf3, Bcl3, Cd44, Cebpb, Socs3, Egr1, Fosl1, Hspb1, Ier3, Itga5, Myc, Gadd45b, Ccl12, Sphk1, Timp1, Zfp36, Gadd45g, Tnfrsf12a, Hcar2, Csrnp1
regulation of cell communication	BP	3187	27	6.76736e-07	Atf3, Slc7a1, Bcl3, Cd44, Socs3, Ecm1, Egr1, Gpr3, Hspb1, Ier3, Il11, Il1r1, Myc, Gadd45b, Ccl12, Ccl2, Sphk1, Timp1, Gadd45g, Tnfrsf12a, Hcar2, Wwtr1, Ucn2, Trib1, Dusp5, Fstl4, Vgf
tube morphogenesis	BP	894	14	7.05808e-07	Adamts1, Cd44, Ecm1, Hspb1, Itga5, Itga7, Junb, Myc, Ccl12, Ccl2, Sphk1, Tnc, Tnfrsf12a, Rhoj
cellular process	BP	14901	66	7.14983e-07	Adamts1, Atf3, Slc7a1, Bcl3, Cd44, Cebpb, Cebpd, Socs3, Ecm1, S1pr3, Egr1, Egr2, Egr4, Emp1, Fos, Fosb, Fosl1, Fosl2, Gpr3, Hmga1, Hspb1, Ier2, Ier3, Il11, Il1r1, Itga5, Itga7, Junb, Loxl1, Mafk, Myc, Gadd45b, Cd244a, Odc1, Ptx3, Msr1, Ccl12, Ccl2, Sphk1, Serpina3n, Timp1, Tnc, Zfp36, Gadd45g, Tnfrsf12a, Pvr, Tubb6, Sv2c, Srxn1, Rhoj, Hcar2, Wwtr1, Cdh22, Ucn2, Mchr1, Trib1, Slc39a14, Arid5a, Csr…
cellular nitrogen compound biosynthetic process	BP	3861	30	7.73245e-07	Atf3, Bcl3, Cebpb, Cebpd, Ecm1, Egr1, Egr2, Egr4, Fos, Fosb, Fosl1, Fosl2, Hmga1, Ier2, Ier3, Il11, Junb, Mafk, Myc, Odc1, Ptx3, Sphk1, Zfp36, Wwtr1, Trib1, Arid5a, Csrnp1, Sbno2, Kdm6b, Dusp5
regulation of signaling	BP	3209	27	7.76791e-07	Atf3, Slc7a1, Bcl3, Cd44, Socs3, Ecm1, Egr1, Gpr3, Hspb1, Ier3, Il11, Il1r1, Myc, Gadd45b, Ccl12, Ccl2, Sphk1, Timp1, Gadd45g, Tnfrsf12a, Hcar2, Wwtr1, Ucn2, Trib1, Dusp5, Fstl4, Vgf
gene expression	BP	4559	33	8.01159e-07	Atf3, Bcl3, Cd44, Cebpb, Cebpd, Ecm1, Egr1, Egr2, Egr4, Fos, Fosb, Fosl1, Fosl2, Hmga1, Ier2, Il11, Junb, Mafk, Myc, Msr1, Ccl2, Sphk1, Tnc, Zfp36, Wwtr1, Ucn2, Trib1, Arid5a, Csrnp1, Sbno2, Kdm6b, Dusp5, Ahnak2
organic cyclic compound biosynthetic process	BP	3432	28	8.23835e-07	Atf3, Bcl3, Cebpb, Cebpd, Ecm1, Egr1, Egr2, Egr4, Fos, Fosb, Fosl1, Fosl2, Hmga1, Ier2, Ier3, Il11, Junb, Mafk, Myc, Sphk1, Zfp36, Wwtr1, Trib1, Arid5a, Csrnp1, Sbno2, Kdm6b, Dusp5
negative regulation of protein metabolic process	BP	1055	15	9.01017e-07	Atf3, Bcl3, Cd44, Socs3, Ecm1, Hspb1, Gadd45b, Ptx3, Serpina3n, Timp1, Zfp36, Gadd45g, Wwtr1, Trib1, Dusp5
negative regulation of cellular process	BP	4584	33	9.11594e-07	Atf3, Bcl3, Cd44, Cebpb, Cebpd, Socs3, Ecm1, S1pr3, Egr1, Fosl1, Hspb1, Ier3, Il11, Itga5, Junb, Mafk, Myc, Gadd45b, Ptx3, Ccl12, Sphk1, Serpina3n, Timp1, Tnc, Zfp36, Gadd45g, Wwtr1, Ucn2, Trib1, Arid5a, Sbno2, Dusp5, Fstl4
programmed cell death	BP	1870	20	9.26733e-07	Atf3, Bcl3, Cd44, Cebpb, Socs3, Egr1, Fosl1, Hspb1, Ier3, Itga5, Myc, Gadd45b, Ccl12, Sphk1, Timp1, Zfp36, Gadd45g, Tnfrsf12a, Hcar2, Csrnp1
response to biotic stimulus	BP	917	14	9.54227e-07	Bcl3, Cebpb, Ier3, Junb, Ptx3, Ccl12, Ccl2, Serpina3n, Zfp36, Pvr, Trib1, Arid5a, Sbno2, Vgf
macromolecule metabolic process	BP	8030	46	9.66748e-07	Adamts1, Atf3, Bcl3, Cd44, Cebpb, Cebpd, Socs3, Ecm1, Egr1, Egr2, Egr4, Fos, Fosb, Fosl1, Fosl2, Hmga1, Hspb1, Ier2, Ier3, Il11, Itga5, Junb, Loxl1, Mafk, Myc, Gadd45b, Odc1, Ptx3, Msr1, Ccl12, Ccl2, Sphk1, Serpina3n, Timp1, Tnc, Zfp36, Gadd45g, Wwtr1, Ucn2, Trib1, Arid5a, Csrnp1, Sbno2, Kdm6b, Dusp5, Ahnak2
regulation of vasculature development	BP	337	9	1.18287e-06	Adamts1, Ecm1, Egr1, Hspb1, Itga5, Ccl2, Sphk1, Tnfrsf12a, Rhoj
response to oxygen-containing compound	BP	1390	17	1.20691e-06	Cebpb, Socs3, Egr1, Egr2, Fos, Fosl2, Junb, Ccl12, Ccl2, Sphk1, Serpina3n, Zfp36, Trib1, Arid5a, Sbno2, Kdm6b, Vgf
positive regulation of cell differentiation	BP	1083	15	1.24949e-06	Adamts1, Cebpb, Cebpd, Socs3, Fos, Hspb1, Il1r1, Junb, Myc, Msr1, Sphk1, Zfp36, Tnfrsf12a, Wwtr1, Trib1
protein binding	MF	8697	48	1.2951e-06	Adamts1, Atf3, Bcl3, Cd44, Cebpb, Cebpd, Socs3, Ecm1, S1pr3, Egr1, Egr2, Fos, Hmga1, Hspb1, Ier3, Il11, Il1r1, Itga5, Itga7, Junb, Loxl1, Mafk, Myc, Gadd45b, Cd244a, Odc1, Ptx3, Ccl12, Ccl2, Sphk1, Timp1, Tnc, Zfp36, Gadd45g, Tnfrsf12a, Pvr, Rhoj, Wwtr1, Cdh22, Hmga1b, Ucn2, Mchr1, Trib1, Arid5a, Sbno2, Kdm6b, Fstl4, Vgf
negative regulation of catalytic activity	BP	675	12	1.31543e-06	Cd44, Ecm1, Hspb1, Gadd45b, Ptx3, Serpina3n, Timp1, Zfp36, Gadd45g, Wwtr1, Trib1, Dusp5
immune system process	BP	2286	22	1.34802e-06	Bcl3, Cd44, Cebpb, Cebpd, Ecm1, Egr1, Fos, Il1r1, Junb, Myc, Cd244a, Ptx3, Ccl12, Ccl2, Sphk1, Zfp36, Gadd45g, Pvr, Hcar2, Trib1, Arid5a, Sbno2
regulation of inflammatory response	BP	343	9	1.36829e-06	Cd44, Cebpb, Socs3, Ier3, Il1r1, Sphk1, Zfp36, C2cd4b, Sbno2
cell motility	BP	1570	18	1.38935e-06	Adamts1, Cd44, Ecm1, Egr1, Hspb1, Ier2, Il1r1, Itga5, Itga7, Myc, Ccl12, Ccl2, Sphk1, Timp1, Tnfrsf12a, Pvr, Rhoj, Trib1
localization of cell	BP	1570	18	1.38935e-06	Adamts1, Cd44, Ecm1, Egr1, Hspb1, Ier2, Il1r1, Itga5, Itga7, Myc, Ccl12, Ccl2, Sphk1, Timp1, Tnfrsf12a, Pvr, Rhoj, Trib1
signaling	BP	6182	39	1.42202e-06	Atf3, Slc7a1, Bcl3, Cd44, Cebpb, Socs3, Ecm1, S1pr3, Egr1, Fos, Gpr3, Hspb1, Ier3, Il11, Il1r1, Itga5, Itga7, Myc, Gadd45b, Ccl12, Ccl2, Sphk1, Timp1, Tnc, Zfp36, Gadd45g, Tnfrsf12a, Sv2c, Rhoj, Hcar2, Wwtr1, Ucn2, Mchr1, Trib1, Csrnp1, Gpr151, Dusp5, Fstl4, Vgf
tube development	BP	1096	15	1.44923e-06	Adamts1, Cd44, Ecm1, Hspb1, Itga5, Itga7, Junb, Myc, Ccl12, Ccl2, Sphk1, Tnc, Tnfrsf12a, Rhoj, Wwtr1
cell surface receptor signaling pathway	BP	2308	22	1.58285e-06	Atf3, Cd44, Socs3, Ecm1, S1pr3, Egr1, Fos, Hspb1, Il1r1, Itga5, Itga7, Myc, Ccl12, Ccl2, Sphk1, Timp1, Tnfrsf12a, Wwtr1, Mchr1, Trib1, Csrnp1, Fstl4
signaling receptor binding	MF	1585	18	1.59194e-06	Cd44, Cebpb, Ecm1, S1pr3, Hmga1, Il11, Il1r1, Itga5, Itga7, Cd244a, Ccl12, Ccl2, Timp1, Hmga1b, Ucn2, Mchr1, Arid5a, Vgf
positive regulation of cell proliferation	BP	959	14	1.61766e-06	Adamts1, Atf3, Ecm1, Egr1, Fosl2, Il11, Myc, Cd244a, Odc1, Ccl2, Sphk1, Timp1, Tnc, Wwtr1
macromolecule biosynthetic process	BP	3997	30	1.63666e-06	Atf3, Bcl3, Cebpb, Cebpd, Ecm1, Egr1, Egr2, Egr4, Fos, Fosb, Fosl1, Fosl2, Hmga1, Hspb1, Ier2, Il11, Junb, Mafk, Myc, Ccl2, Sphk1, Zfp36, Gadd45g, Wwtr1, Trib1, Arid5a, Csrnp1, Sbno2, Kdm6b, Dusp5
cellular response to chemical stimulus	BP	2710	24	1.67933e-06	Atf3, Cd44, Cebpb, Socs3, Ecm1, Egr1, Egr2, Egr4, Fos, Fosb, Hspb1, Il1r1, Junb, Myc, Ccl12, Ccl2, Sphk1, Zfp36, Srxn1, Ucn2, Trib1, Arid5a, Sbno2, Kdm6b
cell migration	BP	1425	17	1.69671e-06	Adamts1, Cd44, Ecm1, Egr1, Hspb1, Il1r1, Itga5, Itga7, Myc, Ccl12, Ccl2, Sphk1, Timp1, Tnfrsf12a, Pvr, Rhoj, Trib1
cellular response to organic substance	BP	2141	21	1.86957e-06	Atf3, Cd44, Cebpb, Socs3, Ecm1, Egr1, Egr2, Egr4, Fos, Hspb1, Il1r1, Junb, Myc, Ccl12, Ccl2, Sphk1, Zfp36, Ucn2, Trib1, Arid5a, Sbno2
circulatory system development	BP	1123	15	1.95861e-06	Adamts1, Socs3, Ecm1, Egr1, Fosl1, Hspb1, Itga5, Itga7, Junb, Ccl12, Ccl2, Sphk1, Tnfrsf12a, Rhoj, Kdm6b
biosynthetic process	BP	4981	34	1.97081e-06	Atf3, Bcl3, Cebpb, Cebpd, Ecm1, Egr1, Egr2, Egr4, Fos, Fosb, Fosl1, Fosl2, Hmga1, Hspb1, Ier2, Ier3, Il11, Junb, Mafk, Myc, Cd244a, Odc1, Ptx3, Ccl2, Sphk1, Zfp36, Gadd45g, Wwtr1, Trib1, Arid5a, Csrnp1, Sbno2, Kdm6b, Dusp5
locomotion	BP	1785	19	2.00367e-06	Adamts1, Cd44, Ecm1, Egr1, Egr2, Hspb1, Ier2, Il1r1, Itga5, Itga7, Myc, Ccl12, Ccl2, Sphk1, Timp1, Tnfrsf12a, Pvr, Rhoj, Trib1
regulation of signal transduction	BP	2740	24	2.04456e-06	Atf3, Slc7a1, Bcl3, Cd44, Socs3, Ecm1, Egr1, Gpr3, Hspb1, Ier3, Il11, Il1r1, Myc, Gadd45b, Ccl12, Ccl2, Sphk1, Timp1, Gadd45g, Tnfrsf12a, Wwtr1, Trib1, Dusp5, Fstl4
cytokine biosynthetic process	BP	118	6	2.05031e-06	Bcl3, Cebpb, Egr1, Hspb1, Zfp36, Gadd45g
transcription factor binding	MF	706	12	2.09598e-06	Bcl3, Cebpb, Egr1, Egr2, Fos, Hmga1, Junb, Mafk, Myc, Hmga1b, Trib1, Arid5a
response to lipopolysaccharide	BP	271	8	2.30636e-06	Cebpb, Junb, Ccl12, Ccl2, Zfp36, Trib1, Arid5a, Sbno2
cytokine metabolic process	BP	122	6	2.49012e-06	Bcl3, Cebpb, Egr1, Hspb1, Zfp36, Gadd45g
cellular response to lipopolysaccharide	BP	196	7	2.94924e-06	Cebpb, Ccl12, Ccl2, Zfp36, Trib1, Arid5a, Sbno2
regulation of localization	BP	2801	24	3.02283e-06	Adamts1, Cebpb, Ecm1, Egr1, Hspb1, Ier3, Il11, Il1r1, Itga5, Myc, Cd244a, Ptx3, Msr1, Ccl12, Ccl2, Sphk1, Timp1, Zfp36, Rhoj, Hcar2, Ucn2, Mchr1, Trib1, Arid5a
RNA metabolic process	BP	3676	28	3.31876e-06	Atf3, Bcl3, Cebpb, Cebpd, Ecm1, Egr1, Egr2, Egr4, Fos, Fosb, Fosl1, Fosl2, Hmga1, Ier2, Il11, Junb, Mafk, Myc, Sphk1, Zfp36, Wwtr1, Trib1, Arid5a, Csrnp1, Sbno2, Kdm6b, Dusp5, Ahnak2
cytokine production	BP	740	12	3.40054e-06	Bcl3, Cebpb, S1pr3, Egr1, Hspb1, Il1r1, Cd244a, Ccl2, Sphk1, Zfp36, Gadd45g, Arid5a
regulation of phosphate metabolic process	BP	1675	18	3.48369e-06	Atf3, Cd44, Socs3, Egr1, Hspb1, Ier3, Il11, Itga5, Myc, Gadd45b, Cd244a, Ccl12, Ccl2, Sphk1, Gadd45g, Wwtr1, Trib1, Dusp5
regulation of phosphorus metabolic process	BP	1676	18	3.51305e-06	Atf3, Cd44, Socs3, Egr1, Hspb1, Ier3, Il11, Itga5, Myc, Gadd45b, Cd244a, Ccl12, Ccl2, Sphk1, Gadd45g, Wwtr1, Trib1, Dusp5
blood vessel morphogenesis	BP	615	11	3.59159e-06	Adamts1, Ecm1, Hspb1, Itga5, Itga7, Junb, Ccl12, Ccl2, Sphk1, Tnfrsf12a, Rhoj
response to other organism	BP	882	13	3.61352e-06	Bcl3, Cebpb, Ier3, Junb, Ptx3, Ccl12, Ccl2, Serpina3n, Zfp36, Trib1, Arid5a, Sbno2, Vgf
regulation of cell migration	BP	883	13	3.65842e-06	Adamts1, Ecm1, Egr1, Hspb1, Il1r1, Itga5, Myc, Ccl12, Ccl2, Sphk1, Timp1, Rhoj, Trib1
response to external biotic stimulus	BP	884	13	3.70381e-06	Bcl3, Cebpb, Ier3, Junb, Ptx3, Ccl12, Ccl2, Serpina3n, Zfp36, Trib1, Arid5a, Sbno2, Vgf
response to molecule of bacterial origin	BP	289	8	3.71112e-06	Cebpb, Junb, Ccl12, Ccl2, Zfp36, Trib1, Arid5a, Sbno2
cellular response to molecule of bacterial origin	BP	204	7	3.84118e-06	Cebpb, Ccl12, Ccl2, Zfp36, Trib1, Arid5a, Sbno2
regulation of phosphorylation	BP	1516	17	3.92183e-06	Atf3, Cd44, Socs3, Egr1, Hspb1, Ier3, Il11, Itga5, Myc, Gadd45b, Ccl12, Ccl2, Sphk1, Gadd45g, Wwtr1, Trib1, Dusp5
cellular response to interleukin-1	BP	75	5	4.04539e-06	Cebpb, Egr1, Il1r1, Ccl12, Ccl2
organic substance biosynthetic process	BP	4889	33	4.06147e-06	Atf3, Bcl3, Cebpb, Cebpd, Ecm1, Egr1, Egr2, Egr4, Fos, Fosb, Fosl1, Fosl2, Hmga1, Hspb1, Ier2, Ier3, Il11, Junb, Mafk, Myc, Cd244a, Odc1, Ccl2, Sphk1, Zfp36, Gadd45g, Wwtr1, Trib1, Arid5a, Csrnp1, Sbno2, Kdm6b, Dusp5
response to bacterium	BP	625	11	4.18871e-06	Bcl3, Cebpb, Junb, Ccl12, Ccl2, Serpina3n, Zfp36, Trib1, Arid5a, Sbno2, Vgf
regulation of cellular protein metabolic process	BP	2459	22	4.5172e-06	Atf3, Bcl3, Cd44, Socs3, Ecm1, Egr1, Hspb1, Il11, Itga5, Myc, Gadd45b, Ccl12, Ccl2, Sphk1, Serpina3n, Timp1, Zfp36, Gadd45g, Wwtr1, Trib1, Arid5a, Dusp5
metabolic process	BP	9969	51	4.5277e-06	Adamts1, Atf3, Bcl3, Cd44, Cebpb, Cebpd, Socs3, Ecm1, Egr1, Egr2, Egr4, Fos, Fosb, Fosl1, Fosl2, Gpr3, Hmga1, Hspb1, Ier2, Ier3, Il11, Itga5, Junb, Loxl1, Mafk, Myc, Gadd45b, Cd244a, Odc1, Ptx3, Msr1, Ccl12, Ccl2, Sphk1, Serpina3n, Timp1, Tnc, Zfp36, Gadd45g, Srxn1, Hcar2, Wwtr1, Ucn2, Trib1, Arid5a, Csrnp1, Sbno2, Kdm6b, Dusp5, Vgf, Ahnak2
skeletal muscle cell differentiation	BP	77	5	4.60827e-06	Atf3, Egr1, Egr2, Fos, Myc
tissue development	BP	1899	19	4.97741e-06	Atf3, Cd44, Cebpb, Socs3, Ecm1, S1pr3, Egr1, Egr2, Fos, Fosl2, Itga5, Junb, Myc, Tnc, Zfp36, Wwtr1, Arid5a, Sbno2, Kdm6b
regulation of angiogenesis	BP	303	8	5.25438e-06	Adamts1, Ecm1, Hspb1, Itga5, Ccl2, Sphk1, Tnfrsf12a, Rhoj
signal transduction	BP	5723	36	5.76517e-06	Atf3, Slc7a1, Bcl3, Cd44, Cebpb, Socs3, Ecm1, S1pr3, Egr1, Fos, Gpr3, Hspb1, Ier3, Il11, Il1r1, Itga5, Itga7, Myc, Gadd45b, Ccl12, Ccl2, Sphk1, Timp1, Zfp36, Gadd45g, Tnfrsf12a, Rhoj, Hcar2, Wwtr1, Ucn2, Mchr1, Trib1, Csrnp1, Gpr151, Dusp5, Fstl4
cellular response to stress	BP	1737	18	5.79103e-06	Atf3, Bcl3, Cd44, Cebpb, Egr1, Fos, Hmga1, Hspb1, Ier3, Myc, Gadd45b, Sphk1, Tnc, Zfp36, Gadd45g, Srxn1, Trib1, Kdm6b
MAPK cascade	BP	784	12	6.12393e-06	Atf3, Cd44, Il11, Myc, Gadd45b, Ccl12, Ccl2, Sphk1, Zfp36, Gadd45g, Trib1, Dusp5
regulation of cell motility	BP	930	13	6.41656e-06	Adamts1, Ecm1, Egr1, Hspb1, Il1r1, Itga5, Myc, Ccl12, Ccl2, Sphk1, Timp1, Rhoj, Trib1
regulation of multicellular organismal development	BP	2136	20	7.14866e-06	Adamts1, Cd44, Cebpb, Ecm1, S1pr3, Egr1, Fos, Hspb1, Il1r1, Itga5, Myc, Ccl2, Sphk1, Timp1, Zfp36, Tnfrsf12a, Rhoj, Wwtr1, Trib1, Fstl4
positive regulation of cell migration	BP	536	10	7.18306e-06	Adamts1, Egr1, Hspb1, Il1r1, Itga5, Myc, Ccl12, Ccl2, Sphk1, Rhoj
regulation of cytokine production	BP	664	11	7.43074e-06	Bcl3, Cebpb, S1pr3, Egr1, Hspb1, Il1r1, Cd244a, Ccl2, Sphk1, Zfp36, Arid5a
signal transduction by protein phosphorylation	BP	801	12	7.60607e-06	Atf3, Cd44, Il11, Myc, Gadd45b, Ccl12, Ccl2, Sphk1, Zfp36, Gadd45g, Trib1, Dusp5
cellular response to biotic stimulus	BP	227	7	7.74042e-06	Cebpb, Ccl12, Ccl2, Zfp36, Trib1, Arid5a, Sbno2
binding	MF	12861	59	8.02989e-06	Adamts1, Atf3, Bcl3, Cd44, Cebpb, Cebpd, Socs3, Ecm1, S1pr3, Egr1, Egr2, Egr4, Fos, Fosb, Fosl1, Fosl2, Hmga1, Hspb1, Ier2, Ier3, Il11, Il1r1, Itga5, Itga7, Junb, Loxl1, Mafk, Myc, Gadd45b, Cd244a, Odc1, Ptx3, Msr1, Ccl12, Ccl2, Sphk1, Thbd, Timp1, Tnc, Zfp36, Gadd45g, Tnfrsf12a, Pvr, Tubb6, Srxn1, Rhoj, Hcar2, Wwtr1, Cdh22, Hmga1b, Ucn2, Mchr1, Trib1, Arid5a, Csrnp1, Sbno2, Kdm6b, Fstl4, Vgf
cellular biosynthetic process	BP	4797	32	8.21554e-06	Atf3, Bcl3, Cebpb, Cebpd, Ecm1, Egr1, Egr2, Egr4, Fos, Fosb, Fosl1, Fosl2, Hmga1, Hspb1, Ier2, Ier3, Il11, Junb, Mafk, Myc, Cd244a, Odc1, Ptx3, Sphk1, Zfp36, Wwtr1, Trib1, Arid5a, Csrnp1, Sbno2, Kdm6b, Dusp5
leukocyte differentiation	BP	549	10	8.85217e-06	Bcl3, Cd44, Cebpb, Egr1, Fos, Junb, Myc, Gadd45g, Trib1, Sbno2
movement of cell or subcellular component	BP	1980	19	9.09985e-06	Adamts1, Cd44, Ecm1, Egr1, Egr2, Hspb1, Ier2, Il1r1, Itga5, Itga7, Myc, Ccl12, Ccl2, Sphk1, Timp1, Tnfrsf12a, Pvr, Rhoj, Trib1
reproductive structure development	BP	435	9	9.41976e-06	Adamts1, Cd44, Cebpb, Socs3, Fosl1, Junb, Ptx3, Tnc, Vgf
cellular macromolecule metabolic process	BP	6914	40	9.4561e-06	Atf3, Bcl3, Cd44, Cebpb, Cebpd, Socs3, Ecm1, Egr1, Egr2, Egr4, Fos, Fosb, Fosl1, Fosl2, Hmga1, Hspb1, Ier2, Ier3, Il11, Itga5, Junb, Loxl1, Mafk, Myc, Gadd45b, Ptx3, Ccl12, Ccl2, Sphk1, Serpina3n, Timp1, Zfp36, Gadd45g, Wwtr1, Trib1, Arid5a, Csrnp1, Sbno2, Kdm6b, Dusp5
intracellular signal transduction	BP	2577	22	9.65207e-06	Atf3, Slc7a1, Bcl3, Cd44, Cebpb, Socs3, Gpr3, Hspb1, Ier3, Il11, Myc, Gadd45b, Ccl12, Ccl2, Sphk1, Zfp36, Gadd45g, Rhoj, Wwtr1, Ucn2, Trib1, Dusp5
positive regulation of cytokine production	BP	437	9	9.77117e-06	Bcl3, Cebpb, Egr1, Hspb1, Il1r1, Cd244a, Ccl2, Sphk1, Arid5a
reproductive system development	BP	438	9	9.95104e-06	Adamts1, Cd44, Cebpb, Socs3, Fosl1, Junb, Ptx3, Tnc, Vgf
regulation of biological quality	BP	3889	28	1.0065e-05	Cd44, Cebpb, Egr1, Gpr3, Ier3, Il11, Itga7, Myc, Ptx3, Msr1, Ccl12, Ccl2, Sphk1, Thbd, Zfp36, Gadd45g, Tnfrsf12a, C2cd4b, Rhoj, Hcar2, Wwtr1, Ucn2, Mchr1, Slc39a14, Kdm6b, Dusp5, Fstl4, Vgf
positive regulation of cell motility	BP	558	10	1.01956e-05	Adamts1, Egr1, Hspb1, Il1r1, Itga5, Myc, Ccl12, Ccl2, Sphk1, Rhoj
positive regulation of cell death	BP	689	11	1.05115e-05	Atf3, Cd44, Egr1, Fos, Fosl1, Myc, Gadd45b, Ccl12, Gadd45g, Tnfrsf12a, Hcar2
response to interleukin-1	BP	92	5	1.10546e-05	Cebpb, Egr1, Il1r1, Ccl12, Ccl2
negative regulation of phosphorylation	BP	449	9	1.21244e-05	Atf3, Socs3, Hspb1, Ier3, Gadd45b, Gadd45g, Wwtr1, Trib1, Dusp5
regulation of immune system process	BP	1306	15	1.21843e-05	Cd44, Cebpb, Ecm1, Fos, Il1r1, Myc, Cd244a, Ccl12, Ccl2, Sphk1, Zfp36, Pvr, Hcar2, Trib1, Arid5a
negative regulation of cellular protein metabolic process	BP	988	13	1.22556e-05	Atf3, Cd44, Socs3, Ecm1, Hspb1, Gadd45b, Serpina3n, Timp1, Zfp36, Gadd45g, Wwtr1, Trib1, Dusp5
negative regulation of transferase activity	BP	244	7	1.23771e-05	Hspb1, Gadd45b, Zfp36, Gadd45g, Wwtr1, Trib1, Dusp5
response to endogenous stimulus	BP	1314	15	1.30989e-05	Cd44, Cebpb, Socs3, Egr1, Egr2, Fos, Fosl2, Ier2, Junb, Ccl2, Serpina3n, Timp1, Zfp36, Ucn2, Vgf
nucleic acid metabolic process	BP	4181	29	1.33988e-05	Atf3, Bcl3, Cebpb, Cebpd, Ecm1, Egr1, Egr2, Egr4, Fos, Fosb, Fosl1, Fosl2, Hmga1, Ier2, Ier3, Il11, Junb, Mafk, Myc, Sphk1, Zfp36, Wwtr1, Trib1, Arid5a, Csrnp1, Sbno2, Kdm6b, Dusp5, Ahnak2
negative regulation of molecular function	BP	997	13	1.3493e-05	Cd44, Ecm1, Hspb1, Myc, Gadd45b, Ptx3, Serpina3n, Timp1, Zfp36, Gadd45g, Wwtr1, Trib1, Dusp5
positive regulation of cellular component movement	BP	577	10	1.36213e-05	Adamts1, Egr1, Hspb1, Il1r1, Itga5, Myc, Ccl12, Ccl2, Sphk1, Rhoj
multi-organism process	BP	2047	19	1.46224e-05	Adamts1, Bcl3, Cebpb, Fosl1, Hmga1, Ier3, Junb, Myc, Ptx3, Ccl12, Ccl2, Serpina3n, Thbd, Timp1, Zfp36, Trib1, Arid5a, Sbno2, Vgf
regulation of cell differentiation	BP	1864	18	1.52685e-05	Adamts1, Cd44, Cebpb, Cebpd, Socs3, S1pr3, Fos, Hspb1, Il1r1, Junb, Myc, Msr1, Sphk1, Zfp36, Tnfrsf12a, Wwtr1, Trib1, Fstl4
regulation of locomotion	BP	1009	13	1.53138e-05	Adamts1, Ecm1, Egr1, Hspb1, Il1r1, Itga5, Myc, Ccl12, Ccl2, Sphk1, Timp1, Rhoj, Trib1
p38MAPK cascade	BP	48	4	1.62643e-05	Gadd45b, Sphk1, Zfp36, Gadd45g
T-helper 1 type immune response	BP	48	4	1.62643e-05	Bcl3, Il1r1, Gadd45g, Arid5a
positive regulation of locomotion	BP	590	10	1.65014e-05	Adamts1, Egr1, Hspb1, Il1r1, Itga5, Myc, Ccl12, Ccl2, Sphk1, Rhoj
regulation of cellular component movement	BP	1018	13	1.68182e-05	Adamts1, Ecm1, Egr1, Hspb1, Il1r1, Itga5, Myc, Ccl12, Ccl2, Sphk1, Timp1, Rhoj, Trib1
hemopoiesis	BP	881	12	1.9663e-05	Bcl3, Cd44, Cebpb, Cebpd, Egr1, Fos, Junb, Myc, Zfp36, Gadd45g, Trib1, Sbno2
cellular response to cytokine stimulus	BP	738	11	1.98956e-05	Cebpb, Socs3, Ecm1, Egr1, Il1r1, Myc, Ccl12, Ccl2, Sphk1, Zfp36, Sbno2
regulation of cytokine biosynthetic process	BP	106	5	2.20101e-05	Bcl3, Cebpb, Egr1, Hspb1, Zfp36
organic substance metabolic process	BP	9512	48	2.33359e-05	Adamts1, Atf3, Bcl3, Cd44, Cebpb, Cebpd, Socs3, Ecm1, Egr1, Egr2, Egr4, Fos, Fosb, Fosl1, Fosl2, Hmga1, Hspb1, Ier2, Ier3, Il11, Itga5, Junb, Loxl1, Mafk, Myc, Gadd45b, Cd244a, Odc1, Ptx3, Msr1, Ccl12, Ccl2, Sphk1, Serpina3n, Timp1, Tnc, Zfp36, Gadd45g, Hcar2, Wwtr1, Ucn2, Trib1, Arid5a, Csrnp1, Sbno2, Kdm6b, Dusp5, Ahnak2
regulation of protein phosphorylation	BP	1394	15	2.62146e-05	Atf3, Cd44, Socs3, Egr1, Hspb1, Il11, Itga5, Gadd45b, Ccl12, Ccl2, Sphk1, Gadd45g, Wwtr1, Trib1, Dusp5
regulation of defense response	BP	624	10	2.66366e-05	Cd44, Cebpb, Socs3, Ier3, Il1r1, Sphk1, Zfp36, Pvr, C2cd4b, Sbno2
regulation of anatomical structure morphogenesis	BP	1066	13	2.72545e-05	Adamts1, Cd44, Ecm1, Hspb1, Itga5, Itga7, Myc, Ccl12, Ccl2, Sphk1, Tnfrsf12a, Rhoj, Fstl4
positive regulation of apoptotic process	BP	626	10	2.73709e-05	Atf3, Cd44, Egr1, Fosl1, Myc, Gadd45b, Ccl12, Gadd45g, Tnfrsf12a, Hcar2
positive regulation of programmed cell death	BP	631	10	2.92832e-05	Atf3, Cd44, Egr1, Fosl1, Myc, Gadd45b, Ccl12, Gadd45g, Tnfrsf12a, Hcar2
angiogenesis	BP	508	9	3.20405e-05	Adamts1, Ecm1, Hspb1, Itga5, Ccl12, Ccl2, Sphk1, Tnfrsf12a, Rhoj
cellular macromolecule biosynthetic process	BP	3900	27	3.25569e-05	Atf3, Bcl3, Cebpb, Cebpd, Ecm1, Egr1, Egr2, Egr4, Fos, Fosb, Fosl1, Fosl2, Hmga1, Ier2, Il11, Junb, Mafk, Myc, Sphk1, Zfp36, Wwtr1, Trib1, Arid5a, Csrnp1, Sbno2, Kdm6b, Dusp5
hematopoietic or lymphoid organ development	BP	928	12	3.27382e-05	Bcl3, Cd44, Cebpb, Cebpd, Egr1, Fos, Junb, Myc, Zfp36, Gadd45g, Trib1, Sbno2
negative regulation of protein kinase activity	BP	193	6	3.42503e-05	Hspb1, Gadd45b, Gadd45g, Wwtr1, Trib1, Dusp5
protein phosphorylation	BP	1792	17	3.48859e-05	Atf3, Cd44, Socs3, Egr1, Hspb1, Il11, Itga5, Myc, Gadd45b, Ccl12, Ccl2, Sphk1, Zfp36, Gadd45g, Wwtr1, Trib1, Dusp5
interferon-gamma production	BP	117	5	3.54199e-05	Bcl3, Il1r1, Cd244a, Gadd45g, Arid5a
negative regulation of cellular biosynthetic process	BP	1444	15	3.94085e-05	Atf3, Bcl3, Cebpb, Cebpd, Egr1, Ier3, Junb, Mafk, Myc, Sphk1, Zfp36, Wwtr1, Arid5a, Sbno2, Dusp5
positive regulation of vasculature development	BP	200	6	4.17957e-05	Ecm1, Egr1, Hspb1, Itga5, Sphk1, Rhoj
negative regulation of protein phosphorylation	BP	405	8	4.23892e-05	Atf3, Socs3, Hspb1, Gadd45b, Gadd45g, Wwtr1, Trib1, Dusp5
regulation of metanephros development	BP	22	3	4.50476e-05	Egr1, Myc, Wwtr1
core promoter binding	MF	62	4	4.5092e-05	Cebpb, Egr1, Fos, Myc
negative regulation of cell communication	BP	1295	14	4.83728e-05	Atf3, Bcl3, Cd44, Socs3, Ecm1, Egr1, Hspb1, Ier3, Il11, Wwtr1, Ucn2, Trib1, Dusp5, Fstl4
negative regulation of signaling	BP	1299	14	5.00181e-05	Atf3, Bcl3, Cd44, Socs3, Ecm1, Egr1, Hspb1, Ier3, Il11, Wwtr1, Ucn2, Trib1, Dusp5, Fstl4
localization	BP	5747	34	5.14662e-05	Adamts1, Slc7a1, Cd44, Cebpb, Ecm1, Egr1, Egr2, Hspb1, Ier2, Ier3, Il11, Il1r1, Itga5, Itga7, Myc, Cd244a, Ptx3, Msr1, Ccl12, Ccl2, Sphk1, Timp1, Zfp36, Tnfrsf12a, Pvr, Sv2c, Rhoj, Hcar2, Ucn2, Mchr1, Trib1, Slc39a14, Arid5a, Vgf
retinoid X receptor binding	MF	23	3	5.16868e-05	Hmga1, Hmga1b, Arid5a
negative regulation of biosynthetic process	BP	1482	15	5.30631e-05	Atf3, Bcl3, Cebpb, Cebpd, Egr1, Ier3, Junb, Mafk, Myc, Sphk1, Zfp36, Wwtr1, Arid5a, Sbno2, Dusp5
negative regulation of phosphate metabolic process	BP	543	9	5.36772e-05	Atf3, Socs3, Hspb1, Ier3, Gadd45b, Gadd45g, Wwtr1, Trib1, Dusp5
negative regulation of phosphorus metabolic process	BP	543	9	5.36772e-05	Atf3, Socs3, Hspb1, Ier3, Gadd45b, Gadd45g, Wwtr1, Trib1, Dusp5
immune system development	BP	981	12	5.60387e-05	Bcl3, Cd44, Cebpb, Cebpd, Egr1, Fos, Junb, Myc, Zfp36, Gadd45g, Trib1, Sbno2
response to hormone	BP	686	10	5.91392e-05	Socs3, Egr1, Egr2, Fosl2, Junb, Serpina3n, Timp1, Zfp36, Ucn2, Vgf
CCR2 chemokine receptor binding	MF	4	2	5.91956e-05	Ccl12, Ccl2
senescence-associated heterochromatin focus	CC	4	2	5.91956e-05	Hmga1, Hmga1b
transcription factor AP-1 complex	CC	4	2	5.91956e-05	Fos, Junb
negative regulation of kinase activity	BP	213	6	5.93186e-05	Hspb1, Gadd45b, Gadd45g, Wwtr1, Trib1, Dusp5
myeloid leukocyte differentiation	BP	214	6	6.08779e-05	Cebpb, Fos, Junb, Myc, Trib1, Sbno2
negative regulation of transcription, DNA-templated	BP	1160	13	6.50438e-05	Atf3, Bcl3, Cebpb, Cebpd, Egr1, Junb, Mafk, Myc, Zfp36, Wwtr1, Arid5a, Sbno2, Dusp5
negative regulation of nucleic acid-templated transcripti...	BP	1164	13	6.73596e-05	Atf3, Bcl3, Cebpb, Cebpd, Egr1, Junb, Mafk, Myc, Zfp36, Wwtr1, Arid5a, Sbno2, Dusp5
negative regulation of RNA biosynthetic process	BP	1165	13	6.79497e-05	Atf3, Bcl3, Cebpb, Cebpd, Egr1, Junb, Mafk, Myc, Zfp36, Wwtr1, Arid5a, Sbno2, Dusp5
cellular response to oxygen-containing compound	BP	1018	12	7.98339e-05	Cebpb, Socs3, Egr1, Fos, Ccl12, Ccl2, Sphk1, Zfp36, Trib1, Arid5a, Sbno2, Kdm6b
positive regulation of interferon-gamma production	BP	72	4	8.11946e-05	Bcl3, Il1r1, Cd244a, Arid5a
regulation of interleukin-1 beta production	BP	73	4	8.56964e-05	S1pr3, Egr1, Hspb1, Sphk1
immune effector process	BP	719	10	8.73185e-05	Bcl3, Cebpb, Il1r1, Cd244a, Ptx3, Ccl2, Gadd45g, Pvr, Arid5a, Sbno2
negative regulation of response to external stimulus	BP	334	7	9.1036e-05	Cd44, Socs3, Ier3, Ccl12, Thbd, Zfp36, Trib1
regulation of protein modification process	BP	1743	16	9.18487e-05	Atf3, Cd44, Socs3, Egr1, Hspb1, Il11, Itga5, Gadd45b, Ccl12, Ccl2, Sphk1, Gadd45g, Wwtr1, Trib1, Arid5a, Dusp5
phosphorylation	BP	2135	18	9.19324e-05	Atf3, Cd44, Socs3, Egr1, Hspb1, Ier3, Il11, Itga5, Myc, Gadd45b, Ccl12, Ccl2, Sphk1, Zfp36, Gadd45g, Wwtr1, Trib1, Dusp5
negative regulation of nucleobase-containing compound met...	BP	1375	14	9.21245e-05	Atf3, Bcl3, Cebpb, Cebpd, Egr1, Ier3, Junb, Mafk, Myc, Zfp36, Wwtr1, Arid5a, Sbno2, Dusp5
positive regulation of p38MAPK cascade	BP	28	3	9.45279e-05	Gadd45b, Sphk1, Gadd45g
growth factor receptor binding	MF	144	5	9.51643e-05	Cd44, Ecm1, Il11, Il1r1, Itga5
urogenital system development	BP	337	7	9.62441e-05	Adamts1, Cd44, Egr1, Myc, Odc1, Tnc, Wwtr1
negative regulation of response to stimulus	BP	1564	15	9.75009e-05	Atf3, Bcl3, Cd44, Socs3, Ecm1, Egr1, Hspb1, Ier3, Ccl12, Thbd, Zfp36, Wwtr1, Trib1, Dusp5, Fstl4
regulation of MAPK cascade	BP	729	10	9.78399e-05	Atf3, Cd44, Il11, Gadd45b, Ccl12, Ccl2, Sphk1, Gadd45g, Trib1, Dusp5
positive regulation of neutrophil apoptotic process	BP	5	2	9.84565e-05	Cd44, Hcar2
reproductive process	BP	1384	14	9.87398e-05	Adamts1, Cd44, Cebpb, Socs3, Egr1, Fosl1, Gpr3, Hmga1, Junb, Ptx3, Thbd, Timp1, Tnc, Vgf
reproduction	BP	1385	14	9.94998e-05	Adamts1, Cd44, Cebpb, Socs3, Egr1, Fosl1, Gpr3, Hmga1, Junb, Ptx3, Thbd, Timp1, Tnc, Vgf
primary metabolic process	BP	9054	45	0.000100382	Adamts1, Atf3, Bcl3, Cd44, Cebpb, Cebpd, Socs3, Ecm1, Egr1, Egr2, Egr4, Fos, Fosb, Fosl1, Fosl2, Hmga1, Hspb1, Ier2, Ier3, Il11, Itga5, Junb, Loxl1, Mafk, Myc, Gadd45b, Cd244a, Odc1, Ptx3, Ccl12, Ccl2, Sphk1, Serpina3n, Timp1, Zfp36, Gadd45g, Hcar2, Wwtr1, Trib1, Arid5a, Csrnp1, Sbno2, Kdm6b, Dusp5, Ahnak2
nucleic acid binding	MF	3004	22	0.000103924	Atf3, Bcl3, Cebpb, Cebpd, Egr1, Egr2, Egr4, Fos, Fosb, Fosl1, Fosl2, Hmga1, Ier2, Junb, Mafk, Myc, Sphk1, Zfp36, Hmga1b, Arid5a, Csrnp1, Kdm6b
response to growth factor	BP	593	9	0.000105136	Cd44, Egr1, Egr4, Fos, Hspb1, Ier2, Ccl2, Sphk1, Zfp36
cell part	CC	15631	64	0.000108834	Adamts1, Atf3, Slc7a1, Bcl3, Cd44, Cebpb, Cebpd, Socs3, S1pr3, Egr1, Egr2, Egr4, Emp1, Fos, Fosb, Fosl1, Fosl2, Gpr3, Hmga1, Hspb1, Ier2, Ier3, Il11, Il1r1, Itga5, Itga7, Junb, Loxl1, Tm4sf1, Mafk, Myc, Gadd45b, Cd244a, Odc1, Msr1, Ccl2, Sphk1, Thbd, Zfp36, Gadd45g, Tnfrsf12a, Pvr, Tma16, Tubb6, Sv2c, Srxn1, Rhoj, Hcar2, Wwtr1, Klk9, Cdh22, Hmga1b, Mchr1, Trib1, Slc39a14, Arid5a, Csrnp1, Sbno2, K…
cell	CC	15633	64	0.000109463	Adamts1, Atf3, Slc7a1, Bcl3, Cd44, Cebpb, Cebpd, Socs3, S1pr3, Egr1, Egr2, Egr4, Emp1, Fos, Fosb, Fosl1, Fosl2, Gpr3, Hmga1, Hspb1, Ier2, Ier3, Il11, Il1r1, Itga5, Itga7, Junb, Loxl1, Tm4sf1, Mafk, Myc, Gadd45b, Cd244a, Odc1, Msr1, Ccl2, Sphk1, Thbd, Zfp36, Gadd45g, Tnfrsf12a, Pvr, Tma16, Tubb6, Sv2c, Srxn1, Rhoj, Hcar2, Wwtr1, Klk9, Cdh22, Hmga1b, Mchr1, Trib1, Slc39a14, Arid5a, Csrnp1, Sbno2, K…
negative regulation of apoptotic process	BP	895	11	0.000113348	Bcl3, Cd44, Cebpb, Socs3, Hspb1, Ier3, Itga5, Myc, Ccl12, Sphk1, Timp1
regulation of catalytic activity	BP	1791	16	0.000126236	Cd44, Ecm1, Egr1, Hspb1, Myc, Gadd45b, Ptx3, Ccl12, Ccl2, Serpina3n, Timp1, Zfp36, Gadd45g, Wwtr1, Trib1, Dusp5
nucleobase-containing compound metabolic process	BP	4704	29	0.000127875	Atf3, Bcl3, Cebpb, Cebpd, Ecm1, Egr1, Egr2, Egr4, Fos, Fosb, Fosl1, Fosl2, Hmga1, Ier2, Ier3, Il11, Junb, Mafk, Myc, Sphk1, Zfp36, Wwtr1, Trib1, Arid5a, Csrnp1, Sbno2, Kdm6b, Dusp5, Ahnak2
alpha-beta T cell activation	BP	155	5	0.00013452	Bcl3, Cd44, Cebpb, Cd244a, Gadd45g
nitrogen compound metabolic process	BP	8550	43	0.000134611	Adamts1, Atf3, Bcl3, Cd44, Cebpb, Cebpd, Socs3, Ecm1, Egr1, Egr2, Egr4, Fos, Fosb, Fosl1, Fosl2, Hmga1, Hspb1, Ier2, Ier3, Il11, Itga5, Junb, Loxl1, Mafk, Myc, Gadd45b, Odc1, Ptx3, Ccl12, Ccl2, Sphk1, Serpina3n, Timp1, Zfp36, Gadd45g, Wwtr1, Trib1, Arid5a, Csrnp1, Sbno2, Kdm6b, Dusp5, Ahnak2
negative regulation of programmed cell death	BP	913	11	0.000135015	Bcl3, Cd44, Cebpb, Socs3, Hspb1, Ier3, Itga5, Myc, Ccl12, Sphk1, Timp1
negative regulation of RNA metabolic process	BP	1251	13	0.000138951	Atf3, Bcl3, Cebpb, Cebpd, Egr1, Junb, Mafk, Myc, Zfp36, Wwtr1, Arid5a, Sbno2, Dusp5
biological_process	BP	20008	73	0.000141973	Adamts1, Atf3, Slc7a1, Bcl3, Cd44, Cebpb, Cebpd, Socs3, Ecm1, S1pr3, Egr1, Egr2, Egr4, Emp1, Fos, Fosb, Fosl1, Fosl2, Gpr3, Hmga1, Hspb1, Ier2, Ier3, Il11, Il1r1, Itga5, Itga7, Junb, Loxl1, Tm4sf1, Mafk, Myc, Gadd45b, Cd244a, Odc1, Ptx3, Msr1, Ccl12, Ccl2, Sphk1, Serpina3n, Thbd, Timp1, Tnc, Zfp36, Gadd45g, Tnfrsf12a, Pvr, Tma16, Tubb6, Ier5l, Sv2c, C2cd4b, Srxn1, Rhoj, Hcar2, Wwtr1, Klk9, Cdh22,…
positive regulation of protein metabolic process	BP	1618	15	0.000142203	Bcl3, Cd44, Egr1, Hspb1, Ier3, Il11, Itga5, Myc, Gadd45b, Ccl12, Ccl2, Sphk1, Gadd45g, Trib1, Arid5a
5'-deoxyribose-5-phosphate lyase activity	MF	6	2	0.000147381	Hmga1, Hmga1b
positive regulation of T-helper 1 cell cytokine productio...	BP	6	2	0.000147381	Il1r1, Arid5a
regulation of T-helper 1 cell cytokine production	BP	6	2	0.000147381	Il1r1, Arid5a
interleukin-1 beta production	BP	85	4	0.000154913	S1pr3, Egr1, Hspb1, Sphk1
regulation of smooth muscle cell migration	BP	85	4	0.000154913	Adamts1, Egr1, Myc, Trib1
positive regulation of leukocyte apoptotic process	BP	33	3	0.00015565	Cd44, Myc, Hcar2
retinoic acid receptor binding	MF	33	3	0.00015565	Hmga1, Hmga1b, Arid5a
regulation of tumor necrosis factor production	BP	161	5	0.00016067	Bcl3, Hspb1, Ccl2, Zfp36, Arid5a
regulation of tumor necrosis factor superfamily cytokine ...	BP	163	5	0.000170197	Bcl3, Hspb1, Ccl2, Zfp36, Arid5a
ossification	BP	371	7	0.000174198	Cebpb, Cebpd, Ecm1, Egr2, Junb, Wwtr1, Sbno2
tumor necrosis factor production	BP	164	5	0.000175119	Bcl3, Hspb1, Ccl2, Zfp36, Arid5a
tumor necrosis factor superfamily cytokine production	BP	167	5	0.00019054	Bcl3, Hspb1, Ccl2, Zfp36, Arid5a
regulation of interleukin-1 production	BP	90	4	0.000193174	S1pr3, Egr1, Hspb1, Sphk1
protein metabolic process	BP	5075	30	0.000199906	Adamts1, Atf3, Bcl3, Cd44, Cebpb, Socs3, Ecm1, Egr1, Egr2, Hspb1, Ier3, Il11, Itga5, Loxl1, Myc, Gadd45b, Odc1, Ptx3, Ccl12, Ccl2, Sphk1, Serpina3n, Timp1, Zfp36, Gadd45g, Wwtr1, Trib1, Arid5a, Kdm6b, Dusp5
placenta blood vessel development	BP	36	3	0.000202306	Socs3, Fosl1, Junb
heterocycle metabolic process	BP	4828	29	0.000205588	Atf3, Bcl3, Cebpb, Cebpd, Ecm1, Egr1, Egr2, Egr4, Fos, Fosb, Fosl1, Fosl2, Hmga1, Ier2, Ier3, Il11, Junb, Mafk, Myc, Sphk1, Zfp36, Wwtr1, Trib1, Arid5a, Csrnp1, Sbno2, Kdm6b, Dusp5, Ahnak2
smooth muscle cell migration	BP	92	4	0.000210233	Adamts1, Egr1, Myc, Trib1
negative regulation of gene expression	BP	1680	15	0.000214779	Atf3, Bcl3, Cebpb, Cebpd, Egr1, Junb, Mafk, Myc, Msr1, Zfp36, Wwtr1, Ucn2, Arid5a, Sbno2, Dusp5
negative regulation of multicellular organismal process	BP	1311	13	0.000220449	Adamts1, Bcl3, Cd44, Ecm1, Myc, Ccl2, Thbd, Timp1, Zfp36, Ucn2, Trib1, Dusp5, Fstl4
regulation of intracellular signal transduction	BP	1686	15	0.000223271	Atf3, Slc7a1, Bcl3, Cd44, Socs3, Gpr3, Hspb1, Il11, Gadd45b, Ccl12, Ccl2, Sphk1, Gadd45g, Trib1, Dusp5
cellular nitrogen compound metabolic process	BP	5375	31	0.000232264	Atf3, Bcl3, Cebpb, Cebpd, Ecm1, Egr1, Egr2, Egr4, Fos, Fosb, Fosl1, Fosl2, Hmga1, Ier2, Ier3, Il11, Junb, Mafk, Myc, Odc1, Ptx3, Sphk1, Zfp36, Wwtr1, Trib1, Arid5a, Csrnp1, Sbno2, Kdm6b, Dusp5, Ahnak2
kidney development	BP	274	6	0.00023464	Adamts1, Cd44, Egr1, Myc, Odc1, Wwtr1
myeloid cell differentiation	BP	390	7	0.000236261	Cebpb, Fos, Junb, Myc, Zfp36, Trib1, Sbno2
positive regulation of cold-induced thermogenesis	BP	95	4	0.000237822	Cebpb, Gpr3, Gadd45g, Kdm6b
RNA polymerase II core promoter sequence-specific DNA bin...	MF	38	3	0.000237943	Cebpb, Egr1, Fos
hormone receptor binding	MF	176	5	0.000243077	Cebpb, Hmga1, Hmga1b, Ucn2, Arid5a
temperature homeostasis	BP	177	5	0.000249531	Cebpb, Egr1, Gpr3, Gadd45g, Kdm6b
cellular aromatic compound metabolic process	BP	4900	29	0.000268271	Atf3, Bcl3, Cebpb, Cebpd, Ecm1, Egr1, Egr2, Egr4, Fos, Fosb, Fosl1, Fosl2, Hmga1, Ier2, Ier3, Il11, Junb, Mafk, Myc, Sphk1, Zfp36, Wwtr1, Trib1, Arid5a, Csrnp1, Sbno2, Kdm6b, Dusp5, Ahnak2
activation of MAPKKK activity	BP	8	2	0.000273983	Gadd45b, Gadd45g
sphingosine-1-phosphate receptor activity	MF	8	2	0.000273983	S1pr3, Sphk1
regulation of transferase activity	BP	828	10	0.000274337	Cd44, Egr1, Hspb1, Myc, Gadd45b, Zfp36, Gadd45g, Wwtr1, Trib1, Dusp5
positive regulation of angiogenesis	BP	181	5	0.000276661	Ecm1, Hspb1, Itga5, Sphk1, Rhoj
CD4-positive, alpha-beta T cell activation	BP	99	4	0.000278541	Bcl3, Cd44, Cebpb, Gadd45g
negative regulation of signal transduction	BP	1165	12	0.000280719	Atf3, Bcl3, Cd44, Socs3, Ecm1, Egr1, Hspb1, Ier3, Wwtr1, Trib1, Dusp5, Fstl4
positive regulation of response to stimulus	BP	2126	17	0.000284111	Atf3, Cd44, Cebpb, Gpr3, Hspb1, Il11, Il1r1, Myc, Gadd45b, Ccl12, Ccl2, Sphk1, Gadd45g, Tnfrsf12a, Pvr, C2cd4b, Arid5a
cellular metabolic process	BP	9118	44	0.000296745	Atf3, Bcl3, Cd44, Cebpb, Cebpd, Socs3, Ecm1, Egr1, Egr2, Egr4, Fos, Fosb, Fosl1, Fosl2, Hmga1, Hspb1, Ier2, Ier3, Il11, Itga5, Junb, Loxl1, Mafk, Myc, Gadd45b, Cd244a, Odc1, Ptx3, Ccl12, Ccl2, Sphk1, Serpina3n, Timp1, Zfp36, Gadd45g, Wwtr1, Trib1, Arid5a, Csrnp1, Sbno2, Kdm6b, Dusp5, Vgf, Ahnak2
negative regulation of cellular macromolecule biosyntheti...	BP	1352	13	0.000297371	Atf3, Bcl3, Cebpb, Cebpd, Egr1, Junb, Mafk, Myc, Zfp36, Wwtr1, Arid5a, Sbno2, Dusp5
skeletal muscle tissue development	BP	184	5	0.000298435	Atf3, Egr1, Egr2, Fos, Myc
regulation of p38MAPK cascade	BP	41	3	0.000298628	Gadd45b, Sphk1, Gadd45g
extracellular space	CC	1545	14	0.000310482	Ecm1, Il11, Il1r1, Loxl1, Ptx3, Msr1, Ccl12, Ccl2, Serpina3n, Thbd, Timp1, Tnc, Ucn2, Vgf
intrinsic apoptotic signaling pathway	BP	289	6	0.000312132	Bcl3, Cd44, Cebpb, Hspb1, Ier3, Myc
interleukin-1 production	BP	103	4	0.00032404	S1pr3, Egr1, Hspb1, Sphk1
response to lipid	BP	690	9	0.000324578	Cebpb, Fosl2, Junb, Ccl12, Ccl2, Zfp36, Trib1, Arid5a, Sbno2
regulation of interferon-gamma production	BP	104	4	0.000336199	Bcl3, Il1r1, Cd244a, Arid5a
renal system development	BP	295	6	0.000348233	Adamts1, Cd44, Egr1, Myc, Odc1, Wwtr1
positive regulation of myeloid cell apoptotic process	BP	9	2	0.000351541	Cd44, Hcar2
wound healing involved in inflammatory response	BP	9	2	0.000351541	Cd44, Timp1
negative regulation of cell death	BP	1023	11	0.000359956	Bcl3, Cd44, Cebpb, Socs3, Hspb1, Ier3, Itga5, Myc, Ccl12, Sphk1, Timp1
basement membrane	CC	106	4	0.000361492	Adamts1, Loxl1, Timp1, Tnc
muscle cell migration	BP	106	4	0.000361492	Adamts1, Egr1, Myc, Trib1
adaptive immune response	BP	419	7	0.000364328	Bcl3, Cd44, Il1r1, Cd244a, Gadd45g, Pvr, Arid5a
skeletal muscle organ development	BP	193	5	0.000371617	Atf3, Egr1, Egr2, Fos, Myc
osteoclast differentiation	BP	107	4	0.000374636	Cebpb, Fos, Junb, Sbno2
negative regulation of macromolecule biosynthetic process	BP	1387	13	0.00038026	Atf3, Bcl3, Cebpb, Cebpd, Egr1, Junb, Mafk, Myc, Zfp36, Wwtr1, Arid5a, Sbno2, Dusp5
female gonad development	BP	108	4	0.000388118	Adamts1, Cebpb, Ptx3, Vgf
negative regulation of protein modification process	BP	560	8	0.000390765	Atf3, Socs3, Hspb1, Gadd45b, Gadd45g, Wwtr1, Trib1, Dusp5
extracellular region part	CC	1779	15	0.000397595	Adamts1, Ecm1, Il11, Il1r1, Loxl1, Ptx3, Msr1, Ccl12, Ccl2, Serpina3n, Thbd, Timp1, Tnc, Ucn2, Vgf
intrinsic apoptotic signaling pathway in response to DNA ...	BP	110	4	0.000416118	Bcl3, Cd44, Ier3, Myc
negative regulation of developmental process	BP	1043	11	0.000423919	Adamts1, Cd44, Ecm1, S1pr3, Myc, Ccl2, Timp1, Zfp36, Wwtr1, Trib1, Fstl4
development of primary female sexual characteristics	BP	111	4	0.000430646	Adamts1, Cebpb, Ptx3, Vgf
AT DNA binding	MF	10	2	0.000438524	Hmga1, Hmga1b
cell proliferation involved in metanephros development	BP	10	2	0.000438524	Egr1, Myc
positive regulation of cell proliferation involved in kid...	BP	10	2	0.000438524	Egr1, Myc
regulation of neutrophil apoptotic process	BP	10	2	0.000438524	Cd44, Hcar2
T-helper 1 cell cytokine production	BP	10	2	0.000438524	Il1r1, Arid5a
chromatin binding	MF	578	8	0.000481755	Cebpb, Egr1, Egr2, Fos, Fosl2, Hmga1, Arid5a, Kdm6b
cellular response to growth factor stimulus	BP	580	8	0.000492847	Cd44, Egr1, Egr4, Fos, Hspb1, Ccl2, Sphk1, Zfp36
core promoter sequence-specific DNA binding	MF	49	3	0.000506832	Cebpb, Egr1, Fos
regulation of myeloid cell differentiation	BP	207	5	0.000511476	Cebpb, Fos, Myc, Zfp36, Trib1
regulation of molecular function	BP	2453	18	0.000517986	Cd44, Ecm1, Egr1, Fosl1, Hspb1, Myc, Gadd45b, Ptx3, Ccl12, Ccl2, Sphk1, Serpina3n, Timp1, Zfp36, Gadd45g, Wwtr1, Trib1, Dusp5
developmental process involved in reproduction	BP	736	9	0.00051829	Adamts1, Cd44, Cebpb, Socs3, Fosl1, Junb, Ptx3, Tnc, Vgf
organic cyclic compound metabolic process	BP	5090	29	0.000524309	Atf3, Bcl3, Cebpb, Cebpd, Ecm1, Egr1, Egr2, Egr4, Fos, Fosb, Fosl1, Fosl2, Hmga1, Ier2, Ier3, Il11, Junb, Mafk, Myc, Sphk1, Zfp36, Wwtr1, Trib1, Arid5a, Csrnp1, Sbno2, Kdm6b, Dusp5, Ahnak2
positive regulation of interferon-gamma secretion	BP	11	2	0.000534874	Cd244a, Arid5a
positive regulation of transcription from RNA polymerase ...	BP	11	2	0.000534874	Atf3, Cebpb
regulation of transcription from RNA polymerase II promot...	BP	51	3	0.000570287	Atf3, Cebpb, Egr1
positive regulation of immune system process	BP	914	10	0.000596156	Cd44, Fos, Il1r1, Cd244a, Ccl12, Ccl2, Pvr, Hcar2, Trib1, Arid5a
apoptotic signaling pathway	BP	599	8	0.000608963	Atf3, Bcl3, Cd44, Cebpb, Hspb1, Ier3, Myc, Tnfrsf12a
cytokine-mediated signaling pathway	BP	328	6	0.000609286	Ecm1, Egr1, Il1r1, Ccl12, Ccl2, Sphk1
cellular_component	CC	20452	73	0.000621117	Adamts1, Atf3, Slc7a1, Bcl3, Cd44, Cebpb, Cebpd, Socs3, Ecm1, S1pr3, Egr1, Egr2, Egr4, Emp1, Fos, Fosb, Fosl1, Fosl2, Gpr3, Hmga1, Hspb1, Ier2, Ier3, Il11, Il1r1, Itga5, Itga7, Junb, Loxl1, Tm4sf1, Mafk, Myc, Gadd45b, Cd244a, Odc1, Ptx3, Msr1, Ccl12, Ccl2, Sphk1, Serpina3n, Thbd, Timp1, Tnc, Zfp36, Gadd45g, Tnfrsf12a, Pvr, Tma16, Tubb6, Ier5l, Sv2c, Srxn1, Rhoj, Hcar2, Wwtr1, Klk9, Cdh22, Hmga1b,…
nervous system development	BP	2278	17	0.000633845	Adamts1, Cd44, Cebpb, Egr2, Fos, Hspb1, Ier2, Il1r1, Mafk, Myc, Ccl12, Ccl2, Sphk1, Tnc, Tnfrsf12a, Kdm6b, Fstl4
regulation of myeloid leukocyte differentiation	BP	123	4	0.000634407	Cebpb, Fos, Myc, Trib1
heterotypic cell-cell adhesion	BP	53	3	0.000638609	Cd44, Itga5, Itga7
neutrophil apoptotic process	BP	12	2	0.000640532	Cd44, Hcar2
positive regulation of phosphate metabolic process	BP	1099	11	0.000656026	Cd44, Egr1, Il11, Itga5, Myc, Gadd45b, Cd244a, Ccl12, Ccl2, Sphk1, Gadd45g
positive regulation of phosphorus metabolic process	BP	1099	11	0.000656026	Cd44, Egr1, Il11, Itga5, Myc, Gadd45b, Cd244a, Ccl12, Ccl2, Sphk1, Gadd45g
cell activation	BP	935	10	0.000710324	Bcl3, Cd44, Cebpb, Egr1, Cd244a, Ccl2, Sphk1, Timp1, Gadd45g, Sbno2
response to wounding	BP	469	7	0.000711415	Cd44, Ccl2, Thbd, Timp1, Tnc, Zfp36, Tnfrsf12a
female sex differentiation	BP	127	4	0.000715328	Adamts1, Cebpb, Ptx3, Vgf
regulation of cell cycle	BP	940	10	0.000740021	Adamts1, Fosl1, Gpr3, Ier3, Junb, Myc, Gadd45b, Ccl12, Sphk1, Gadd45g
regulation of DNA-templated transcription in response to ...	BP	56	3	0.00075054	Atf3, Cebpb, Egr1
bioactive lipid receptor activity	MF	13	2	0.00075544	S1pr3, Sphk1
DNA-(apurinic or apyrimidinic site) endonuclease activity	MF	13	2	0.00075544	Hmga1, Hmga1b
inflammatory response to wounding	BP	13	2	0.00075544	Cd44, Timp1
positive regulation of metanephros development	BP	13	2	0.00075544	Egr1, Myc
immune response	BP	1310	12	0.000801182	Bcl3, Cd44, Ecm1, Il1r1, Cd244a, Ptx3, Ccl12, Ccl2, Gadd45g, Pvr, Arid5a, Sbno2
ovulation cycle	BP	58	3	0.000831667	Adamts1, Egr1, Ptx3
T cell activation	BP	482	7	0.000834887	Bcl3, Cd44, Cebpb, Egr1, Cd244a, Ccl2, Gadd45g
positive regulation of cellular protein metabolic process	BP	1514	13	0.000867238	Bcl3, Cd44, Egr1, Il11, Itga5, Myc, Gadd45b, Ccl12, Ccl2, Sphk1, Gadd45g, Trib1, Arid5a
positive regulation of adaptive immune response	BP	135	4	0.000898655	Cd44, Il1r1, Pvr, Arid5a
cellular response to lipid	BP	489	7	0.000908069	Cebpb, Ccl12, Ccl2, Zfp36, Trib1, Arid5a, Sbno2
regulation of kidney development	BP	60	3	0.000918164	Egr1, Myc, Wwtr1
fat cell differentiation	BP	236	5	0.00092332	Cebpb, Cebpd, Egr2, Zfp36, Wwtr1
cell adhesion molecule binding	MF	240	5	0.00099521	S1pr3, Itga5, Itga7, Pvr, Cdh22
positive regulation of smooth muscle cell migration	BP	62	3	0.00101017	Adamts1, Egr1, Myc
regulation of interferon-gamma secretion	BP	15	2	0.00101277	Cd244a, Arid5a
positive regulation of immune effector process	BP	242	5	0.00103268	Il1r1, Cd244a, Ccl2, Pvr, Arid5a
neurogenesis	BP	1745	14	0.00104101	Adamts1, Cd44, Cebpb, Egr2, Hspb1, Ier2, Il1r1, Myc, Ccl12, Ccl2, Sphk1, Tnc, Tnfrsf12a, Fstl4
cold-induced thermogenesis	BP	141	4	0.00105626	Cebpb, Gpr3, Gadd45g, Kdm6b
regulation of cold-induced thermogenesis	BP	141	4	0.00105626	Cebpb, Gpr3, Gadd45g, Kdm6b
nephron development	BP	144	4	0.00114192	Cd44, Egr1, Myc, Wwtr1
regulation of cell proliferation involved in kidney devel...	BP	16	2	0.00115508	Egr1, Myc
positive regulation of MAPK cascade	BP	512	7	0.00118489	Cd44, Il11, Gadd45b, Ccl12, Ccl2, Sphk1, Gadd45g
regulation of epithelial cell differentiation	BP	146	4	0.00120167	Cebpb, S1pr3, Zfp36, Wwtr1
positive regulation of T cell mediated immunity	BP	66	3	0.00121121	Il1r1, Pvr, Arid5a
leukocyte activation	BP	831	9	0.00122281	Bcl3, Cd44, Cebpb, Egr1, Cd244a, Ccl2, Sphk1, Gadd45g, Sbno2
cellular response to tumor necrosis factor	BP	147	4	0.00123235	Ccl12, Ccl2, Sphk1, Zfp36
negative regulation of inflammatory response	BP	148	4	0.00126357	Cd44, Socs3, Ier3, Zfp36
nuclear hormone receptor binding	MF	148	4	0.00126357	Cebpb, Hmga1, Hmga1b, Arid5a
ovarian follicle development	BP	67	3	0.00126512	Cebpb, Ptx3, Vgf
stress-activated MAPK cascade	BP	254	5	0.00127993	Gadd45b, Sphk1, Zfp36, Gadd45g, Trib1
regulation of cell shape	BP	149	4	0.00129535	Itga7, Ccl12, Ccl2, Rhoj
regulation of cell morphogenesis	BP	520	7	0.00129535	Cd44, Itga7, Ccl12, Ccl2, Tnfrsf12a, Rhoj, Fstl4
positive regulation of interleukin-17 production	BP	17	2	0.00130641	Sphk1, Arid5a
positive regulation of protein modification process	BP	1197	11	0.00131601	Cd44, Egr1, Il11, Itga5, Gadd45b, Ccl12, Ccl2, Sphk1, Gadd45g, Trib1, Arid5a
positive regulation of fibroblast proliferation	BP	68	3	0.00132051	Fosl2, Myc, Sphk1
phosphate-containing compound metabolic process	BP	2887	19	0.00133188	Atf3, Cd44, Socs3, Egr1, Hspb1, Ier3, Il11, Itga5, Myc, Gadd45b, Cd244a, Ccl12, Ccl2, Sphk1, Zfp36, Gadd45g, Wwtr1, Trib1, Dusp5
negative regulation of transcription by RNA polymerase II	BP	845	9	0.00137285	Atf3, Cebpb, Egr1, Junb, Mafk, Myc, Zfp36, Wwtr1, Arid5a
phosphorus metabolic process	BP	2909	19	0.0014579	Atf3, Cd44, Socs3, Egr1, Hspb1, Ier3, Il11, Itga5, Myc, Gadd45b, Cd244a, Ccl12, Ccl2, Sphk1, Zfp36, Gadd45g, Wwtr1, Trib1, Dusp5
negative regulation of hemopoiesis	BP	154	4	0.00146264	Cd44, Myc, Zfp36, Trib1
positive regulation of phosphorylation	BP	1030	10	0.00147699	Cd44, Egr1, Il11, Itga5, Myc, Gadd45b, Ccl12, Ccl2, Sphk1, Gadd45g
positive regulation of cytokine biosynthetic process	BP	71	3	0.00149578	Bcl3, Egr1, Hspb1
adaptive thermogenesis	BP	155	4	0.00149783	Cebpb, Gpr3, Gadd45g, Kdm6b
cellular response to oxidative stress	BP	266	5	0.00156851	Fos, Hspb1, Sphk1, Srxn1, Kdm6b
cellular protein modification process	BP	3402	21	0.00158091	Atf3, Cd44, Socs3, Egr1, Egr2, Hspb1, Il11, Itga5, Loxl1, Myc, Gadd45b, Ccl12, Ccl2, Sphk1, Zfp36, Gadd45g, Wwtr1, Trib1, Arid5a, Kdm6b, Dusp5
protein modification process	BP	3402	21	0.00158091	Atf3, Cd44, Socs3, Egr1, Egr2, Hspb1, Il11, Itga5, Loxl1, Myc, Gadd45b, Ccl12, Ccl2, Sphk1, Zfp36, Gadd45g, Wwtr1, Trib1, Arid5a, Kdm6b, Dusp5
response to extracellular stimulus	BP	395	6	0.00158623	Atf3, Fos, Fosl1, Zfp36, Ucn2, Vgf
regulation of hemopoiesis	BP	396	6	0.00160664	Cd44, Cebpb, Fos, Myc, Zfp36, Trib1
positive regulation of T cell cytokine production	BP	19	2	0.0016359	Il1r1, Arid5a
regulation of B cell apoptotic process	BP	19	2	0.0016359	Cd44, Myc
negative regulation of multi-organism process	BP	161	4	0.00172141	Ptx3, Timp1, Zfp36, Trib1
regulation of smooth muscle cell proliferation	BP	162	4	0.0017608	Adamts1, Egr1, Myc, Trib1
RNA polymerase II transcription factor complex	CC	162	4	0.0017608	Cebpb, Fos, Hmga1, Junb
eosinophil chemotaxis	BP	20	2	0.00181394	Ccl12, Ccl2
interleukin-1-mediated signaling pathway	BP	20	2	0.00181394	Egr1, Il1r1
homeostatic process	BP	1850	14	0.00181715	Cd44, Cebpb, Egr1, Gpr3, Myc, Ccl2, Zfp36, Gadd45g, Hcar2, Wwtr1, Mchr1, Slc39a14, Kdm6b, Vgf
response to tumor necrosis factor	BP	164	4	0.00184146	Ccl12, Ccl2, Sphk1, Zfp36
growth	BP	1062	10	0.00185221	Cd44, Socs3, Ecm1, Emp1, Ptx3, Sphk1, Tnc, Tnfrsf12a, Wwtr1, Fstl4
cell-cell adhesion	BP	715	8	0.00188845	Cd44, Cebpb, Itga5, Itga7, Cd244a, Ccl2, Pvr, Cdh22
cellular response to calcium ion	BP	77	3	0.00188856	Fos, Fosb, Junb
cellular protein metabolic process	BP	4449	25	0.00190498	Atf3, Bcl3, Cd44, Socs3, Ecm1, Egr1, Egr2, Hspb1, Il11, Itga5, Loxl1, Myc, Gadd45b, Ccl12, Ccl2, Sphk1, Serpina3n, Timp1, Zfp36, Gadd45g, Wwtr1, Trib1, Arid5a, Kdm6b, Dusp5
regulation of apoptotic signaling pathway	BP	410	6	0.00191403	Atf3, Cd44, Hspb1, Ier3, Myc, Tnfrsf12a
extracellular region	CC	2298	16	0.00195974	Adamts1, Ecm1, Il11, Il1r1, Loxl1, Ptx3, Msr1, Ccl12, Ccl2, Serpina3n, Thbd, Timp1, Tnc, Ucn2, Fstl4, Vgf
smooth muscle cell proliferation	BP	167	4	0.0019672	Adamts1, Egr1, Myc, Trib1
peroxisome proliferator activated receptor binding	MF	21	2	0.00200078	Hmga1, Hmga1b
transcription factor complex	CC	414	6	0.00200955	Cebpb, Fos, Hmga1, Junb, Wwtr1, Arid5a
placenta development	BP	168	4	0.0020104	Cebpb, Socs3, Fosl1, Junb
regulation of kinase activity	BP	725	8	0.00205905	Cd44, Egr1, Hspb1, Gadd45b, Gadd45g, Wwtr1, Trib1, Dusp5
nucleus	CC	6625	33	0.00208704	Atf3, Bcl3, Cd44, Cebpb, Cebpd, Egr1, Egr2, Egr4, Fos, Fosb, Fosl1, Fosl2, Hmga1, Hspb1, Ier2, Ier3, Il1r1, Junb, Mafk, Myc, Gadd45b, Sphk1, Zfp36, Gadd45g, Tma16, Wwtr1, Hmga1b, Trib1, Arid5a, Csrnp1, Sbno2, Kdm6b, Dusp5
myeloid cell homeostasis	BP	171	4	0.00214395	Cd44, Ccl2, Zfp36, Hcar2
cell-cell signaling	BP	1471	12	0.00215632	Cd44, Egr1, Il11, Myc, Ccl2, Sphk1, Tnc, Sv2c, Hcar2, Wwtr1, Ucn2, Vgf
stress-activated protein kinase signaling cascade	BP	287	5	0.00218501	Gadd45b, Sphk1, Zfp36, Gadd45g, Trib1
cell proliferation involved in kidney development	BP	22	2	0.00219635	Egr1, Myc
interferon-gamma secretion	BP	22	2	0.00219635	Cd244a, Arid5a
neutrophil homeostasis	BP	22	2	0.00219635	Cd44, Hcar2
epithelial cell proliferation	BP	423	6	0.00223766	Cebpb, Ecm1, Myc, Ccl12, Ccl2, Zfp36
regulation of leukocyte differentiation	BP	290	5	0.00228568	Cd44, Cebpb, Fos, Myc, Trib1
adaptive immune response based on somatic recombination o...	BP	291	5	0.00231998	Bcl3, Il1r1, Gadd45g, Pvr, Arid5a
positive regulation of signal transduction	BP	1488	12	0.00237225	Atf3, Cd44, Gpr3, Il11, Il1r1, Myc, Gadd45b, Ccl12, Ccl2, Sphk1, Gadd45g, Tnfrsf12a
cell adhesion	BP	1290	11	0.002377	Cd44, Cebpb, Itga5, Itga7, Cd244a, Ccl2, Tnc, Tnfrsf12a, Pvr, C2cd4b, Cdh22
CD4-positive, alpha-beta T cell cytokine production	BP	23	2	0.0024006	Il1r1, Arid5a
positive regulation of cellular extravasation	BP	23	2	0.0024006	Il1r1, Ccl2
positive regulation of T-helper 1 type immune response	BP	23	2	0.0024006	Il1r1, Arid5a
striated muscle tissue development	BP	434	6	0.00254246	Atf3, Egr1, Egr2, Fos, Myc, Kdm6b
biological adhesion	BP	1302	11	0.00255417	Cd44, Cebpb, Itga5, Itga7, Cd244a, Ccl2, Tnc, Tnfrsf12a, Pvr, C2cd4b, Cdh22
eosinophil migration	BP	24	2	0.00261348	Ccl12, Ccl2
cell surface	CC	930	9	0.00263484	Cd44, Il1r1, Itga5, Itga7, Cd244a, Thbd, Tnfrsf12a, Pvr, Cdh22
metanephros development	BP	88	3	0.00276353	Egr1, Myc, Wwtr1
negative regulation of leukocyte proliferation	BP	88	3	0.00276353	Cd44, Cebpb, Ccl12
inflammatory cell apoptotic process	BP	25	2	0.00283493	Cd44, Hcar2
negative regulation of JAK-STAT cascade	BP	25	2	0.00283493	Bcl3, Socs3
activating transcription factor binding	MF	89	3	0.00285347	Egr2, Fos, Myc
integrin-mediated signaling pathway	BP	89	3	0.00285347	Itga5, Itga7, Timp1
regulation of T cell mediated immunity	BP	89	3	0.00285347	Il1r1, Pvr, Arid5a
response to fibroblast growth factor	BP	89	3	0.00285347	Cd44, Ier2, Zfp36
positive regulation of cell communication	BP	1732	13	0.00289574	Atf3, Cd44, Gpr3, Il11, Il1r1, Myc, Gadd45b, Ccl12, Ccl2, Sphk1, Gadd45g, Tnfrsf12a, Hcar2
macromolecule modification	BP	3577	21	0.00295959	Atf3, Cd44, Socs3, Egr1, Egr2, Hspb1, Il11, Itga5, Loxl1, Myc, Gadd45b, Ccl12, Ccl2, Sphk1, Zfp36, Gadd45g, Wwtr1, Trib1, Arid5a, Kdm6b, Dusp5
cytokine receptor binding	MF	308	5	0.00296223	Cd44, Ecm1, Il11, Ccl12, Ccl2
positive regulation of signaling	BP	1738	13	0.0029838	Atf3, Cd44, Gpr3, Il11, Il1r1, Myc, Gadd45b, Ccl12, Ccl2, Sphk1, Gadd45g, Tnfrsf12a, Hcar2
B cell apoptotic process	BP	26	2	0.0030649	Cd44, Myc
negative regulation of STAT cascade	BP	26	2	0.0030649	Bcl3, Socs3
response to abiotic stimulus	BP	952	9	0.00307899	Bcl3, Egr1, Fos, Fosl2, Il1r1, Junb, Myc, Ccl2, Vgf
epithelium development	BP	1141	10	0.00311758	Cd44, Cebpb, Socs3, S1pr3, Fosl2, Myc, Tnc, Zfp36, Wwtr1, Kdm6b
lymphocyte migration	BP	92	3	0.00313408	Ecm1, Ccl12, Ccl2
osteoblast differentiation	BP	190	4	0.00313487	Cebpb, Cebpd, Junb, Wwtr1
organonitrogen compound metabolic process	BP	5946	30	0.00314882	Adamts1, Atf3, Bcl3, Cd44, Cebpb, Socs3, Ecm1, Egr1, Egr2, Hspb1, Ier3, Il11, Itga5, Loxl1, Myc, Gadd45b, Odc1, Ptx3, Ccl12, Ccl2, Sphk1, Serpina3n, Timp1, Zfp36, Gadd45g, Wwtr1, Trib1, Arid5a, Kdm6b, Dusp5
regulation of adaptive immune response	BP	191	4	0.00319434	Cd44, Il1r1, Pvr, Arid5a
negative regulation of myeloid cell differentiation	BP	93	3	0.00323125	Myc, Zfp36, Trib1
muscle tissue development	BP	457	6	0.00327982	Atf3, Egr1, Egr2, Fos, Myc, Kdm6b
positive regulation of transcription from RNA polymerase ...	BP	27	2	0.00330332	Atf3, Cebpb
leukocyte cell-cell adhesion	BP	318	5	0.00339528	Cd44, Cebpb, Itga5, Cd244a, Ccl2
heterocyclic compound binding	MF	4904	26	0.00346629	Atf3, Bcl3, Cebpb, Cebpd, Egr1, Egr2, Egr4, Fos, Fosb, Fosl1, Fosl2, Hmga1, Ier2, Junb, Mafk, Myc, Sphk1, Zfp36, Tubb6, Srxn1, Rhoj, Hcar2, Hmga1b, Arid5a, Csrnp1, Kdm6b
ERK1 and ERK2 cascade	BP	320	5	0.00348708	Atf3, Cd44, Myc, Ccl12, Ccl2
response to peptide hormone	BP	321	5	0.00353365	Socs3, Egr1, Egr2, Serpina3n, Vgf
nephron tubule development	BP	96	3	0.00353378	Cd44, Myc, Wwtr1
positive regulation of tumor necrosis factor production	BP	96	3	0.00353378	Hspb1, Ccl2, Arid5a
positive regulation of protein phosphorylation	BP	976	9	0.00362924	Cd44, Egr1, Il11, Itga5, Gadd45b, Ccl12, Ccl2, Sphk1, Gadd45g
kidney morphogenesis	BP	97	3	0.00363834	Cd44, Myc, Wwtr1
positive regulation of tumor necrosis factor superfamily ...	BP	97	3	0.00363834	Hspb1, Ccl2, Arid5a
regulation of leukocyte apoptotic process	BP	97	3	0.00363834	Cd44, Myc, Hcar2
receptor ligand activity	MF	467	6	0.00364601	Il11, Ccl12, Ccl2, Timp1, Ucn2, Vgf
negative regulation of immune system process	BP	468	6	0.00368424	Cd44, Cebpb, Myc, Ccl12, Zfp36, Trib1
phagocytosis	BP	199	4	0.00369816	Ptx3, Msr1, Ccl2, Sphk1
regulation of leukocyte migration	BP	199	4	0.00369816	Ecm1, Il1r1, Ccl12, Ccl2
positive regulation of production of molecular mediator o...	BP	98	3	0.00374477	Il1r1, Cd244a, Arid5a
response to organonitrogen compound	BP	801	8	0.00378957	Cebpb, Socs3, Egr1, Egr2, Junb, Myc, Serpina3n, Vgf
molecular_function	MF	19976	71	0.00382848	Adamts1, Atf3, Slc7a1, Bcl3, Cd44, Cebpb, Cebpd, Socs3, Ecm1, S1pr3, Egr1, Egr2, Egr4, Fos, Fosb, Fosl1, Fosl2, Gpr3, Hmga1, Hspb1, Ier2, Ier3, Il11, Il1r1, Itga5, Itga7, Junb, Loxl1, Mafk, Myc, Gadd45b, Cd244a, Odc1, Ptx3, Msr1, Ccl12, Ccl2, Sphk1, Serpina3n, Thbd, Timp1, Tnc, Zfp36, Gadd45g, Tnfrsf12a, Pvr, Tma16, Tubb6, Ier5l, Sv2c, Srxn1, Rhoj, Hcar2, Wwtr1, Klk9, Cdh22, Hmga1b, Ucn2, Mchr1, …
extracellular matrix	CC	472	6	0.00384014	Adamts1, Ecm1, Loxl1, Ptx3, Timp1, Tnc
multicellular organismal homeostasis	BP	473	6	0.00387987	Cebpb, Egr1, Gpr3, Gadd45g, Wwtr1, Kdm6b
nuclear transcription factor complex	CC	202	4	0.00390023	Cebpb, Fos, Hmga1, Junb
cytokine activity	MF	203	4	0.00396922	Il11, Ccl12, Ccl2, Timp1
gonad development	BP	204	4	0.00403903	Adamts1, Cebpb, Ptx3, Vgf
regulation of T-helper 1 type immune response	BP	30	2	0.00406881	Il1r1, Arid5a
regulation of T cell cytokine production	BP	30	2	0.00406881	Il1r1, Arid5a
regulation of tumor necrosis factor biosynthetic process	BP	30	2	0.00406881	Bcl3, Hspb1
tumor necrosis factor biosynthetic process	BP	30	2	0.00406881	Bcl3, Hspb1
regulation of phagocytosis	BP	101	3	0.00407543	Ptx3, Ccl2, Sphk1
protein dimerization activity	MF	1386	11	0.00411832	Atf3, Cebpb, Cebpd, Fos, Hspb1, Itga7, Myc, Odc1, Pvr, Wwtr1, Cdh22
negative regulation of leukocyte differentiation	BP	102	3	0.00418946	Cd44, Myc, Trib1
renal tubule development	BP	102	3	0.00418946	Cd44, Myc, Wwtr1
development of primary sexual characteristics	BP	208	4	0.0043266	Adamts1, Cebpb, Ptx3, Vgf
laminin binding	MF	31	2	0.00434054	Ecm1, Itga7
negative regulation of cytokine biosynthetic process	BP	31	2	0.00434054	Bcl3, Zfp36
prostate gland epithelium morphogenesis	BP	31	2	0.00434054	Cd44, Tnc
organic cyclic compound binding	MF	4998	26	0.00453347	Atf3, Bcl3, Cebpb, Cebpd, Egr1, Egr2, Egr4, Fos, Fosb, Fosl1, Fosl2, Hmga1, Ier2, Junb, Mafk, Myc, Sphk1, Zfp36, Tubb6, Srxn1, Rhoj, Hcar2, Hmga1b, Arid5a, Csrnp1, Kdm6b
positive regulation of smooth muscle cell proliferation	BP	105	3	0.00454317	Adamts1, Egr1, Myc
positive regulation of cell development	BP	653	7	0.00461224	Adamts1, Hspb1, Il1r1, Myc, Sphk1, Tnfrsf12a, Trib1
integrin complex	CC	32	2	0.00462045	Itga5, Itga7
prostate gland morphogenesis	BP	32	2	0.00462045	Cd44, Tnc
regulation of cellular extravasation	BP	32	2	0.00462045	Il1r1, Ccl2
regulation of fibroblast proliferation	BP	106	3	0.00466496	Fosl2, Myc, Sphk1
regulation of cellular component organization	BP	2511	16	0.00476508	Adamts1, Cd44, Fosl1, Gpr3, Hspb1, Ier3, Itga7, Myc, Ptx3, Ccl12, Ccl2, Sphk1, Tnfrsf12a, Rhoj, Arid5a, Fstl4
nephron epithelium development	BP	107	3	0.00478872	Cd44, Myc, Wwtr1
regulation of cytokine-mediated signaling pathway	BP	107	3	0.00478872	Ecm1, Il1r1, Sphk1
regulation of protein kinase activity	BP	659	7	0.00484549	Egr1, Hspb1, Gadd45b, Gadd45g, Wwtr1, Trib1, Dusp5
histone acetyltransferase binding	MF	33	2	0.0049085	Cebpb, Egr1
regulation of interleukin-17 production	BP	33	2	0.0049085	Sphk1, Arid5a
fibroblast proliferation	BP	108	3	0.00491445	Fosl2, Myc, Sphk1
regulation of cellular response to stress	BP	663	7	0.00500588	Cd44, Hspb1, Ier3, Myc, Gadd45b, Sphk1, Gadd45g
leukocyte homeostasis	BP	109	3	0.00504217	Cd44, Ccl2, Hcar2
enzyme binding	MF	2296	15	0.00506011	Cd44, Cebpb, Ecm1, Egr1, Egr2, Hmga1, Hspb1, Il1r1, Myc, Sphk1, Timp1, Zfp36, Rhoj, Hmga1b, Trib1
morphogenesis of a branching epithelium	BP	218	4	0.00510538	Cd44, Socs3, Myc, Tnc
negative regulation of defense response	BP	218	4	0.00510538	Cd44, Socs3, Ier3, Zfp36
receptor regulator activity	MF	501	6	0.00512145	Il11, Ccl12, Ccl2, Timp1, Ucn2, Vgf
activation of MAPKK activity	BP	34	2	0.00520464	Gadd45b, Gadd45g
regulation of myeloid cell apoptotic process	BP	34	2	0.00520464	Cd44, Hcar2
generation of neurons	BP	1640	12	0.00520989	Adamts1, Cd44, Cebpb, Egr2, Hspb1, Ier2, Il1r1, Myc, Sphk1, Tnc, Tnfrsf12a, Fstl4
embryonic placenta development	BP	111	3	0.00530357	Cebpb, Socs3, Junb
cellular response to extracellular stimulus	BP	221	4	0.00535618	Atf3, Fos, Fosl1, Ucn2
response to insulin	BP	222	4	0.00544158	Socs3, Egr1, Egr2, Vgf
wound healing	BP	356	5	0.00546176	Cd44, Ccl2, Thbd, Timp1, Tnfrsf12a
epidermal growth factor receptor binding	MF	35	2	0.00550881	Cd44, Itga5
protein complex involved in cell adhesion	CC	35	2	0.00550881	Itga5, Itga7
collagen-containing extracellular matrix	CC	357	5	0.0055259	Adamts1, Ecm1, Loxl1, Timp1, Tnc
regulation of epithelial cell proliferation	BP	357	5	0.0055259	Ecm1, Myc, Ccl12, Ccl2, Zfp36
neutrophil migration	BP	113	3	0.005573	Il1r1, Ccl12, Ccl2
regulation of ossification	BP	224	4	0.00561511	Cebpb, Cebpd, Ecm1, Egr2
nucleoplasm	CC	2554	16	0.00561616	Bcl3, Cebpb, Cebpd, Egr1, Egr2, Fos, Fosb, Fosl1, Fosl2, Ier2, Junb, Mafk, Myc, Wwtr1, Arid5a, Kdm6b
lymphocyte activation	BP	682	7	0.00582319	Bcl3, Cd44, Cebpb, Egr1, Cd244a, Ccl2, Gadd45g
regulation of cell adhesion	BP	685	7	0.00596089	Cd44, Cebpb, Itga5, Cd244a, Ccl2, Tnc, C2cd4b
leukocyte apoptotic process	BP	117	3	0.0061362	Cd44, Myc, Hcar2
regulation of response to cytokine stimulus	BP	117	3	0.0061362	Ecm1, Il1r1, Sphk1
CCR chemokine receptor binding	MF	37	2	0.00614103	Ccl12, Ccl2
myeloid cell apoptotic process	BP	37	2	0.00614103	Cd44, Hcar2
regulation of alpha-beta T cell proliferation	BP	37	2	0.00614103	Cd44, Cd244a
response to protozoan	BP	37	2	0.00614103	Bcl3, Ier3
type 2 immune response	BP	37	2	0.00614103	Bcl3, Ecm1
enzyme linked receptor protein signaling pathway	BP	870	8	0.00618818	Socs3, Egr1, Fos, Hspb1, Ccl2, Wwtr1, Csrnp1, Fstl4
cell development	BP	2348	15	0.00621635	Adamts1, Cd44, Ecm1, S1pr3, Egr2, Fosl2, Hspb1, Il1r1, Myc, Ptx3, Sphk1, Tnc, Tnfrsf12a, Trib1, Fstl4
muscle cell proliferation	BP	231	4	0.00625155	Adamts1, Egr1, Myc, Trib1
positive regulation of transport	BP	1062	9	0.00626495	Cebpb, Cd244a, Ptx3, Ccl12, Ccl2, Sphk1, Hcar2, Mchr1, Arid5a
negative regulation of intracellular signal transduction	BP	524	6	0.00634248	Atf3, Bcl3, Cd44, Socs3, Hspb1, Dusp5
regulation of leukocyte proliferation	BP	235	4	0.00663594	Cd44, Cebpb, Cd244a, Ccl12
interleukin-17 production	BP	39	2	0.00680475	Sphk1, Arid5a
morphogenesis of a branching structure	BP	237	4	0.00683389	Cd44, Socs3, Myc, Tnc
regulation of transport	BP	1920	13	0.0069023	Cebpb, Ier3, Il11, Myc, Cd244a, Ptx3, Ccl12, Ccl2, Sphk1, Hcar2, Ucn2, Mchr1, Arid5a
negative regulation of peptidase activity	BP	239	4	0.00703573	Cd44, Ecm1, Serpina3n, Timp1
cell morphogenesis	BP	1082	9	0.00705012	Cd44, Egr2, Itga7, Ccl12, Ccl2, Tnfrsf12a, Rhoj, Cdh22, Fstl4
membrane-bounded organelle	CC	10725	45	0.00705613	Adamts1, Atf3, Bcl3, Cd44, Cebpb, Cebpd, Egr1, Egr2, Egr4, Fos, Fosb, Fosl1, Fosl2, Hmga1, Hspb1, Ier2, Ier3, Il1r1, Itga5, Junb, Loxl1, Mafk, Myc, Gadd45b, Msr1, Ccl2, Sphk1, Thbd, Zfp36, Gadd45g, Tma16, Sv2c, Wwtr1, Klk9, Hmga1b, Mchr1, Trib1, Arid5a, Csrnp1, Sbno2, Kdm6b, Dusp5, Fstl4, Vgf, Ahnak2
regulation of cell development	BP	1083	9	0.00709128	Adamts1, S1pr3, Hspb1, Il1r1, Myc, Sphk1, Tnfrsf12a, Trib1, Fstl4
alpha-beta T cell proliferation	BP	40	2	0.00714829	Cd44, Cd244a
chemokine activity	MF	40	2	0.00714829	Ccl12, Ccl2
T cell cytokine production	BP	40	2	0.00714829	Il1r1, Arid5a
response to nitrogen compound	BP	892	8	0.00715596	Cebpb, Socs3, Egr1, Egr2, Junb, Myc, Serpina3n, Vgf
response to peptide	BP	381	5	0.00723032	Socs3, Egr1, Egr2, Serpina3n, Vgf
positive regulation of sprouting angiogenesis	BP	41	2	0.00749956	Itga5, Rhoj
integrin binding	MF	127	3	0.00768905	S1pr3, Itga5, Itga7
response to calcium ion	BP	127	3	0.00768905	Fos, Fosb, Junb
positive regulation of adaptive immune response based on ...	BP	128	3	0.0078559	Il1r1, Pvr, Arid5a
T cell mediated immunity	BP	128	3	0.0078559	Il1r1, Pvr, Arid5a
positive regulation of transferase activity	BP	549	6	0.00789737	Cd44, Egr1, Myc, Gadd45b, Gadd45g, Trib1
cytokine binding	MF	129	3	0.00802489	Cd44, Il1r1, Zfp36
positive regulation of lymphocyte mediated immunity	BP	129	3	0.00802489	Il1r1, Pvr, Arid5a
regulation of endothelial cell proliferation	BP	129	3	0.00802489	Ecm1, Ccl12, Ccl2
response to radiation	BP	391	5	0.00803854	Bcl3, Egr1, Il1r1, Junb, Myc
cell projection	CC	2422	15	0.00822471	Cd44, Fos, Fosl1, Hspb1, Il1r1, Itga5, Myc, Ccl2, Sphk1, Tnfrsf12a, Sv2c, Rhoj, Mchr1, Slc39a14, Vgf
intrinsic apoptotic signaling pathway in response to DNA ...	BP	43	2	0.00822505	Bcl3, Cd44
macrophage chemotaxis	BP	43	2	0.00822505	Ccl12, Ccl2
protein sumoylation	BP	43	2	0.00822505	Egr1, Egr2
protein heterodimerization activity	MF	554	6	0.00823871	Atf3, Cebpb, Cebpd, Fos, Itga7, Myc
modification of morphology or physiology of other organis...	BP	131	3	0.00836928	Myc, Ptx3, Ccl2
import into cell	BP	731	7	0.00839274	Slc7a1, Ptx3, Msr1, Ccl2, Sphk1, Rhoj, Slc39a14
regulation of immune effector process	BP	397	5	0.0085526	Il1r1, Cd244a, Ccl2, Pvr, Arid5a
response to oxidative stress	BP	398	5	0.00864045	Fos, Hspb1, Sphk1, Srxn1, Kdm6b
leukocyte activation involved in immune response	BP	254	4	0.00867631	Bcl3, Cd244a, Gadd45g, Sbno2
negative regulation of hydrolase activity	BP	399	5	0.00872892	Cd44, Ecm1, Ptx3, Serpina3n, Timp1
regulation of fat cell differentiation	BP	134	3	0.008902	Cebpb, Zfp36, Wwtr1
peptidyl-amino acid modification	BP	1124	9	0.00894474	Cd44, Socs3, Egr1, Egr2, Il11, Itga5, Loxl1, Sphk1, Arid5a
ovulation cycle process	BP	45	2	0.00898081	Adamts1, Ptx3
positive regulation of kidney development	BP	45	2	0.00898081	Egr1, Myc
regulation of glycolytic process	BP	45	2	0.00898081	Ier3, Myc
regulation of nucleotide catabolic process	BP	45	2	0.00898081	Ier3, Myc
cell activation involved in immune response	BP	258	4	0.00915261	Bcl3, Cd244a, Gadd45g, Sbno2
sex differentiation	BP	258	4	0.00915261	Adamts1, Cebpb, Ptx3, Vgf
transcription coactivator activity	MF	258	4	0.00915261	Hmga1, Junb, Wwtr1, Hmga1b
regulation of peptidase activity	BP	405	5	0.00927298	Cd44, Ecm1, Myc, Serpina3n, Timp1
protein homodimerization activity	MF	934	8	0.00931813	Atf3, Cebpb, Cebpd, Hspb1, Odc1, Pvr, Wwtr1, Cdh22
cellular response to endogenous stimulus	BP	1132	9	0.00934593	Cd44, Cebpb, Socs3, Egr1, Fos, Junb, Ccl2, Zfp36, Ucn2
regulation of peptidyl-tyrosine phosphorylation	BP	260	4	0.00939704	Cd44, Socs3, Il11, Itga5
cell projection organization	BP	1552	11	0.00942728	Adamts1, Cd44, Egr2, Emp1, Hspb1, Sphk1, Tnc, Tnfrsf12a, Rhoj, Wwtr1, Fstl4
muscle organ development	BP	409	5	0.00964846	Atf3, Egr1, Egr2, Fos, Myc
positive regulation of interleukin-1 beta production	BP	47	2	0.00976644	Egr1, Hspb1
vascular endothelial growth factor receptor signaling pat...	BP	47	2	0.00976644	Hspb1, Ccl2
positive regulation of neurogenesis	BP	575	6	0.00978941	Adamts1, Hspb1, Il1r1, Myc, Sphk1, Tnfrsf12a
transport	BP	4222	22	0.00981998	Slc7a1, Cebpb, Egr2, Hspb1, Ier3, Il11, Myc, Cd244a, Ptx3, Msr1, Ccl12, Ccl2, Sphk1, Zfp36, Sv2c, Rhoj, Hcar2, Ucn2, Mchr1, Slc39a14, Arid5a, Vgf
secretory vesicle	CC	577	6	0.00994725	Loxl1, Sphk1, Sv2c, Klk9, Fstl4, Vgf
granulocyte migration	BP	140	3	0.010026	Il1r1, Ccl12, Ccl2
regulation of wound healing	BP	140	3	0.010026	Ccl2, Thbd, Tnfrsf12a
cellular response to external stimulus	BP	265	4	0.0100267	Atf3, Fos, Fosl1, Ucn2
T cell differentiation	BP	266	4	0.0101558	Bcl3, Cd44, Egr1, Gadd45g
heterophilic cell-cell adhesion via plasma membrane cell ...	BP	48	2	0.0101703	Itga5, Pvr
lymphocyte chemotaxis	BP	48	2	0.0101703	Ccl12, Ccl2
negative regulation of myeloid leukocyte differentiation	BP	48	2	0.0101703	Myc, Trib1
female gamete generation	BP	141	3	0.010221	Adamts1, Fosl1, Ptx3
kidney epithelium development	BP	141	3	0.010221	Cd44, Myc, Wwtr1
positive regulation of leukocyte migration	BP	142	3	0.0104182	Il1r1, Ccl12, Ccl2
regulation of production of molecular mediator of immune ...	BP	142	3	0.0104182	Il1r1, Cd244a, Arid5a
response to gamma radiation	BP	49	2	0.0105815	Egr1, Myc
endothelial cell proliferation	BP	143	3	0.0106176	Ecm1, Ccl12, Ccl2
lipopolysaccharide-mediated signaling pathway	BP	50	2	0.011	Ccl12, Trib1
protease binding	MF	145	3	0.0110231	Ecm1, Il1r1, Timp1
lymphocyte mediated immunity	BP	274	4	0.0112279	Bcl3, Il1r1, Pvr, Arid5a
growth factor activity	MF	146	3	0.0112291	Il11, Timp1, Vgf
negative regulation of cell differentiation	BP	774	7	0.0112675	Cd44, S1pr3, Myc, Zfp36, Wwtr1, Trib1, Fstl4
prostate gland development	BP	51	2	0.0114257	Cd44, Tnc
cellular response to reactive oxygen species	BP	148	3	0.0116479	Fos, Sphk1, Kdm6b
gland morphogenesis	BP	148	3	0.0116479	Cd44, Cebpb, Tnc
multi-organism reproductive process	BP	972	8	0.0116673	Adamts1, Fosl1, Hmga1, Junb, Ptx3, Thbd, Timp1, Vgf
plasma membrane	CC	5094	25	0.0118333	Slc7a1, Bcl3, Cd44, S1pr3, Emp1, Fosl1, Gpr3, Hspb1, Il1r1, Itga5, Itga7, Tm4sf1, Cd244a, Msr1, Sphk1, Thbd, Tnfrsf12a, Pvr, Rhoj, Hcar2, Cdh22, Mchr1, Slc39a14, Gpr151, Ahnak2
cellular response to vascular endothelial growth factor s...	BP	52	2	0.0118586	Hspb1, Sphk1
pri-miRNA transcription by RNA polymerase II	BP	52	2	0.0118586	Fos, Fosl1
protein kinase inhibitor activity	MF	52	2	0.0118586	Hspb1, Trib1
regulation of endocrine process	BP	52	2	0.0118586	Hcar2, Ucn2
cell cycle	BP	1604	11	0.0118877	Adamts1, Fosl1, Gpr3, Ier3, Junb, Myc, Gadd45b, Ccl12, Sphk1, Gadd45g, Tubb6
regulation of hydrolase activity	BP	976	8	0.011938	Cd44, Ecm1, Myc, Ptx3, Ccl12, Ccl2, Serpina3n, Timp1
female pregnancy	BP	150	3	0.0120755	Junb, Thbd, Timp1
epithelial cell differentiation	BP	603	6	0.0121683	Cebpb, S1pr3, Fosl2, Zfp36, Wwtr1, Kdm6b
cellular response to antibiotic	BP	151	3	0.0122927	Egr1, Sphk1, Kdm6b
monocyte chemotaxis	BP	53	2	0.0122986	Ccl12, Ccl2
positive regulation of cytokine production involved in im...	BP	53	2	0.0122986	Il1r1, Arid5a
trabecula morphogenesis	BP	53	2	0.0122986	Adamts1, Sbno2
regulation of carbohydrate catabolic process	BP	54	2	0.0127457	Ier3, Myc
RNA polymerase II activating transcription factor binding	MF	54	2	0.0127457	Egr2, Fos
intracellular part	CC	13301	52	0.0128466	Adamts1, Atf3, Bcl3, Cd44, Cebpb, Cebpd, Socs3, Egr1, Egr2, Egr4, Fos, Fosb, Fosl1, Fosl2, Hmga1, Hspb1, Ier2, Ier3, Il11, Il1r1, Itga5, Itga7, Junb, Loxl1, Mafk, Myc, Gadd45b, Odc1, Msr1, Ccl2, Sphk1, Thbd, Zfp36, Gadd45g, Tma16, Tubb6, Sv2c, Srxn1, Rhoj, Wwtr1, Klk9, Hmga1b, Trib1, Slc39a14, Arid5a, Csrnp1, Sbno2, Kdm6b, Dusp5, Fstl4, Vgf, Ahnak2
cellular component morphogenesis	BP	1193	9	0.0128725	Cd44, Egr2, Itga7, Ccl12, Ccl2, Tnfrsf12a, Rhoj, Cdh22, Fstl4
cellular response to metal ion	BP	154	3	0.0129578	Fos, Fosb, Junb
positive regulation of intracellular signal transduction	BP	991	8	0.0129947	Cd44, Gpr3, Il11, Gadd45b, Ccl12, Ccl2, Sphk1, Gadd45g
regulation of leukocyte cell-cell adhesion	BP	287	4	0.0131214	Cd44, Cebpb, Cd244a, Ccl2
rhythmic process	BP	287	4	0.0131214	Adamts1, Egr1, Egr2, Ptx3
positive regulation of interleukin-1 production	BP	55	2	0.0131998	Egr1, Hspb1
regulation of coenzyme metabolic process	BP	55	2	0.0131998	Ier3, Myc
embryo development	BP	1198	9	0.0132004	Cebpb, Socs3, Fosl1, Itga5, Junb, Tm4sf1, Myc, Thbd, Kdm6b
intracellular	CC	13331	52	0.0135949	Adamts1, Atf3, Bcl3, Cd44, Cebpb, Cebpd, Socs3, Egr1, Egr2, Egr4, Fos, Fosb, Fosl1, Fosl2, Hmga1, Hspb1, Ier2, Ier3, Il11, Il1r1, Itga5, Itga7, Junb, Loxl1, Mafk, Myc, Gadd45b, Odc1, Msr1, Ccl2, Sphk1, Thbd, Zfp36, Gadd45g, Tma16, Tubb6, Sv2c, Srxn1, Rhoj, Wwtr1, Klk9, Hmga1b, Trib1, Slc39a14, Arid5a, Csrnp1, Sbno2, Kdm6b, Dusp5, Fstl4, Vgf, Ahnak2
macrophage migration	BP	56	2	0.0136609	Ccl12, Ccl2
positive regulation of blood vessel endothelial cell migr...	BP	56	2	0.0136609	Hspb1, Rhoj
T cell migration	BP	56	2	0.0136609	Ecm1, Ccl2
positive regulation of molecular function	BP	1420	10	0.0138259	Cd44, Egr1, Fosl1, Myc, Gadd45b, Ccl12, Ccl2, Sphk1, Gadd45g, Trib1
cellular response to toxic substance	BP	158	3	0.0138761	Egr1, Sphk1, Kdm6b
response to mechanical stimulus	BP	158	3	0.0138761	Fos, Junb, Myc
regulation of MAP kinase activity	BP	292	4	0.0139007	Gadd45b, Gadd45g, Trib1, Dusp5
multicellular organismal reproductive process	BP	808	7	0.014004	Adamts1, Egr1, Fosl1, Hmga1, Junb, Ptx3, Vgf
negative regulation of catabolic process	BP	293	4	0.01406	Ier3, Timp1, Zfp36, Hcar2
positive regulation of leukocyte mediated immunity	BP	159	3	0.0141113	Il1r1, Pvr, Arid5a
blastocyst formation	BP	57	2	0.0141289	Junb, Tm4sf1
chemokine-mediated signaling pathway	BP	57	2	0.0141289	Ccl12, Ccl2
endocrine hormone secretion	BP	57	2	0.0141289	Hcar2, Ucn2
kinase inhibitor activity	MF	57	2	0.0141289	Hspb1, Trib1
establishment of localization	BP	4362	22	0.0142384	Slc7a1, Cebpb, Egr2, Hspb1, Ier3, Il11, Myc, Cd244a, Ptx3, Msr1, Ccl12, Ccl2, Sphk1, Zfp36, Sv2c, Rhoj, Hcar2, Ucn2, Mchr1, Slc39a14, Arid5a, Vgf
transcription coregulator activity	MF	451	5	0.0142426	Hmga1, Junb, Wwtr1, Hmga1b, Arid5a
biomineral tissue development	BP	160	3	0.0143488	Cebpb, Ecm1, Sbno2
regulation of catabolic process	BP	814	7	0.0145326	Ier3, Myc, Odc1, Timp1, Zfp36, Hcar2, Trib1
chemokine receptor binding	MF	58	2	0.0146038	Ccl12, Ccl2
glomerulus development	BP	58	2	0.0146038	Egr1, Wwtr1
labyrinthine layer development	BP	58	2	0.0146038	Socs3, Junb
regulation of lymphocyte migration	BP	58	2	0.0146038	Ecm1, Ccl12
adherens junction	CC	297	4	0.0147089	Itga5, Itga7, Pvr, Cdh22
response to inorganic substance	BP	455	5	0.0147453	Fos, Fosb, Junb, Sphk1, Kdm6b
multicellular organism reproduction	BP	819	7	0.0149839	Adamts1, Egr1, Fosl1, Hmga1, Junb, Ptx3, Vgf
response to temperature stimulus	BP	163	3	0.0150749	Il1r1, Ccl2, Vgf
extracellular matrix binding	MF	59	2	0.0150855	Ecm1, Itga7
glial cell migration	BP	59	2	0.0150855	Ccl12, Ccl2
positive regulation of extrinsic apoptotic signaling path...	BP	59	2	0.0150855	Atf3, Tnfrsf12a
regulation of T cell activation	BP	301	4	0.0153765	Cd44, Cebpb, Cd244a, Ccl2
small molecule biosynthetic process	BP	638	6	0.0156839	Atf3, Egr1, Ier3, Myc, Cd244a, Sphk1
positive regulation of response to external stimulus	BP	303	4	0.0157174	Cebpb, Hspb1, Ccl2, C2cd4b
regulation of ERK1 and ERK2 cascade	BP	303	4	0.0157174	Atf3, Cd44, Ccl12, Ccl2
response to drug	BP	827	7	0.0157269	Slc7a1, Egr1, Fos, Junb, Myc, Sphk1, Kdm6b
positive regulation of fat cell differentiation	BP	61	2	0.0160693	Cebpb, Zfp36
regulation of ATP biosynthetic process	BP	62	2	0.0165713	Ier3, Myc
regulation of interleukin-8 production	BP	62	2	0.0165713	Bcl3, Cd244a
T-helper cell differentiation	BP	62	2	0.0165713	Bcl3, Gadd45g
positive regulation of nervous system development	BP	646	6	0.0165773	Adamts1, Hspb1, Il1r1, Myc, Sphk1, Tnfrsf12a
positive regulation of stress-activated MAPK cascade	BP	169	3	0.0165886	Gadd45b, Sphk1, Gadd45g
homeostasis of number of cells	BP	308	4	0.0165904	Cd44, Ccl2, Zfp36, Hcar2
neuron differentiation	BP	1463	10	0.0167271	Adamts1, Cd44, Cebpb, Egr2, Hspb1, Ier2, Sphk1, Tnc, Tnfrsf12a, Fstl4
cell periphery	CC	5239	25	0.0167286	Slc7a1, Bcl3, Cd44, S1pr3, Emp1, Fosl1, Gpr3, Hspb1, Il1r1, Itga5, Itga7, Tm4sf1, Cd244a, Msr1, Sphk1, Thbd, Tnfrsf12a, Pvr, Rhoj, Hcar2, Cdh22, Mchr1, Slc39a14, Gpr151, Ahnak2
positive regulation of stress-activated protein kinase si...	BP	170	3	0.0168489	Gadd45b, Sphk1, Gadd45g
regulation of T cell proliferation	BP	170	3	0.0168489	Cd44, Cebpb, Cd244a
branching involved in ureteric bud morphogenesis	BP	63	2	0.0170799	Cd44, Myc
CD4-positive, alpha-beta T cell differentiation involved ...	BP	63	2	0.0170799	Bcl3, Gadd45g
DNA damage response, signal transduction by p53 class med...	BP	63	2	0.0170799	Bcl3, Cd44
positive regulation of myeloid leukocyte differentiation	BP	63	2	0.0170799	Fos, Trib1
rhythmic behavior	BP	63	2	0.0170799	Egr1, Egr2
anchoring junction	CC	311	4	0.0171286	Itga5, Itga7, Pvr, Cdh22
positive regulation of catalytic activity	BP	1043	8	0.0171963	Cd44, Egr1, Myc, Gadd45b, Ccl12, Ccl2, Gadd45g, Trib1
alpha-beta T cell differentiation involved in immune resp...	BP	64	2	0.0175952	Bcl3, Gadd45g
cellular extravasation	BP	64	2	0.0175952	Il1r1, Ccl2
nuclear receptor transcription coactivator activity	MF	64	2	0.0175952	Hmga1, Hmga1b
nuclear lumen	CC	3407	18	0.0180489	Atf3, Bcl3, Cebpb, Cebpd, Egr1, Egr2, Fos, Fosb, Fosl1, Fosl2, Ier2, Junb, Mafk, Myc, Tma16, Wwtr1, Arid5a, Kdm6b
peptidyl-tyrosine phosphorylation	BP	316	4	0.0180497	Cd44, Socs3, Il11, Itga5
alpha-beta T cell activation involved in immune response	BP	65	2	0.0181169	Bcl3, Gadd45g
regulation of lymphocyte apoptotic process	BP	65	2	0.0181169	Cd44, Myc
regulation of adaptive immune response based on somatic r...	BP	175	3	0.0181848	Il1r1, Pvr, Arid5a
innate immune response	BP	661	6	0.0183464	Cd244a, Ptx3, Ccl12, Ccl2, Pvr, Arid5a
ubiquitin-like protein ligase binding	MF	318	4	0.0184266	Cebpb, Egr2, Myc, Trib1
peptidyl-tyrosine modification	BP	319	4	0.0186169	Cd44, Socs3, Il11, Itga5
cell-cell fusion	BP	66	2	0.0186452	Cd44, Sbno2
syncytium formation by plasma membrane fusion	BP	66	2	0.0186452	Cd44, Sbno2
negative regulation of endopeptidase activity	BP	177	3	0.0187353	Cd44, Serpina3n, Timp1
regulation of mitotic cell cycle	BP	484	5	0.0187498	Adamts1, Ier3, Myc, Ccl12, Sphk1
positive regulation of ion transport	BP	320	4	0.0188084	Cebpb, Ccl12, Ccl2, Mchr1
gliogenesis	BP	321	4	0.0190012	Egr2, Myc, Ccl12, Ccl2
regulation of lymphocyte mediated immunity	BP	178	3	0.0190139	Il1r1, Pvr, Arid5a
regulation of response to wounding	BP	178	3	0.0190139	Ccl2, Thbd, Tnfrsf12a
carbon-oxygen lyase activity	MF	67	2	0.01918	Hmga1, Hmga1b
cellular response to chemokine	BP	67	2	0.01918	Ccl12, Ccl2
positive regulation of osteoblast differentiation	BP	67	2	0.01918	Cebpb, Cebpd
regulation of neuronal synaptic plasticity	BP	67	2	0.01918	Egr1, Vgf
response to chemokine	BP	67	2	0.01918	Ccl12, Ccl2
leukocyte proliferation	BP	323	4	0.0193903	Cd44, Cebpb, Cd244a, Ccl12
multi-multicellular organism process	BP	180	3	0.0195782	Junb, Thbd, Timp1
neuron projection development	BP	1069	8	0.0196323	Adamts1, Cd44, Egr2, Hspb1, Sphk1, Tnc, Tnfrsf12a, Fstl4
interleukin-8 production	BP	68	2	0.0197212	Bcl3, Cd244a
syncytium formation	BP	68	2	0.0197212	Cd44, Sbno2
negative regulation of cell proliferation	BP	673	6	0.0198524	Cd44, Cebpb, Fosl1, Myc, Ccl12, Trib1
lymphocyte activation involved in immune response	BP	181	3	0.0198638	Bcl3, Cd244a, Gadd45g
positive regulation of apoptotic signaling pathway	BP	181	3	0.0198638	Atf3, Myc, Tnfrsf12a
plasma membrane bounded cell projection organization	BP	1506	10	0.0200622	Adamts1, Cd44, Egr2, Emp1, Hspb1, Sphk1, Tnc, Tnfrsf12a, Wwtr1, Fstl4
lyase activity	MF	182	3	0.0201517	Hmga1, Odc1, Hmga1b
cellular response to drug	BP	327	4	0.0201834	Egr1, Myc, Sphk1, Kdm6b
regulation of sprouting angiogenesis	BP	69	2	0.0202688	Itga5, Rhoj
branching morphogenesis of an epithelial tube	BP	183	3	0.0204419	Cd44, Myc, Tnc
negative regulation of T cell proliferation	BP	70	2	0.0208227	Cd44, Cebpb
polyol biosynthetic process	BP	70	2	0.0208227	Cd244a, Sphk1
T cell differentiation involved in immune response	BP	70	2	0.0208227	Bcl3, Gadd45g
ureteric bud morphogenesis	BP	70	2	0.0208227	Cd44, Myc
cell growth	BP	498	5	0.0209177	Cd44, Emp1, Sphk1, Tnfrsf12a, Fstl4
regulation of carbohydrate metabolic process	BP	185	3	0.0210292	Ier3, Myc, Cd244a
muscle structure development	BP	682	6	0.0210361	Atf3, Egr1, Egr2, Fos, Myc, Kdm6b
mesonephric tubule morphogenesis	BP	71	2	0.0213829	Cd44, Myc
leukocyte migration	BP	333	4	0.0214103	Ecm1, Il1r1, Ccl12, Ccl2
regulation of endopeptidase activity	BP	333	4	0.0214103	Cd44, Myc, Serpina3n, Timp1
plasma membrane bounded cell projection	CC	2225	13	0.0217676	Cd44, Fos, Fosl1, Hspb1, Il1r1, Itga5, Myc, Ccl2, Sphk1, Tnfrsf12a, Sv2c, Mchr1, Vgf
regulation of osteoclast differentiation	BP	72	2	0.0219494	Cebpb, Fos
cellular response to inorganic substance	BP	189	3	0.0222316	Fos, Fosb, Junb
regulation of leukocyte activation	BP	507	5	0.0223947	Cd44, Cebpb, Cd244a, Ccl2, Sphk1
positive regulation of phagocytosis	BP	73	2	0.022522	Ptx3, Ccl2
transmembrane receptor protein serine/threonine kinase si...	BP	339	4	0.0226822	Egr1, Fos, Ccl2, Wwtr1
kinase regulator activity	MF	191	3	0.0228466	Socs3, Hspb1, Trib1
regulation of cofactor metabolic process	BP	74	2	0.0231008	Ier3, Myc
regulation of nucleotide biosynthetic process	BP	74	2	0.0231008	Ier3, Myc
regulation of purine nucleotide biosynthetic process	BP	74	2	0.0231008	Ier3, Myc
positive regulation of peptidyl-tyrosine phosphorylation	BP	192	3	0.0231576	Cd44, Il11, Itga5
peptidyl-lysine modification	BP	342	4	0.0233352	Egr1, Egr2, Loxl1, Arid5a
signal release	BP	516	5	0.0239384	Il11, Sphk1, Hcar2, Ucn2, Vgf
positive regulation of cell cycle	BP	345	4	0.0239995	Adamts1, Fosl1, Myc, Sphk1
negative regulation of proteolysis	BP	346	4	0.0242235	Cd44, Ecm1, Serpina3n, Timp1
in utero embryonic development	BP	518	5	0.0242905	Cebpb, Socs3, Fosl1, Junb, Tm4sf1
regulation of proteolysis	BP	706	6	0.0244258	Cd44, Ecm1, Myc, Serpina3n, Timp1, Trib1
intrinsic apoptotic signaling pathway by p53 class mediat...	BP	77	2	0.0248737	Bcl3, Cd44
positive regulation of leukocyte mediated cytotoxicity	BP	77	2	0.0248737	Ccl2, Pvr
positive regulation of epithelial cell proliferation	BP	198	3	0.025072	Ecm1, Myc, Ccl2
JNK cascade	BP	199	3	0.0253992	Gadd45b, Gadd45g, Trib1
response to reactive oxygen species	BP	199	3	0.0253992	Fos, Sphk1, Kdm6b
nephron tubule morphogenesis	BP	78	2	0.0254767	Cd44, Myc
cytoplasmic vesicle	CC	1797	11	0.025528	Adamts1, Itga5, Loxl1, Msr1, Ccl2, Sphk1, Sv2c, Klk9, Fstl4, Vgf, Ahnak2
response to hypoxia	BP	200	3	0.0257286	Egr1, Fosl2, Myc
intracellular vesicle	CC	1802	11	0.025991	Adamts1, Itga5, Loxl1, Msr1, Ccl2, Sphk1, Sv2c, Klk9, Fstl4, Vgf, Ahnak2
myeloid leukocyte migration	BP	201	3	0.0260604	Il1r1, Ccl12, Ccl2
leukocyte mediated immunity	BP	355	4	0.0262967	Bcl3, Il1r1, Pvr, Arid5a
cell-cell adhesion via plasma-membrane adhesion molecules	BP	202	3	0.0263945	Itga5, Pvr, Cdh22
regulation of small molecule metabolic process	BP	356	4	0.0265335	Egr1, Ier3, Myc, Cd244a
CD4-positive, alpha-beta T cell differentiation	BP	80	2	0.0267005	Bcl3, Gadd45g
nephron epithelium morphogenesis	BP	80	2	0.0267005	Cd44, Myc
positive regulation of leukocyte cell-cell adhesion	BP	203	3	0.0267308	Cd44, Cd244a, Ccl2
positive regulation of neuron projection development	BP	358	4	0.0270109	Adamts1, Hspb1, Sphk1, Tnfrsf12a
G protein-coupled receptor activity	MF	724	6	0.0271974	S1pr3, Gpr3, Sphk1, Hcar2, Mchr1, Gpr151
hormone secretion	BP	359	4	0.0272515	Il11, Hcar2, Ucn2, Vgf
antimicrobial humoral response	BP	81	2	0.0273212	Bcl3, Ccl2
mononuclear cell migration	BP	81	2	0.0273212	Ccl12, Ccl2
nephron morphogenesis	BP	81	2	0.0273212	Cd44, Myc
T cell proliferation	BP	205	3	0.0274105	Cd44, Cebpb, Cd244a
glycosaminoglycan binding	MF	206	3	0.0277538	Adamts1, Cd44, Ccl2
regulation of cytokine production involved in immune resp...	BP	82	2	0.0279477	Il1r1, Arid5a
myeloid leukocyte activation	BP	207	3	0.0280994	Cd244a, Sphk1, Sbno2
production of molecular mediator of immune response	BP	207	3	0.0280994	Il1r1, Cd244a, Arid5a
regulation of response to DNA damage stimulus	BP	208	3	0.0284473	Cd44, Ier3, Myc
plasma membrane part	CC	2807	15	0.0285056	Cd44, S1pr3, Fosl1, Hspb1, Il1r1, Itga5, Itga7, Tm4sf1, Cd244a, Thbd, Cdh22, Mchr1, Slc39a14, Gpr151, Ahnak2
lymphocyte apoptotic process	BP	83	2	0.02858	Cd44, Myc
SMAD protein signal transduction	BP	83	2	0.02858	Fos, Wwtr1
regulation of neuron death	BP	365	4	0.0287223	Cebpb, Egr1, Fos, Ccl12
response to nutrient levels	BP	365	4	0.0287223	Atf3, Zfp36, Ucn2, Vgf
glycolytic process	BP	84	2	0.029218	Ier3, Myc
negative regulation of lymphocyte proliferation	BP	84	2	0.029218	Cd44, Cebpb
negative regulation of mononuclear cell proliferation	BP	84	2	0.029218	Cd44, Cebpb
positive regulation of carbohydrate metabolic process	BP	84	2	0.029218	Myc, Cd244a
renal tubule morphogenesis	BP	84	2	0.029218	Cd44, Myc
hormone transport	BP	367	4	0.0292229	Il11, Hcar2, Ucn2, Vgf
ATP generation from ADP	BP	85	2	0.0298617	Ier3, Myc
steroid hormone receptor binding	MF	85	2	0.0298617	Cebpb, Arid5a
regulation of chemotaxis	BP	212	3	0.0298619	Hspb1, Ccl12, Ccl2
regulation of cell activation	BP	548	5	0.0299796	Cd44, Cebpb, Cd244a, Ccl2, Sphk1
regulation of hormone levels	BP	549	5	0.0301826	Egr1, Il11, Hcar2, Ucn2, Vgf
chromatin	CC	550	5	0.0303864	Cebpb, Hmga1, Junb, Myc, Hmga1b
regulation of neurogenesis	BP	948	7	0.0303868	Adamts1, Hspb1, Il1r1, Myc, Sphk1, Tnfrsf12a, Fstl4
synapse	CC	1384	9	0.0304068	Fosl1, Hspb1, Il1r1, Itga5, Itga7, Ccl2, Sphk1, Sv2c, Vgf
nuclear part	CC	3871	19	0.0304068	Atf3, Bcl3, Cebpb, Cebpd, Egr1, Egr2, Fos, Fosb, Fosl1, Fosl2, Hmga1, Ier2, Junb, Mafk, Myc, Tma16, Wwtr1, Arid5a, Kdm6b
response to decreased oxygen levels	BP	214	3	0.0305829	Egr1, Fosl2, Myc
transmembrane receptor protein tyrosine kinase signaling ...	BP	551	5	0.0305911	Socs3, Hspb1, Ccl2, Csrnp1, Fstl4
positive regulation of ERK1 and ERK2 cascade	BP	215	3	0.0309469	Cd44, Ccl12, Ccl2
enzyme inhibitor activity	MF	374	4	0.0310161	Hspb1, Serpina3n, Timp1, Trib1
interspecies interaction between organisms	BP	374	4	0.0310161	Myc, Ptx3, Ccl2, Zfp36
cellular response to fibroblast growth factor stimulus	BP	87	2	0.031166	Cd44, Zfp36
regulation of protein catabolic process	BP	376	4	0.0315401	Ier3, Odc1, Timp1, Trib1
secretory granule	CC	377	4	0.0318041	Loxl1, Klk9, Fstl4, Vgf
negative regulation of lipid metabolic process	BP	88	2	0.0318266	Sphk1, Hcar2
pyruvate biosynthetic process	BP	88	2	0.0318266	Ier3, Myc
regulation of epithelial cell apoptotic process	BP	88	2	0.0318266	Ccl12, Zfp36
cellular component organization	BP	5825	26	0.0323178	Adamts1, Bcl3, Cd44, Egr2, Emp1, Fosl1, Gpr3, Hspb1, Ier3, Itga5, Itga7, Myc, Ptx3, Msr1, Ccl12, Ccl2, Sphk1, Tnc, Tnfrsf12a, Tubb6, Rhoj, Wwtr1, Cdh22, Arid5a, Kdm6b, Fstl4
lymphocyte differentiation	BP	379	4	0.032336	Bcl3, Cd44, Egr1, Gadd45g
cellular response to hydrogen peroxide	BP	89	2	0.0324926	Sphk1, Kdm6b
macrophage activation	BP	89	2	0.0324926	Sphk1, Sbno2
signal transduction in response to DNA damage	BP	89	2	0.0324926	Bcl3, Cd44
cellular transition metal ion homeostasis	BP	90	2	0.0331642	Myc, Slc39a14
regulation of ATP metabolic process	BP	90	2	0.0331642	Ier3, Myc
regulation of blood vessel endothelial cell migration	BP	90	2	0.0331642	Hspb1, Rhoj
regulation of multi-organism process	BP	383	4	0.0334155	Ptx3, Timp1, Zfp36, Trib1
regulation of lymphocyte proliferation	BP	222	3	0.0335587	Cd44, Cebpb, Cd244a
positive regulation of cell killing	BP	91	2	0.0338411	Ccl2, Pvr
positive regulation of endothelial cell proliferation	BP	91	2	0.0338411	Ecm1, Ccl2
rough endoplasmic reticulum	CC	91	2	0.0338411	Myc, Ccl2
regulation of mononuclear cell proliferation	BP	224	3	0.0343254	Cd44, Cebpb, Cd244a
ADP metabolic process	BP	92	2	0.0345235	Ier3, Myc
developmental growth	BP	767	6	0.0346478	Ecm1, Ptx3, Tnc, Tnfrsf12a, Wwtr1, Fstl4
regulation of plasma membrane bounded cell projection org...	BP	767	6	0.0346478	Adamts1, Cd44, Hspb1, Sphk1, Tnfrsf12a, Fstl4
cellular metal ion homeostasis	BP	572	5	0.035093	Gpr3, Myc, Ccl2, Mchr1, Slc39a14
cellular response to hypoxia	BP	93	2	0.0352112	Egr1, Myc
heterochromatin	CC	93	2	0.0352112	Hmga1, Hmga1b
modification of morphology or physiology of other organis...	BP	93	2	0.0352112	Myc, Ptx3
regulation of cell cycle process	BP	574	5	0.0355421	Adamts1, Gpr3, Ier3, Ccl12, Sphk1
regulation of protein modification by small protein conju...	BP	228	3	0.0358862	Egr1, Sphk1, Trib1
formation of primary germ layer	BP	94	2	0.0359043	Itga5, Kdm6b
negative regulation of hormone secretion	BP	94	2	0.0359043	Il11, Ucn2
negative regulation of apoptotic signaling pathway	BP	229	3	0.036282	Cd44, Hspb1, Ier3
regulation of cell projection organization	BP	776	6	0.0363597	Adamts1, Cd44, Hspb1, Sphk1, Tnfrsf12a, Fstl4
neuron development	BP	1204	8	0.0363703	Adamts1, Cd44, Egr2, Hspb1, Sphk1, Tnc, Tnfrsf12a, Fstl4
regulation of cell-cell adhesion	BP	394	4	0.0364923	Cd44, Cebpb, Cd244a, Ccl2
neutrophil chemotaxis	BP	95	2	0.0366027	Ccl12, Ccl2
regulation of stress-activated MAPK cascade	BP	230	3	0.0366802	Gadd45b, Sphk1, Gadd45g
organelle	CC	11944	46	0.0368544	Adamts1, Atf3, Bcl3, Cd44, Cebpb, Cebpd, Egr1, Egr2, Egr4, Fos, Fosb, Fosl1, Fosl2, Hmga1, Hspb1, Ier2, Ier3, Il1r1, Itga5, Junb, Loxl1, Mafk, Myc, Gadd45b, Msr1, Ccl2, Sphk1, Thbd, Zfp36, Gadd45g, Tma16, Tubb6, Sv2c, Wwtr1, Klk9, Hmga1b, Mchr1, Trib1, Arid5a, Csrnp1, Sbno2, Kdm6b, Dusp5, Fstl4, Vgf, Ahnak2
regulation of leukocyte mediated immunity	BP	231	3	0.0370805	Il1r1, Pvr, Arid5a
secretion	BP	1210	8	0.0372871	Il11, Myc, Cd244a, Sphk1, Hcar2, Ucn2, Arid5a, Vgf
cytokine receptor activity	MF	96	2	0.0373063	Cd44, Il1r1
DNA-templated transcription, initiation	BP	96	2	0.0373063	Fosl1, Myc
negative regulation of intrinsic apoptotic signaling path...	BP	96	2	0.0373063	Cd44, Hspb1
negative regulation of viral process	BP	96	2	0.0373063	Ptx3, Zfp36
regulation of stress-activated protein kinase signaling c...	BP	232	3	0.0374832	Gadd45b, Sphk1, Gadd45g
nucleoside diphosphate phosphorylation	BP	97	2	0.0380151	Ier3, Myc
positive regulation of endothelial cell migration	BP	97	2	0.0380151	Hspb1, Rhoj
positive regulation of myeloid cell differentiation	BP	97	2	0.0380151	Fos, Trib1
purine nucleoside diphosphate metabolic process	BP	97	2	0.0380151	Ier3, Myc
purine ribonucleoside diphosphate metabolic process	BP	97	2	0.0380151	Ier3, Myc
regulation of biomineral tissue development	BP	97	2	0.0380151	Cebpb, Ecm1
intracellular organelle	CC	11645	45	0.0380815	Adamts1, Atf3, Bcl3, Cd44, Cebpb, Cebpd, Egr1, Egr2, Egr4, Fos, Fosb, Fosl1, Fosl2, Hmga1, Hspb1, Ier2, Ier3, Il1r1, Itga5, Junb, Loxl1, Mafk, Myc, Gadd45b, Msr1, Ccl2, Sphk1, Thbd, Zfp36, Gadd45g, Tma16, Tubb6, Sv2c, Wwtr1, Klk9, Hmga1b, Trib1, Arid5a, Csrnp1, Sbno2, Kdm6b, Dusp5, Fstl4, Vgf, Ahnak2
response to oxygen levels	BP	234	3	0.0382952	Egr1, Fosl2, Myc
neuron death	BP	401	4	0.0385333	Cebpb, Egr1, Fos, Ccl12
mitochondrial membrane organization	BP	98	2	0.038729	Ier3, Myc
mitotic cell cycle	BP	789	6	0.0389277	Adamts1, Ier3, Myc, Ccl12, Sphk1, Tubb6
vesicle	CC	1922	11	0.0390427	Adamts1, Itga5, Loxl1, Msr1, Ccl2, Sphk1, Sv2c, Klk9, Fstl4, Vgf, Ahnak2
endocrine process	BP	99	2	0.0394481	Hcar2, Ucn2
nucleotide phosphorylation	BP	99	2	0.0394481	Ier3, Myc
positive regulation of ossification	BP	99	2	0.0394481	Cebpb, Cebpd
DNA-binding transcription repressor activity, RNA polymer...	MF	238	3	0.0399462	Atf3, Cebpb, Myc
nicotinamide nucleotide biosynthetic process	BP	100	2	0.0401723	Ier3, Myc
regulation of leukocyte mediated cytotoxicity	BP	100	2	0.0401723	Ccl2, Pvr
ribonucleoside diphosphate metabolic process	BP	101	2	0.0409015	Ier3, Myc
positive regulation of cell-cell adhesion	BP	241	3	0.041208	Cd44, Cd244a, Ccl2
positive regulation of cell adhesion	BP	410	4	0.0412523	Cd44, Itga5, Cd244a, Ccl2
molecular function regulator	MF	1699	10	0.0412758	Socs3, Hspb1, Il11, Ccl12, Ccl2, Serpina3n, Timp1, Ucn2, Trib1, Vgf
regulation of neuron projection development	BP	599	5	0.0414592	Adamts1, Hspb1, Sphk1, Tnfrsf12a, Fstl4
kinase binding	MF	802	6	0.0416096	Cd44, Cebpb, Hspb1, Zfp36, Rhoj, Trib1
cytokine production involved in immune response	BP	102	2	0.0416358	Il1r1, Arid5a
phosphoprotein binding	MF	102	2	0.0416358	Cd44, Socs3
regulation of alpha-beta T cell activation	BP	102	2	0.0416358	Cd44, Cd244a
regulation of purine nucleotide metabolic process	BP	102	2	0.0416358	Ier3, Myc
regulation of lymphocyte activation	BP	412	4	0.0418711	Cd44, Cebpb, Cd244a, Ccl2
endocytosis	BP	601	5	0.0419569	Ptx3, Msr1, Ccl2, Sphk1, Rhoj
Wnt signaling pathway	BP	413	4	0.0421824	Cd44, Egr1, Myc, Wwtr1
carboxylic acid transmembrane transport	BP	103	2	0.042375	Slc7a1, Myc
mesonephric epithelium development	BP	103	2	0.042375	Cd44, Myc
mesonephric tubule development	BP	103	2	0.042375	Cd44, Myc
organic acid transmembrane transport	BP	103	2	0.042375	Slc7a1, Myc
pyridine nucleotide biosynthetic process	BP	103	2	0.042375	Ier3, Myc
response to heat	BP	103	2	0.042375	Il1r1, Ccl2
ureteric bud development	BP	103	2	0.042375	Cd44, Myc
cell-cell signaling by wnt	BP	415	4	0.0428091	Cd44, Egr1, Myc, Wwtr1
endothelial cell differentiation	BP	104	2	0.0431191	S1pr3, Kdm6b
defense response to bacterium	BP	246	3	0.0433554	Bcl3, Cebpb, Vgf
negative regulation of cellular catabolic process	BP	246	3	0.0433554	Ier3, Timp1, Zfp36
positive regulation of catabolic process	BP	418	4	0.0437591	Ier3, Myc, Zfp36, Trib1
regulation of cell growth	BP	418	4	0.0437591	Cd44, Sphk1, Tnfrsf12a, Fstl4
protein modification by small protein conjugation	BP	611	5	0.0445005	Egr1, Egr2, Sphk1, Wwtr1, Trib1
cellular response to decreased oxygen levels	BP	106	2	0.0446221	Egr1, Myc
hormone binding	MF	106	2	0.0446221	Ucn2, Mchr1
mesonephros development	BP	106	2	0.0446221	Cd44, Myc
regulation of nucleotide metabolic process	BP	106	2	0.0446221	Ier3, Myc
external side of plasma membrane	CC	422	4	0.0450441	Cd44, Il1r1, Itga5, Cd244a
cellular component organization or biogenesis	BP	6000	26	0.0451788	Adamts1, Bcl3, Cd44, Egr2, Emp1, Fosl1, Gpr3, Hspb1, Ier3, Itga5, Itga7, Myc, Ptx3, Msr1, Ccl12, Ccl2, Sphk1, Tnc, Tnfrsf12a, Tubb6, Rhoj, Wwtr1, Cdh22, Arid5a, Kdm6b, Fstl4
intracellular organelle lumen	CC	3775	18	0.0452123	Atf3, Bcl3, Cebpb, Cebpd, Egr1, Egr2, Fos, Fosb, Fosl1, Fosl2, Ier2, Junb, Mafk, Myc, Tma16, Wwtr1, Arid5a, Kdm6b
membrane-enclosed lumen	CC	3776	18	0.0453135	Atf3, Bcl3, Cebpb, Cebpd, Egr1, Egr2, Fos, Fosb, Fosl1, Fosl2, Ier2, Junb, Mafk, Myc, Tma16, Wwtr1, Arid5a, Kdm6b
organelle lumen	CC	3776	18	0.0453135	Atf3, Bcl3, Cebpb, Cebpd, Egr1, Egr2, Fos, Fosb, Fosl1, Fosl2, Ier2, Junb, Mafk, Myc, Tma16, Wwtr1, Arid5a, Kdm6b
pyridine-containing compound biosynthetic process	BP	107	2	0.0453808	Ier3, Myc
T cell activation involved in immune response	BP	107	2	0.0453808	Bcl3, Gadd45g
neuron projection	CC	1491	9	0.0455001	Fos, Fosl1, Hspb1, Il1r1, Myc, Ccl2, Sphk1, Sv2c, Vgf
regulation of secretion by cell	BP	820	6	0.0455134	Il11, Cd244a, Sphk1, Hcar2, Ucn2, Arid5a
regulation of protein serine/threonine kinase activity	BP	424	4	0.0456946	Gadd45b, Gadd45g, Trib1, Dusp5
regulation of mitotic cell cycle phase transition	BP	252	3	0.0460054	Adamts1, Ier3, Ccl12
positive regulation of protein transport	BP	429	4	0.0473439	Cd244a, Ccl2, Hcar2, Arid5a
alpha-beta T cell differentiation	BP	110	2	0.0476856	Bcl3, Gadd45g
homophilic cell adhesion via plasma membrane adhesion mol...	BP	110	2	0.0476856	Pvr, Cdh22
regulation of leukocyte chemotaxis	BP	110	2	0.0476856	Ccl12, Ccl2
response to unfolded protein	BP	110	2	0.0476856	Atf3, Hspb1
positive regulation of cellular component organization	BP	1272	8	0.0476923	Adamts1, Fosl1, Hspb1, Ptx3, Ccl2, Sphk1, Tnfrsf12a, Arid5a
response to antibiotic	BP	257	3	0.0482739	Egr1, Sphk1, Kdm6b
cellular response to interferon-gamma	BP	111	2	0.0484632	Ccl12, Ccl2
monocarboxylic acid biosynthetic process	BP	258	3	0.0487342	Ier3, Myc, Sphk1
cell-cell adherens junction	CC	112	2	0.0492455	Pvr, Cdh22
epithelial cell apoptotic process	BP	112	2	0.0492455	Ccl12, Zfp36
negative regulation of angiogenesis	BP	112	2	0.0492455	Adamts1, Ccl2
positive regulation of protein ubiquitination	BP	112	2	0.0492455	Sphk1, Trib1
pyruvate metabolic process	BP	112	2	0.0492455	Ier3, Myc
regulation of G1/S transition of mitotic cell cycle	BP	112	2	0.0492455	Adamts1, Ccl12
secretion by cell	BP	1056	7	0.0496145	Il11, Cd244a, Sphk1, Hcar2, Ucn2, Arid5a, Vgf
cellular cation homeostasis	BP	631	5	0.0498619	Gpr3, Myc, Ccl2, Mchr1, Slc39a14

## Sheet: Glia_rnaseq_KEGG (6)
Pathway	N	Up	P.Up	Genes.Up				Pathway	N	Down	P.Down	Genes.Down
TNF signaling pathway	113	7	7.08032e-08	Bcl3, Cebpb, Socs3, Fos, Junb, Ccl12, Ccl2
Osteoclast differentiation	125	7	1.41847e-07	Socs3, Fos, Fosb, Fosl1, Fosl2, Il1r1, Junb
IL-17 signaling pathway	88	6	3.62878e-07	Cebpb, Fos, Fosb, Fosl1, Ccl12, Ccl2
ECM-receptor interaction	88	5	8.88246e-06	Cd44, Itga5, Itga7, Tnc, Sv2c
Human T-cell leukemia virus 1 infection	238	7	1.05147e-05	Egr1, Egr2, Fos, Fosl1, Il1r1, Myc, Zfp36
MAPK signaling pathway	294	7	4.07902e-05	Fos, Hspb1, Il1r1, Myc, Gadd45b, Gadd45g, Dusp5
Fluid shear stress and atherosclerosis	144	5	9.50505e-05	Fos, Il1r1, Ccl12, Ccl2, Thbd
Rheumatoid arthritis	86	4	0.000161924	Fos, Il11, Ccl12, Ccl2
Colorectal cancer	88	4	0.000176963	Fos, Myc, Gadd45b, Gadd45g
Hematopoietic cell lineage	93	4	0.000218945	Cd44, Il11, Il1r1, Itga5
Thyroid cancer	37	3	0.000219492	Myc, Gadd45b, Gadd45g
AGE-RAGE signaling pathway in diabetic complications	101	4	0.000300382	Egr1, Ccl12, Ccl2, Thbd
MicroRNAs in cancer	191	5	0.00035388	Slc7a1, Cd44, Itga5, Myc, Tnc
Yersinia infection	121	4	0.000595917	Fos, Itga5, Ccl12, Ccl2
Endometrial cancer	58	3	0.000831053	Myc, Gadd45b, Gadd45g
Breast cancer	147	4	0.00123119	Fos, Myc, Gadd45b, Gadd45g
Chronic myeloid leukemia	76	3	0.00181777	Myc, Gadd45b, Gadd45g
Cytokine-cytokine receptor interaction	279	5	0.00193025	Il11, Il1r1, Ccl12, Ccl2, Tnfrsf12a
Transcriptional misregulation in cancer	177	4	0.00242696	Cebpb, Myc, Gadd45b, Gadd45g
Small cell lung cancer	92	3	0.00313183	Myc, Gadd45b, Gadd45g
Chagas disease (American trypanosomiasis)	102	3	0.00418648	Fos, Ccl12, Ccl2
Salmonella infection	217	4	0.00501906	Ahnak2, Fos, Myc, Rhoj
Epstein-Barr virus infection	218	4	0.0051008	Cd44, Myc, Gadd45b, Gadd45g
Growth hormone synthesis, secretion and action	116	3	0.00598812	Socs3, Fos, Junb
Cell cycle	123	3	0.00703786	Myc, Gadd45b, Gadd45g
Human cytomegalovirus infection	245	4	0.00765807	Il1r1, Myc, Ccl12, Ccl2
Apoptosis	135	3	0.00907758	Fos, Gadd45b, Gadd45g
Gastric cancer	149	3	0.0118524	Myc, Gadd45b, Gadd45g
Malaria	54	2	0.0127395	Ccl12, Ccl2
JAK-STAT signaling pathway	159	3	0.0141017	Socs3, Il11, Myc
Hepatitis B	160	3	0.014339	Egr2, Fos, Myc
VEGF signaling pathway	58	2	0.0145967	Hspb1, Sphk1
Influenza A	163	3	0.0150646	Socs3, Ccl12, Ccl2
Basal cell carcinoma	63	2	0.0170717	Gadd45b, Gadd45g
Hepatocellular carcinoma	172	3	0.0173647	Myc, Gadd45b, Gadd45g
Phagosome	172	3	0.0173647	Itga5, Msr1, Tubb6
Non-small cell lung cancer	66	2	0.0186363	Gadd45b, Gadd45g
Cellular senescence	177	3	0.0187227	Myc, Gadd45b, Gadd45g
Amphetamine addiction	69	2	0.0202591	Fos, Fosb
p53 signaling pathway	71	2	0.0213727	Gadd45b, Gadd45g
Prolactin signaling pathway	71	2	0.0213727	Socs3, Fos
Melanoma	72	2	0.0219389	Gadd45b, Gadd45g
Glioma	74	2	0.0230898	Gadd45b, Gadd45g
Pancreatic cancer	76	2	0.0242652	Gadd45b, Gadd45g
Pertussis	76	2	0.0242652	Fos, Itga5
Arrhythmogenic right ventricular cardiomyopathy (ARVC)	77	2	0.0248619	Itga5, Itga7
Focal adhesion	199	3	0.0253824	Itga5, Itga7, Tnc
PI3K-Akt signaling pathway	353	4	0.0258059	Itga5, Itga7, Myc, Tnc
Proteoglycans in cancer	203	3	0.0267133	Cd44, Itga5, Myc
Kaposi sarcoma-associated herpesvirus infection	205	3	0.0273926	Fos, Myc, Zfp36
Hypertrophic cardiomyopathy (HCM)	91	2	0.0338253	Itga5, Itga7
Viral protein interaction with cytokine and cytokine rece...	93	2	0.0351948	Ccl12, Ccl2
Dilated cardiomyopathy (DCM)	94	2	0.0358876	Itga5, Itga7
NF-kappa B signaling pathway	101	2	0.0408826	Il1r1, Gadd45b
Th17 cell differentiation	102	2	0.0416165	Fos, Il1r1
Amoebiasis	106	2	0.0446016	Hspb1, Il1r1
Herpes simplex virus 1 infection	423	4	0.0453335	Socs3, Itga5, Ccl12, Ccl2
Parathyroid hormone synthesis, secretion and action	107	2	0.04536	Egr1, Fos
C-type lectin receptor signaling pathway	112	2	0.049223	Bcl3, Egr2

## Sheet: Neurons_RRBS_DMCpGs_list (7)
Chr	Locus	Symbol	EntrezID	Distance	nStrand	Prom	Exon	Intron	Body	UTR5	UTR3	Up1to5kb	Intergenic	logFC	logCPM	LR	PValue	FDR			Chr	Locus	Symbol	EntrezID	Distance	nStrand	Prom	Exon	Intron	Body	UTR5	UTR3	Up1to5kb	Intergenic	logFC	logCPM	LR	PValue	FDR
chr3	152367153	Usp33	170822	-20675	+	FALSE	FALSE	TRUE	TRUE	FALSE	FALSE	FALSE	FALSE	6.49748	-0.694843	30.6564	3.08013e-08	0.0120139			chr13	24978070	Gpld1	14756	-34918	+	FALSE	FALSE	TRUE	TRUE	FALSE	FALSE	FALSE	FALSE	-6.0872	0.017542	34.0508	5.36911e-09	0.00498484
chr10	80894478	Timm13	30055	-6491	-	FALSE	FALSE	FALSE	FALSE	FALSE	FALSE	FALSE	TRUE	6.0408	-0.0777706	30.2075	3.88202e-08	0.0120139			chr11	97195486	Kpnb1	16211	7594	-	FALSE	FALSE	FALSE	FALSE	FALSE	FALSE	FALSE	TRUE	-5.89272	-0.402936	27.953	1.24295e-07	0.0207277
chr16	38123310	BC031361	414072	34050	-	FALSE	FALSE	FALSE	FALSE	FALSE	FALSE	FALSE	TRUE	5.89333	0.13145	29.0415	7.08454e-08	0.0164438			chr19	7018128	Fermt3	108101	-1341	-	FALSE	FALSE	TRUE	TRUE	FALSE	FALSE	FALSE	FALSE	-5.68184	-0.14773	27.8083	1.33954e-07	0.0207277
chr14	19778118	Nid2	18074	-26861	+	FALSE	TRUE	FALSE	TRUE	FALSE	FALSE	FALSE	FALSE	5.76154	-0.0490912	27.3525	1.69543e-07	0.0212877			chr11	60086117	Rai1	19377	18896	+	FALSE	FALSE	FALSE	FALSE	FALSE	FALSE	FALSE	TRUE	-6.4606	-0.344194	26.7369	2.33124e-07	0.0240488
chr10	93772180	Usp44	327799	59375	+	FALSE	FALSE	FALSE	FALSE	FALSE	FALSE	FALSE	TRUE	5.91536	0.282796	27.2003	1.83429e-07	0.0212877			chr15	73854152	Mroh5	268816	14481	-	FALSE	FALSE	FALSE	FALSE	FALSE	FALSE	FALSE	TRUE	-5.58768	0.996738	25.8815	3.63026e-07	0.028087
chr13	98329099	Gm9828	105246056	-11983	+	FALSE	FALSE	FALSE	FALSE	FALSE	FALSE	FALSE	TRUE	5.77609	0.206398	26.4051	2.76813e-07	0.0246323			chr11	68954457	Arhgef15	442801	-2430	-	FALSE	TRUE	FALSE	TRUE	FALSE	FALSE	TRUE	FALSE	-5.9359	0.547549	24.3617	7.98387e-07	0.0370623
chr2	168648023	Mir7004	102466784	7264	-	FALSE	FALSE	FALSE	FALSE	FALSE	FALSE	FALSE	TRUE	5.97321	-0.407267	26.3029	2.91843e-07	0.0246323			chr19	59169279	Vax1	22326	-750	-	FALSE	FALSE	TRUE	TRUE	FALSE	FALSE	FALSE	FALSE	-5.46461	-0.410327	24.0713	9.28314e-07	0.0410416
chr9	21248601	S1pr5	94226	158	-	TRUE	FALSE	FALSE	FALSE	FALSE	FALSE	FALSE	FALSE	5.8503	0.0732456	25.4927	4.4407e-07	0.0292348			chr11	54879991	Hint1	15254	-13608	+	FALSE	FALSE	FALSE	FALSE	FALSE	FALSE	FALSE	TRUE	-5.91058	-0.616846	23.9339	9.97022e-07	0.0410442
chr13	94178908	Scamp1	107767	-106373	-	FALSE	FALSE	FALSE	FALSE	FALSE	FALSE	FALSE	TRUE	5.33266	1.07264	25.3879	4.68841e-07	0.0292348			chr2	25771288	Lcn3	16820	-5719	+	FALSE	FALSE	FALSE	FALSE	FALSE	FALSE	FALSE	TRUE	-5.40371	0.376587	23.2443	1.42675e-06	0.0445928
chr7	70487105	Nr2f2	11819	120359	-	FALSE	FALSE	FALSE	FALSE	FALSE	FALSE	FALSE	TRUE	5.37788	1.11736	25.3737	4.72326e-07	0.0292348			chr8	120999149	Fendrr	68790	-83961	-	FALSE	FALSE	FALSE	FALSE	FALSE	FALSE	FALSE	TRUE	-5.23055	0.366223	23.2253	1.44091e-06	0.0445928
chr15	18511152	4921515E04Rik	70886	141525	-	FALSE	FALSE	FALSE	FALSE	FALSE	FALSE	FALSE	TRUE	5.35473	-0.350048	25.1477	5.31029e-07	0.030814			chr19	41314917	Tm9sf3	107358	50913	-	FALSE	FALSE	FALSE	FALSE	FALSE	FALSE	FALSE	TRUE	-4.24011	0.385307	22.6012	1.99362e-06	0.0531696
chr7	137276131	Ebf3	13593	-38314	-	FALSE	FALSE	TRUE	TRUE	FALSE	FALSE	FALSE	FALSE	5.07874	1.09459	24.6905	6.73168e-07	0.0357396			chr8	107920555	Psmd7	17463	332073	-	FALSE	FALSE	FALSE	FALSE	FALSE	FALSE	FALSE	TRUE	-5.17874	-0.209273	22.4896	2.11289e-06	0.0531696
chr17	33041705	Zfp763	73451	8324	-	FALSE	FALSE	FALSE	FALSE	FALSE	FALSE	FALSE	TRUE	5.89115	0.0372023	24.6348	6.92905e-07	0.0357396			chr4	151234344	Gm13090	105704528	-144774	+	FALSE	FALSE	FALSE	FALSE	FALSE	FALSE	FALSE	TRUE	-5.2528	0.776317	22.3244	2.30257e-06	0.0531696
chr1	182224032	Degs1	13244	-58163	-	FALSE	FALSE	FALSE	FALSE	FALSE	FALSE	FALSE	TRUE	5.68746	0.5975	24.4039	7.81093e-07	0.0370623			chr13	29016224	A330102I10Rik	77920	31	+	TRUE	FALSE	TRUE	TRUE	FALSE	FALSE	FALSE	FALSE	-5.1913	-0.166436	22.1973	2.46018e-06	0.0531696
chr17	64186135	1110058D11Rik	68771	135463	-	FALSE	FALSE	FALSE	FALSE	FALSE	FALSE	FALSE	TRUE	5.48679	0.829095	23.8525	1.04009e-06	0.0410442			chr4	140375858	Gm13016	329970	4609	+	FALSE	FALSE	FALSE	FALSE	FALSE	FALSE	FALSE	TRUE	-5.07594	0.317224	22.0093	2.71339e-06	0.0559821
chr11	5634388	Ankrd36	76389	-64704	+	FALSE	FALSE	TRUE	TRUE	FALSE	FALSE	FALSE	FALSE	5.44473	-0.101065	23.6965	1.1279e-06	0.0410442			chr9	54848688	Ireb2	64602	15067	+	FALSE	FALSE	FALSE	FALSE	FALSE	FALSE	FALSE	TRUE	-5.50704	0.519364	21.8112	3.0084e-06	0.0605673
chr2	168949194	Zfp64	22722	-6393	-	FALSE	FALSE	TRUE	TRUE	FALSE	FALSE	FALSE	FALSE	5.71836	0.260877	23.6725	1.14206e-06	0.0410442			chr2	127388289	Adra2b	11552	-25003	+	FALSE	FALSE	FALSE	FALSE	FALSE	FALSE	FALSE	TRUE	-5.05945	0.690065	21.603	3.35329e-06	0.0624514
chr13	44413050	1700029N11Rik	69491	26677	+	FALSE	FALSE	FALSE	FALSE	FALSE	FALSE	FALSE	TRUE	5.41225	-0.0473901	23.6601	1.14941e-06	0.0410442			chr2	170890204	Dok5	76829	-158397	+	FALSE	FALSE	FALSE	FALSE	FALSE	FALSE	FALSE	TRUE	-5.22612	0.155209	21.5973	3.36328e-06	0.0624514
chr15	5024540	C7	109828	-39233	-	FALSE	FALSE	TRUE	TRUE	FALSE	FALSE	FALSE	FALSE	5.68597	-0.326856	23.3352	1.36084e-06	0.0445928			chr4	57252893	Ptpn3	545622	-48944	-	FALSE	FALSE	TRUE	TRUE	FALSE	FALSE	FALSE	FALSE	-3.95368	0.629917	21.2922	3.94335e-06	0.0701212
chr11	50546986	Adamts2	216725	55099	+	FALSE	FALSE	FALSE	FALSE	FALSE	FALSE	FALSE	TRUE	5.34311	-0.451502	23.3256	1.36769e-06	0.0445928			chr19	44583979	Hif1an	319594	-21125	+	FALSE	FALSE	FALSE	FALSE	FALSE	FALSE	FALSE	TRUE	-5.48417	-0.60649	21.2912	3.9453e-06	0.0701212
chr4	21645590	Prdm13	230025	-40373	-	FALSE	FALSE	FALSE	FALSE	FALSE	FALSE	FALSE	TRUE	5.14774	0.649714	22.7714	1.8246e-06	0.0529486			chr5	121984641	Cux2	13048	-63184	-	FALSE	FALSE	TRUE	TRUE	FALSE	FALSE	FALSE	FALSE	-5.1579	-0.202213	21.006	4.57847e-06	0.0706
chr5	31024093	Slc5a6	330064	-23986	-	FALSE	FALSE	FALSE	FALSE	FALSE	FALSE	FALSE	TRUE	5.35339	0.015779	22.7286	1.86574e-06	0.0529486			chr6	136442837	E330021D16Rik	100502936	27268	-	FALSE	FALSE	FALSE	FALSE	FALSE	FALSE	FALSE	TRUE	-5.0199	0.743047	20.9233	4.78046e-06	0.0706
chr5	65728863	Pds5a	71521	30888	-	FALSE	FALSE	FALSE	FALSE	FALSE	FALSE	FALSE	TRUE	5.26116	0.821983	22.7119	1.882e-06	0.0529486			chr12	88431393	3200001D21Rik	71818	54070	-	FALSE	FALSE	FALSE	FALSE	FALSE	FALSE	FALSE	TRUE	-3.93571	0.72573	20.8208	5.04329e-06	0.0706
chr6	121959725	Mug2	17837	47073	+	FALSE	FALSE	FALSE	FALSE	FALSE	FALSE	FALSE	TRUE	5.47391	-0.0612699	22.4771	2.12669e-06	0.0531696			chr19	23162497	Mir1192	100316672	-13066	+	FALSE	FALSE	FALSE	FALSE	FALSE	FALSE	FALSE	TRUE	-5.27594	0.334827	20.7627	5.19847e-06	0.0706
chr13	112531881	Il31ra	218624	-48781	-	FALSE	FALSE	TRUE	TRUE	FALSE	FALSE	FALSE	FALSE	5.09452	1.1118	22.4666	2.13831e-06	0.0531696			chr2	76388993	Osbpl6	99031	17515	+	FALSE	FALSE	FALSE	FALSE	FALSE	FALSE	FALSE	TRUE	-5.06106	1.00516	20.7307	5.28607e-06	0.0706
chr15	87857266	Mir6393	102465209	61323	-	FALSE	FALSE	FALSE	FALSE	FALSE	FALSE	FALSE	TRUE	5.55745	-0.259158	22.3709	2.24759e-06	0.0531696			chr8	15028000	Kbtbd11	74901	-16975	+	FALSE	TRUE	FALSE	TRUE	FALSE	FALSE	FALSE	FALSE	-5.26542	0.282068	20.691	5.39701e-06	0.0706
chr7	68294668	Gm16157	100504026	18074	-	FALSE	FALSE	FALSE	FALSE	FALSE	FALSE	FALSE	TRUE	5.18704	-0.476951	22.2366	2.41041e-06	0.0531696			chr12	66598063	Rpl10l	238217	313662	-	FALSE	FALSE	FALSE	FALSE	FALSE	FALSE	FALSE	TRUE	-5.32338	0.126961	20.6541	5.50197e-06	0.0706
chr9	120344153	Myrip	245049	-40080	+	FALSE	FALSE	TRUE	TRUE	FALSE	FALSE	FALSE	FALSE	5.71632	0.0710907	22.2327	2.4153e-06	0.0531696			chr8	12938819	Gm38671	104797311	9122	+	FALSE	FALSE	FALSE	FALSE	FALSE	FALSE	FALSE	TRUE	-5.06199	0.58733	20.6306	5.56976e-06	0.0706
chr1	163315134	Prrx1	18933	1484	-	FALSE	FALSE	FALSE	FALSE	FALSE	FALSE	TRUE	FALSE	5.20633	0.124808	22.1955	2.46254e-06	0.0531696			chr10	110751389	E2f7	52679	-5950	+	FALSE	FALSE	TRUE	TRUE	FALSE	FALSE	FALSE	FALSE	-5.03238	0.907265	20.4922	5.9876e-06	0.0709321
chr13	38845129	Slc35b3	108652	-115408	-	FALSE	FALSE	FALSE	FALSE	FALSE	FALSE	FALSE	TRUE	6.07489	-0.262672	22.1381	2.53727e-06	0.0535382			chr2	33686850	C130021I20Rik	100504399	-45657	+	FALSE	FALSE	FALSE	FALSE	FALSE	FALSE	FALSE	TRUE	-5.01381	-0.456714	20.4569	6.09902e-06	0.0709321
chr13	51699418	Secisbp2	75420	-47710	+	FALSE	FALSE	FALSE	FALSE	FALSE	FALSE	FALSE	TRUE	5.08655	0.0455232	21.7613	3.08771e-06	0.0605673			chr1	34264863	Dst	13518	-104533	+	FALSE	FALSE	TRUE	TRUE	FALSE	FALSE	FALSE	FALSE	-5.40015	-0.186916	20.4029	6.27332e-06	0.0709321
chr18	69083212	Mir145b	102465187	60939	-	FALSE	FALSE	FALSE	FALSE	FALSE	FALSE	FALSE	TRUE	5.72301	-0.737387	21.7343	3.13134e-06	0.0605673			chr4	57675449	Pakap	677884	-107201	+	FALSE	FALSE	TRUE	TRUE	FALSE	FALSE	FALSE	FALSE	-5.2396	0.25474	20.2855	6.6704e-06	0.0709321
chr14	65609816	Nuggc	100503545	-4549	+	FALSE	TRUE	FALSE	TRUE	FALSE	FALSE	FALSE	FALSE	5.21709	-0.287737	21.23	4.0733e-06	0.0701212			chr2	169005352	1700017J07Rik	75508	-27083	+	FALSE	FALSE	FALSE	FALSE	FALSE	FALSE	FALSE	TRUE	-4.93538	0.78612	20.2072	6.94916e-06	0.0709321
chr4	155653922	Mmp23	26561	538	-	TRUE	FALSE	FALSE	FALSE	FALSE	FALSE	FALSE	FALSE	4.40815	0.576428	21.2009	4.13566e-06	0.0701212			chr8	99525768	A330008L17Rik	234624	-109094	+	FALSE	FALSE	TRUE	TRUE	FALSE	FALSE	FALSE	FALSE	-4.95933	0.683758	20.1158	7.28922e-06	0.0723479
chr7	73267934	4930429H19Rik	100505025	42446	+	FALSE	FALSE	FALSE	FALSE	FALSE	FALSE	FALSE	TRUE	5.32327	-0.0472555	21.1925	4.15396e-06	0.0701212			chr1	171118750	Cfap126	75472	2911	+	FALSE	FALSE	FALSE	FALSE	FALSE	FALSE	TRUE	FALSE	-4.49465	-0.0390015	19.91	8.11748e-06	0.0729019
chr9	47367809	Cadm1	54725	162361	+	FALSE	FALSE	FALSE	FALSE	FALSE	FALSE	FALSE	TRUE	5.29	0.237384	21.0864	4.39027e-06	0.0706			chr10	76470357	Ybey	216119	1243	-	FALSE	FALSE	FALSE	FALSE	FALSE	FALSE	TRUE	FALSE	-4.9501	0.592314	19.8802	8.24478e-06	0.0729019
chr4	135541817	Grhl3	230824	-31815	-	FALSE	FALSE	FALSE	FALSE	FALSE	FALSE	FALSE	TRUE	4.94737	0.120373	21.0774	4.41092e-06	0.0706			chr7	65141549	Fam189a1	70638	-14979	-	FALSE	FALSE	TRUE	TRUE	FALSE	FALSE	FALSE	FALSE	-5.0078	0.352477	19.8308	8.46086e-06	0.073024
chr7	48875648	E2f8	108961	-5393	-	FALSE	TRUE	FALSE	TRUE	FALSE	FALSE	FALSE	FALSE	5.74619	-0.448071	21.0283	4.5256e-06	0.0706			chr11	76666425	Bhlha9	320522	6045	+	FALSE	FALSE	FALSE	FALSE	FALSE	FALSE	FALSE	TRUE	-4.723	0.824349	19.7613	8.77406e-06	0.0733883
chr18	73983254	D730045A05Rik	77855	34653	+	FALSE	FALSE	FALSE	FALSE	FALSE	FALSE	FALSE	TRUE	5.14495	0.711685	20.8669	4.92331e-06	0.0706			chr15	36680902	Pabpc1	18458	71929	-	FALSE	FALSE	FALSE	FALSE	FALSE	FALSE	FALSE	TRUE	-5.25588	0.29616	19.5412	9.84542e-06	0.0782941
chr4	155385606	Gabrd	14403	-12463	-	FALSE	TRUE	FALSE	TRUE	FALSE	FALSE	FALSE	FALSE	5.33693	-0.164876	20.8436	4.98356e-06	0.0706			chr14	34602890	Opn4	30044	2748	-	FALSE	FALSE	FALSE	FALSE	FALSE	FALSE	TRUE	FALSE	-5.10604	0.0673423	19.5208	9.95089e-06	0.0782941
chr13	46807419	Nup153	218210	79570	-	FALSE	FALSE	FALSE	FALSE	FALSE	FALSE	FALSE	TRUE	5.12789	0.807867	20.8104	5.07068e-06	0.0706			chr15	79209658	Pick1	18693	19515	+	FALSE	FALSE	FALSE	FALSE	FALSE	FALSE	FALSE	TRUE	-4.88849	0.0825739	19.5019	1.00499e-05	0.0783973
chr11	70026864	Dlg4	13385	-8259	+	FALSE	FALSE	TRUE	TRUE	FALSE	FALSE	FALSE	FALSE	4.88841	0.579292	20.7681	5.18388e-06	0.0706			chr8	114512633	Wwox	80707	-72981	+	FALSE	FALSE	TRUE	TRUE	FALSE	FALSE	FALSE	FALSE	-5.05642	1.04042	19.4862	1.01329e-05	0.0783973
chr15	10474191	Dnajc21	78244	3675	-	FALSE	FALSE	FALSE	FALSE	FALSE	FALSE	TRUE	FALSE	5.04952	0.530696	20.7467	5.24226e-06	0.0706			chr11	69443800	Kdm6b	216850	27606	-	FALSE	FALSE	FALSE	FALSE	FALSE	FALSE	FALSE	TRUE	-5.28494	-0.0900228	19.294	1.12057e-05	0.0813573
chr15	88600598	Zdhhc25	70073	-296	+	FALSE	TRUE	FALSE	TRUE	FALSE	FALSE	FALSE	FALSE	5.27489	0.433052	20.722	5.31019e-06	0.0706			chr16	84386705	4930553E22Rik	75247	-15562	+	FALSE	FALSE	FALSE	FALSE	FALSE	FALSE	FALSE	TRUE	-5.02417	0.693424	19.2758	1.13132e-05	0.0813573
chr3	90601791	S100a3	20197	-1577	+	FALSE	TRUE	FALSE	TRUE	FALSE	FALSE	FALSE	FALSE	5.78266	-0.299942	20.6206	5.59918e-06	0.0706			chr2	158501599	Adig	246747	1013	+	FALSE	FALSE	FALSE	FALSE	FALSE	FALSE	TRUE	FALSE	-4.9523	0.227794	19.2134	1.16889e-05	0.0820231
chr15	93002240	Gxylt1	223827	-272939	-	FALSE	FALSE	FALSE	FALSE	FALSE	FALSE	FALSE	TRUE	5.23605	-0.261729	20.611	5.62713e-06	0.0706			chr18	41930278	Prelid2	77619	-20916	-	FALSE	FALSE	TRUE	TRUE	FALSE	FALSE	FALSE	FALSE	-4.78622	0.490296	19.1881	1.18449e-05	0.0820231
chr7	90765309	Tmem126b	68472	289314	-	FALSE	FALSE	FALSE	FALSE	FALSE	FALSE	FALSE	TRUE	5.35211	0.321462	20.4978	5.97e-06	0.0709321			chr2	34745298	Gapvd1	66691	-9934	-	FALSE	FALSE	TRUE	TRUE	FALSE	FALSE	FALSE	FALSE	-5.17034	0.784814	19.1623	1.20061e-05	0.0820231
chr14	118868574	Cldn10	58187	-13624	+	FALSE	FALSE	TRUE	TRUE	FALSE	FALSE	FALSE	FALSE	4.90486	0.704556	20.4848	6.01062e-06	0.0709321			chr18	19260900	Dsc3	13507	-741197	-	FALSE	FALSE	FALSE	FALSE	FALSE	FALSE	FALSE	TRUE	-4.91829	0.450372	19.1582	1.20319e-05	0.0820231
chr14	63486731	Tdh	58865	-22361	-	FALSE	FALSE	FALSE	FALSE	FALSE	FALSE	FALSE	TRUE	4.58434	-0.476369	20.4627	6.08063e-06	0.0709321			chr7	108013379	Olfr478	258729	-20588	-	FALSE	FALSE	FALSE	FALSE	FALSE	FALSE	FALSE	TRUE	-4.97874	0.640879	19.0638	1.2642e-05	0.0837914
chr2	179888347	Taf4	228980	-88299	-	FALSE	FALSE	FALSE	FALSE	FALSE	FALSE	FALSE	TRUE	4.90131	0.668812	20.4097	6.25113e-06	0.0709321			chr10	51229106	Lilr4b	14727	251506	+	FALSE	FALSE	FALSE	FALSE	FALSE	FALSE	FALSE	TRUE	-5.04995	0.0601853	19.0513	1.27253e-05	0.0837914
chr13	112233015	Ankrd55	77318	55436	+	FALSE	FALSE	FALSE	FALSE	FALSE	FALSE	FALSE	TRUE	5.28249	-0.0514151	20.3832	6.33827e-06	0.0709321			chr14	55071976	Zfhx2os	432855	1115	+	FALSE	FALSE	FALSE	FALSE	FALSE	FALSE	TRUE	FALSE	-4.85972	0.630173	18.9887	1.31492e-05	0.0841941
chr13	34132584	Tubb2b	73710	2230	-	FALSE	FALSE	FALSE	FALSE	FALSE	FALSE	TRUE	FALSE	4.73738	0.738912	20.3653	6.39807e-06	0.0709321			chr4	137885216	Ece1	230857	-22979	+	FALSE	FALSE	TRUE	TRUE	FALSE	FALSE	FALSE	FALSE	-5.22272	-0.154902	18.9283	1.35727e-05	0.08609
chr4	138777727	Pla2g2d	18782	-1992	+	TRUE	FALSE	TRUE	TRUE	FALSE	FALSE	FALSE	FALSE	5.13474	-0.171316	20.3084	6.59114e-06	0.0709321			chr8	126319258	Slc35f3	210027	-20679	+	FALSE	FALSE	TRUE	TRUE	FALSE	FALSE	FALSE	FALSE	-5.14349	-0.729678	18.897	1.3797e-05	0.08609
chr7	102459507	Rrm1	20133	-17812	+	FALSE	TRUE	FALSE	TRUE	FALSE	FALSE	FALSE	FALSE	5.05323	0.0383671	20.2653	6.74124e-06	0.0709321			chr15	11950484	1700047G03Rik	73339	16578	+	FALSE	FALSE	FALSE	FALSE	FALSE	FALSE	FALSE	TRUE	-5.02986	-0.144112	18.845	1.41785e-05	0.0866203
chr18	77362552	Loxhd1	240411	-80594	+	FALSE	FALSE	TRUE	TRUE	FALSE	FALSE	FALSE	FALSE	5.14822	0.85105	20.2615	6.75458e-06	0.0709321			chr11	79309373	Nf1	18015	30519	+	FALSE	FALSE	FALSE	FALSE	FALSE	FALSE	FALSE	TRUE	-5.17503	0.928943	18.8446	1.41812e-05	0.0866203
chr1	73035344	1700027A15Rik	69449	-10758	+	FALSE	FALSE	FALSE	FALSE	FALSE	FALSE	FALSE	TRUE	5.65867	0.313862	20.2144	6.92289e-06	0.0709321			chr7	37421514	Zfp536	243937	-348238	-	FALSE	FALSE	TRUE	TRUE	FALSE	FALSE	FALSE	FALSE	-5.0864	-0.545307	18.6984	1.5311e-05	0.0892609
chr7	28716905	Fbxo17	50760	-115	+	FALSE	TRUE	FALSE	TRUE	TRUE	FALSE	FALSE	FALSE	5.429	0.215649	20.1991	6.97873e-06	0.0709321			chr3	87992050	Bcan	12032	-8306	-	FALSE	FALSE	TRUE	TRUE	FALSE	FALSE	FALSE	FALSE	-4.95272	-0.0496062	18.6514	1.56933e-05	0.089511
chr8	70462588	Klhl26	234378	-14355	-	FALSE	FALSE	TRUE	TRUE	FALSE	FALSE	FALSE	FALSE	5.55366	-0.428984	20.1986	6.9805e-06	0.0709321			chr14	120152108	Oxgr1	239283	109673	-	FALSE	FALSE	FALSE	FALSE	FALSE	FALSE	FALSE	TRUE	-5.0773	0.280183	18.6476	1.57246e-05	0.089511
chr10	60194538	Chst3	53374	-24722	-	FALSE	FALSE	TRUE	TRUE	FALSE	FALSE	FALSE	FALSE	4.97432	-0.538943	20.1854	7.02881e-06	0.0709321			chr9	103151172	Rab6b	270192	-39098	+	FALSE	FALSE	TRUE	TRUE	FALSE	FALSE	FALSE	FALSE	-4.44159	0.253254	18.6371	1.58114e-05	0.089511
chr16	73456120	Robo1	19876	-792971	+	FALSE	FALSE	FALSE	FALSE	FALSE	FALSE	FALSE	TRUE	5.16289	-0.147581	20.1064	7.32495e-06	0.0723479			chr10	80751577	Dot1l	208266	3626	+	FALSE	FALSE	FALSE	FALSE	FALSE	FALSE	TRUE	FALSE	-4.73627	0.279252	18.5682	1.63928e-05	0.0905928
chr5	110940171	Ttc28	209683	-60368	+	FALSE	FALSE	TRUE	TRUE	FALSE	FALSE	FALSE	FALSE	3.41413	0.607968	20.041	7.57979e-06	0.0729019			chr9	22049554	Elavl3	15571	-2469	-	FALSE	FALSE	TRUE	TRUE	FALSE	FALSE	FALSE	FALSE	-4.86502	0.611593	18.5318	1.67097e-05	0.0912578
chr1	71627293	Fn1	14268	-25941	-	FALSE	TRUE	FALSE	TRUE	FALSE	FALSE	FALSE	FALSE	5.27799	0.273396	20.0174	7.67424e-06	0.0729019			chr17	83502685	Cox7a2l	20463	-11648	-	FALSE	TRUE	FALSE	TRUE	FALSE	FALSE	FALSE	FALSE	-5.00661	-0.136893	18.3737	1.8155e-05	0.0947188
chr16	16398666	Dnm1l	74006	39635	-	FALSE	FALSE	FALSE	FALSE	FALSE	FALSE	FALSE	TRUE	4.92749	0.645821	19.9975	7.75429e-06	0.0729019			chr16	10170176	Rpl39l	68172	52	+	TRUE	FALSE	FALSE	FALSE	FALSE	FALSE	FALSE	FALSE	-4.67051	0.657868	18.3735	1.81566e-05	0.0947188
chr14	12345190	Fezf2	54713	-675	-	FALSE	TRUE	FALSE	TRUE	TRUE	FALSE	FALSE	FALSE	5.40305	0.531247	19.9796	7.82716e-06	0.0729019			chr9	104655213	Cpne4	74020	-85730	+	FALSE	FALSE	TRUE	TRUE	FALSE	FALSE	FALSE	FALSE	-4.81583	-0.288444	18.3732	1.81596e-05	0.0947188
chr3	121110818	Rwdd3	66568	-60877	-	FALSE	FALSE	FALSE	FALSE	FALSE	FALSE	FALSE	TRUE	5.22228	-0.224358	19.9581	7.91573e-06	0.0729019			chr19	5807078	Malat1	72289	4406	-	FALSE	FALSE	FALSE	FALSE	FALSE	FALSE	TRUE	FALSE	-4.91421	-0.649194	18.345	1.84305e-05	0.0950636
chr9	101759173	Gm28979	102633035	-416979	+	FALSE	FALSE	FALSE	FALSE	FALSE	FALSE	FALSE	TRUE	5.0458	0.541698	19.9393	7.99404e-06	0.0729019			chr9	46753461	2900052N01Rik	73040	160142	+	FALSE	FALSE	FALSE	FALSE	FALSE	FALSE	FALSE	TRUE	-4.99883	0.702795	18.3343	1.85335e-05	0.0950667
chr10	108293062	Pawr	114774	39127	+	FALSE	FALSE	FALSE	FALSE	FALSE	FALSE	FALSE	TRUE	5.20155	-0.139745	19.9225	8.06444e-06	0.0729019			chr10	67030709	Gm31763	102634101	-25634	+	FALSE	FALSE	TRUE	TRUE	FALSE	FALSE	FALSE	FALSE	-5.14518	0.130715	18.2716	1.91538e-05	0.0966093
chr6	111196438	Grm7	108073	-550840	+	FALSE	FALSE	TRUE	TRUE	FALSE	FALSE	FALSE	FALSE	5.27967	0.425993	19.8917	8.1956e-06	0.0729019			chr2	174857462	Edn3	13616	-96843	+	FALSE	FALSE	FALSE	FALSE	FALSE	FALSE	FALSE	TRUE	-5.09436	0.113983	18.2622	1.92489e-05	0.0966093
chr10	123266137	Fam19a2	268354	-2061	+	FALSE	FALSE	TRUE	TRUE	FALSE	FALSE	FALSE	FALSE	4.89313	-0.396075	19.8883	8.21001e-06	0.0729019			chr6	87588946	Prokr1	58182	-1797	-	FALSE	TRUE	FALSE	TRUE	TRUE	FALSE	FALSE	FALSE	-4.78975	-0.143943	18.2544	1.9328e-05	0.0966093
chr5	111795707	E130006D01Rik	269683	33979	-	FALSE	FALSE	FALSE	FALSE	FALSE	FALSE	FALSE	TRUE	4.97424	-0.357803	19.8608	8.3292e-06	0.0729536			chr14	27876615	Erc2	238988	-254208	+	FALSE	TRUE	FALSE	TRUE	FALSE	FALSE	FALSE	FALSE	-4.69229	0.634336	18.2518	1.93545e-05	0.0966093
chr17	60395740	Nudt12	67993	1382418	-	FALSE	FALSE	FALSE	FALSE	FALSE	FALSE	FALSE	TRUE	5.08688	0.108276	19.8161	8.52608e-06	0.073024			chr15	81667253	L3mbtl2	214669	-3364	+	FALSE	TRUE	FALSE	TRUE	TRUE	FALSE	FALSE	FALSE	-5.03054	0.335542	18.2014	1.98733e-05	0.0971103
chr9	30872328	Adamts15	235130	-48622	-	FALSE	FALSE	FALSE	FALSE	FALSE	FALSE	FALSE	TRUE	5.67898	-0.11492	19.8056	8.5732e-06	0.073024			chr5	144593971	Nptx2	53324	-48084	+	FALSE	FALSE	FALSE	FALSE	FALSE	FALSE	FALSE	TRUE	-5.03203	0.242675	18.1871	2.00234e-05	0.0973316
chr1	38996029	Pdcl3	68833	-8215	+	FALSE	FALSE	TRUE	TRUE	FALSE	FALSE	FALSE	FALSE	4.92429	-0.211521	19.7631	8.7659e-06	0.0733883			chr2	9994126	Taf3	209361	-54483	-	FALSE	FALSE	TRUE	TRUE	FALSE	FALSE	FALSE	FALSE	-4.82379	0.0947062	18.1016	2.09422e-05	0.0988124
chr17	54506484	1700025K24Rik	69418	136410	-	FALSE	FALSE	FALSE	FALSE	FALSE	FALSE	FALSE	TRUE	5.37189	0.323297	19.6288	9.40389e-06	0.0779541			chr7	36145512	Zfp507	668501	342523	-	FALSE	FALSE	FALSE	FALSE	FALSE	FALSE	FALSE	TRUE	-4.67482	0.316276	18.0905	2.10654e-05	0.0988124
chr3	145725296	Ddah1	69219	33396	+	FALSE	FALSE	FALSE	FALSE	FALSE	FALSE	FALSE	TRUE	5.22748	0.0673202	19.5883	9.60557e-06	0.0782941			chr5	120409510	Lhx5	16873	22376	+	FALSE	FALSE	FALSE	FALSE	FALSE	FALSE	FALSE	TRUE	-5.06316	0.202778	18.0803	2.11782e-05	0.0988124
chr8	119883193	Klhl36	234796	-20888	+	FALSE	FALSE	FALSE	FALSE	FALSE	FALSE	FALSE	TRUE	5.01708	0.578541	19.567	9.71333e-06	0.0782941			chr13	71960158	Irx1	16371	-3565	-	FALSE	TRUE	FALSE	TRUE	FALSE	FALSE	FALSE	FALSE	-4.94306	0.444893	18.0191	2.187e-05	0.0988124
chr15	27095427	Fbxl7	448987	199863	-	FALSE	FALSE	FALSE	FALSE	FALSE	FALSE	FALSE	TRUE	5.04268	0.24218	19.535	9.87727e-06	0.0782941			chr11	120240405	Bahcc1	268515	-7458	+	FALSE	FALSE	TRUE	TRUE	FALSE	FALSE	FALSE	FALSE	-4.7374	0.830021	18.0111	2.19625e-05	0.0988124
chr7	143832145	Dhcr7	13360	-8978	+	FALSE	FALSE	TRUE	TRUE	FALSE	FALSE	FALSE	FALSE	4.48488	-0.0992373	19.528	9.9138e-06	0.0782941			chr11	36382700	Wwc1	211652	402173	-	FALSE	FALSE	FALSE	FALSE	FALSE	FALSE	FALSE	TRUE	-5.01214	0.477004	17.9943	2.21568e-05	0.0988124
chr9	21246115	S1pr5	94226	-2328	-	FALSE	TRUE	FALSE	TRUE	TRUE	FALSE	FALSE	FALSE	4.97706	0.672282	19.4594	1.02758e-05	0.0784401			chr2	155810527	BC029722	613262	-8676	-	FALSE	FALSE	FALSE	FALSE	FALSE	FALSE	FALSE	TRUE	-5.1687	-0.334233	17.9754	2.23781e-05	0.0988124
chr13	78210657	Nr2f1	13865	11784	-	FALSE	FALSE	FALSE	FALSE	FALSE	FALSE	FALSE	TRUE	5.15696	-0.128893	19.4412	1.03743e-05	0.0784401			chr6	109505181	Edem1	192193	-676540	+	FALSE	FALSE	FALSE	FALSE	FALSE	FALSE	FALSE	TRUE	-4.94648	-0.275697	17.974	2.23937e-05	0.0988124
chr10	80576116	Klf16	118445	-1180	-	FALSE	FALSE	TRUE	TRUE	FALSE	FALSE	FALSE	FALSE	5.58784	-0.0852613	19.438	1.03919e-05	0.0784401			chr1	162076924	2810442N19Rik	72753	-71955	+	FALSE	FALSE	FALSE	FALSE	FALSE	FALSE	FALSE	TRUE	-4.77044	0.506071	17.9465	2.27199e-05	0.0988124
chr5	63735444	0610040J01Rik	76261	77051	+	FALSE	FALSE	FALSE	FALSE	FALSE	FALSE	FALSE	TRUE	5.11438	0.444495	19.3586	1.0833e-05	0.0811104			chr9	79340711	Gm10635	100038575	-178591	-	FALSE	FALSE	FALSE	FALSE	FALSE	FALSE	FALSE	TRUE	-5.00899	-0.366146	17.9252	2.29765e-05	0.0988124
chr3	96812848	Cd160	54215	-1673	-	FALSE	FALSE	TRUE	TRUE	FALSE	FALSE	FALSE	FALSE	5.00007	0.819657	19.3053	1.11397e-05	0.0813573			chr3	95294700	Mindy1	75007	-11765	+	FALSE	FALSE	TRUE	TRUE	FALSE	FALSE	FALSE	FALSE	-4.51815	-0.466518	17.9092	2.31698e-05	0.0988124
chr14	48131273	Peli2	93834	-10404	+	FALSE	FALSE	TRUE	TRUE	FALSE	FALSE	FALSE	FALSE	4.82041	-0.243718	19.277	1.1306e-05	0.0813573			chr4	107422632	Glis1	230587	12087	+	FALSE	FALSE	FALSE	FALSE	FALSE	FALSE	FALSE	TRUE	-4.81222	-0.339905	17.8899	2.34061e-05	0.0988124
chr4	144456070	Aadacl3	230883	-7686	-	FALSE	TRUE	FALSE	TRUE	FALSE	FALSE	FALSE	FALSE	5.35496	0.25438	19.2621	1.13946e-05	0.0813573			chr11	80220310	Rhot1	59040	-11259	+	FALSE	TRUE	FALSE	TRUE	FALSE	FALSE	FALSE	FALSE	-4.81609	-0.112389	17.8477	2.39312e-05	0.0988124
chr3	85186986	1700036G14Rik	73283	130533	+	FALSE	FALSE	FALSE	FALSE	FALSE	FALSE	FALSE	TRUE	4.91856	0.890931	19.2603	1.14056e-05	0.0813573			chr5	72580420	Zar1	317755	-664	-	FALSE	TRUE	FALSE	TRUE	FALSE	FALSE	FALSE	FALSE	-4.42838	1.00781	17.8456	2.3957e-05	0.0988124
chr12	56904307	Pax9	18511	-208836	+	FALSE	FALSE	FALSE	FALSE	FALSE	FALSE	FALSE	TRUE	4.76155	0.550867	19.2479	1.14794e-05	0.0813573			chr5	16930150	Hgf	15234	-376249	+	FALSE	FALSE	FALSE	FALSE	FALSE	FALSE	FALSE	TRUE	-4.82504	0.100535	17.8269	2.41933e-05	0.0988124
chr8	9930032	Lig4	319583	-46291	-	FALSE	FALSE	FALSE	FALSE	FALSE	FALSE	FALSE	TRUE	4.87531	0.474614	19.2005	1.1768e-05	0.0820231			chr10	127664494	Nab2	17937	-2209	-	FALSE	TRUE	FALSE	TRUE	FALSE	FALSE	FALSE	FALSE	-4.13507	-0.0419898	17.7705	2.49215e-05	0.0988124
chr1	172271781	Atp1a4	27222	13357	-	FALSE	FALSE	FALSE	FALSE	FALSE	FALSE	FALSE	TRUE	4.66334	1.1047	19.1469	1.21034e-05	0.0820231			chr7	27347119	Shkbp1	192192	-8889	-	FALSE	TRUE	FALSE	TRUE	FALSE	FALSE	FALSE	FALSE	-4.8521	0.210697	17.7593	2.50693e-05	0.0988124
chr19	45144828	Tlx1	21908	5887	+	FALSE	FALSE	FALSE	FALSE	FALSE	FALSE	FALSE	TRUE	4.90002	0.392667	19.091	1.24629e-05	0.0836987			chr9	108457226	Ccdc71	72454	3292	+	FALSE	FALSE	FALSE	FALSE	FALSE	FALSE	TRUE	FALSE	-4.62946	0.00510537	17.7476	2.52238e-05	0.0988124
chr13	5550016	1700016G22Rik	71867	-308076	-	FALSE	FALSE	FALSE	FALSE	FALSE	FALSE	FALSE	TRUE	4.67337	-0.255213	19.0806	1.2531e-05	0.0836987			chr10	60593148	Cdh23	22295	-103342	-	FALSE	FALSE	TRUE	TRUE	FALSE	FALSE	FALSE	FALSE	-4.92311	-0.093027	17.7042	2.58058e-05	0.0991741
chr11	77023225	Slc6a4	15567	-24628	+	FALSE	TRUE	FALSE	TRUE	FALSE	FALSE	FALSE	FALSE	5.04414	0.0243721	19.0288	1.28761e-05	0.0841872			chr8	14908358	Arhgef10	234094	3305	+	FALSE	FALSE	FALSE	FALSE	FALSE	FALSE	TRUE	FALSE	-4.71557	-0.00396894	17.7008	2.58519e-05	0.0991741
chr2	71845958	Pdk1	228026	27266	+	FALSE	FALSE	FALSE	FALSE	FALSE	FALSE	FALSE	TRUE	4.75136	-0.422991	19.0123	1.29879e-05	0.0841941			chr13	16100737	B230303A05Rik	100503142	77314	-	FALSE	FALSE	FALSE	FALSE	FALSE	FALSE	FALSE	TRUE	-4.87939	-0.589579	17.6172	2.70135e-05	0.100144
chr14	12345188	Fezf2	54713	-677	-	FALSE	TRUE	FALSE	TRUE	TRUE	FALSE	FALSE	FALSE	5.26437	0.531247	19.0008	1.30663e-05	0.0841941			chr8	83938628	Asf1b	66929	17066	+	FALSE	FALSE	FALSE	FALSE	FALSE	FALSE	FALSE	TRUE	-5.18566	-0.236518	17.6063	2.71689e-05	0.100144
chr7	102191784	Nup98	269966	-18083	-	FALSE	FALSE	TRUE	TRUE	FALSE	FALSE	FALSE	FALSE	5.06834	-0.635068	18.8897	1.38499e-05	0.08609			chr4	153974505	Dffb	13368	-576	-	FALSE	FALSE	TRUE	TRUE	FALSE	FALSE	FALSE	FALSE	-4.94411	0.85634	17.5986	2.72789e-05	0.100144
chr11	98378911	Tcap	21393	4900	+	FALSE	FALSE	FALSE	FALSE	FALSE	FALSE	TRUE	FALSE	4.92095	0.261581	18.8874	1.38668e-05	0.08609			chr8	71355854	Use1	67023	10994	+	FALSE	FALSE	FALSE	FALSE	FALSE	FALSE	FALSE	TRUE	-5.26334	0.0449497	17.5595	2.78449e-05	0.100144
chr14	54697063	Acin1	56215	10132	-	FALSE	FALSE	FALSE	FALSE	FALSE	FALSE	FALSE	TRUE	5.01721	-0.0373072	18.8816	1.3909e-05	0.08609			chr8	120003084	Crispld2	78892	-10646	+	FALSE	FALSE	TRUE	TRUE	FALSE	FALSE	FALSE	FALSE	-4.65404	0.851715	17.5256	2.83467e-05	0.100144
chr11	63200369	Pmp22	18858	-67566	+	FALSE	FALSE	FALSE	FALSE	FALSE	FALSE	FALSE	TRUE	4.70911	-0.279994	18.8073	1.44613e-05	0.0872586			chr5	67186567	Tmem33	67878	73998	+	FALSE	FALSE	FALSE	FALSE	FALSE	FALSE	FALSE	TRUE	-4.09797	0.321266	17.4938	2.88244e-05	0.100144
chr1	48754781	C230029F24Rik	442837	489835	+	FALSE	FALSE	FALSE	FALSE	FALSE	FALSE	FALSE	TRUE	4.89826	0.826068	18.8057	1.44737e-05	0.0872586			chr7	66270774	Mir7057	102465640	-110950	-	FALSE	FALSE	FALSE	FALSE	FALSE	FALSE	FALSE	TRUE	-4.81345	-0.0577552	17.4746	2.91165e-05	0.100144
chr11	74604713	Rap1gap2	380711	-6202	-	FALSE	FALSE	TRUE	TRUE	FALSE	FALSE	FALSE	FALSE	5.01919	-0.123138	18.7827	1.46492e-05	0.087747			chr14	27876652	Erc2	238988	-254245	+	FALSE	TRUE	FALSE	TRUE	FALSE	FALSE	FALSE	FALSE	-4.56553	0.426862	17.4709	2.91739e-05	0.100144
chr13	26439295	1700092E19Rik	73576	126889	-	FALSE	FALSE	FALSE	FALSE	FALSE	FALSE	FALSE	TRUE	4.93565	0.26828	18.7533	1.48762e-05	0.0885353			chr6	88200644	Gata2	14461	-1980	+	FALSE	TRUE	FALSE	TRUE	FALSE	FALSE	FALSE	FALSE	-4.66142	0.127003	17.4634	2.92886e-05	0.100144
chr1	162616555	Myoc	17926	22595	+	FALSE	FALSE	FALSE	FALSE	FALSE	FALSE	FALSE	TRUE	5.00343	0.336279	18.72	1.51386e-05	0.0892609			chr7	100739335	Fam168a	319604	-32700	+	FALSE	FALSE	TRUE	TRUE	FALSE	FALSE	FALSE	FALSE	-4.77351	0.306239	17.3819	3.05729e-05	0.100144
chr18	64494229	Fech	14151	5131	-	FALSE	FALSE	FALSE	FALSE	FALSE	FALSE	FALSE	TRUE	5.22758	0.376693	18.7118	1.52035e-05	0.0892609			chr12	54068319	Egln3	112407	-135555	-	FALSE	FALSE	FALSE	FALSE	FALSE	FALSE	FALSE	TRUE	-4.4917	0.276828	17.3668	3.08162e-05	0.100144
chr2	68687402	4932414N04Rik	75721	-29518	+	FALSE	FALSE	TRUE	TRUE	FALSE	FALSE	FALSE	FALSE	5.01546	0.195722	18.6895	1.53827e-05	0.0892609			chr10	129607600	Olfr796	258933	-879	-	FALSE	TRUE	FALSE	TRUE	FALSE	FALSE	FALSE	FALSE	-4.41083	0.747172	17.3595	3.09343e-05	0.100144
chr5	143381637	Grid2ip	170935	-11545	+	FALSE	TRUE	FALSE	TRUE	FALSE	FALSE	FALSE	FALSE	4.04845	-0.484256	18.6433	1.57602e-05	0.089511			chr10	61595394	Npffr1	237362	90	+	TRUE	FALSE	FALSE	FALSE	FALSE	FALSE	FALSE	FALSE	-4.60149	1.04271	17.3319	3.13881e-05	0.100144
chr4	101550861	Dnajc6	72685	-267	+	FALSE	FALSE	TRUE	TRUE	FALSE	FALSE	FALSE	FALSE	5.07169	0.10115	18.6	1.61224e-05	0.0905928			chr7	27402748	Sptbn4	80297	6195	-	FALSE	TRUE	FALSE	TRUE	FALSE	FALSE	FALSE	FALSE	-4.63471	0.872802	17.3226	3.15406e-05	0.100144
chr9	89601647	Minar1	209743	-21339	-	FALSE	TRUE	FALSE	TRUE	FALSE	FALSE	FALSE	FALSE	5.05846	0.512361	18.581	1.62833e-05	0.0905928			chr4	138901902	Otud3	73162	-12045	-	FALSE	TRUE	FALSE	TRUE	FALSE	FALSE	FALSE	FALSE	-4.58097	0.385458	17.3212	3.15649e-05	0.100144
chr5	67063600	Phox2b	18935	-35526	-	FALSE	FALSE	FALSE	FALSE	FALSE	FALSE	FALSE	TRUE	5.15073	0.212159	18.5763	1.63233e-05	0.0905928			chr15	93668889	Prickle1	106042	72987	-	FALSE	FALSE	FALSE	FALSE	FALSE	FALSE	FALSE	TRUE	-5.17652	-0.333929	17.3186	3.16082e-05	0.100144
chr16	64544866	Csnka2ip	224291	65732	-	FALSE	FALSE	FALSE	FALSE	FALSE	FALSE	FALSE	TRUE	4.62753	-0.450452	18.5333	1.66959e-05	0.0912578			chr18	8478470	Wac	225131	-608757	+	FALSE	FALSE	FALSE	FALSE	FALSE	FALSE	FALSE	TRUE	-4.90627	0.951665	17.3135	3.16928e-05	0.100144
chr8	63909740	Sgo2b	244495	-42430	-	FALSE	FALSE	FALSE	FALSE	FALSE	FALSE	FALSE	TRUE	4.86348	0.970757	18.5135	1.68703e-05	0.0913584			chr2	157850850	Vstm2l	277432	63803	+	FALSE	FALSE	FALSE	FALSE	FALSE	FALSE	FALSE	TRUE	-4.77545	0.587346	17.3084	3.17772e-05	0.100144
chr6	71646628	Kdm3a	104263	13711	-	FALSE	FALSE	FALSE	FALSE	FALSE	FALSE	FALSE	TRUE	4.8101	0.4449	18.5074	1.6925e-05	0.0913584			chr1	187605868	Esrrg	26381	3138	+	FALSE	FALSE	FALSE	FALSE	FALSE	FALSE	TRUE	FALSE	-4.62251	0.84934	17.3002	3.19161e-05	0.100144
chr5	53677174	Rnu7	19866	-21414	-	FALSE	FALSE	FALSE	FALSE	FALSE	FALSE	FALSE	TRUE	5.12946	0.158657	18.4575	1.73733e-05	0.0922453			chr14	35595945	4930596D02Rik	239036	-216033	-	FALSE	FALSE	FALSE	FALSE	FALSE	FALSE	FALSE	TRUE	-5.25383	-0.319167	17.2991	3.19346e-05	0.100144
chr8	79617592	Otud4	73945	22084	+	FALSE	FALSE	FALSE	FALSE	FALSE	FALSE	FALSE	TRUE	5.12647	-0.388486	18.4562	1.73855e-05	0.0922453			chr9	70168416	Fam81a	76886	26859	-	FALSE	FALSE	FALSE	FALSE	FALSE	FALSE	FALSE	TRUE	-4.87674	-0.375997	17.2711	3.24081e-05	0.100144
chr1	164944725	Xcl1	16963	9203	-	FALSE	FALSE	FALSE	FALSE	FALSE	FALSE	FALSE	TRUE	4.89349	0.572841	18.456	1.73873e-05	0.0922453			chr11	45536652	F630206G17Rik	100009664	271431	+	FALSE	FALSE	FALSE	FALSE	FALSE	FALSE	FALSE	TRUE	-5.15559	-0.602491	17.2437	3.28793e-05	0.100144
chr8	85011510	Best2	212989	-2898	-	FALSE	TRUE	FALSE	TRUE	FALSE	FALSE	FALSE	FALSE	5.08557	0.0544933	18.361	1.82764e-05	0.0947955			chr1	156310827	Nphs2	170484	-108	+	FALSE	TRUE	FALSE	TRUE	FALSE	FALSE	FALSE	FALSE	-4.89824	0.914773	17.2336	3.30541e-05	0.100144
chr7	47358601	Mrgpra1	233221	4361	-	FALSE	FALSE	FALSE	FALSE	FALSE	FALSE	TRUE	FALSE	5.32433	0.527452	18.2964	1.89068e-05	0.0964484			chr11	9295752	Abca13	268379	-103810	+	FALSE	FALSE	TRUE	TRUE	FALSE	FALSE	FALSE	FALSE	-4.52331	0.521984	17.232	3.30822e-05	0.100144
chr7	127600538	1700120K04Rik	68232	-3907	-	FALSE	FALSE	FALSE	FALSE	FALSE	FALSE	FALSE	TRUE	4.7642	-0.387437	18.2328	1.95488e-05	0.097057			chr17	24447071	Dnase1l2	66705	3970	-	FALSE	FALSE	FALSE	FALSE	FALSE	FALSE	TRUE	FALSE	-4.46551	-0.173838	17.2222	3.32524e-05	0.100144
chr17	66672746	1700016K05Rik	102639882	41710	+	FALSE	FALSE	FALSE	FALSE	FALSE	FALSE	FALSE	TRUE	4.74661	0.890476	18.215	1.97322e-05	0.0971103			chr11	70465755	Cxcl16	66102	5771	-	FALSE	FALSE	FALSE	FALSE	FALSE	FALSE	FALSE	TRUE	-4.54653	-0.152215	17.2213	3.32677e-05	0.100144
chr2	99732705	B230118H07Rik	68170	-1888341	-	FALSE	FALSE	FALSE	FALSE	FALSE	FALSE	FALSE	TRUE	4.71453	1.07045	18.2053	1.98328e-05	0.0971103			chr2	163076955	Mir7003	102465607	-8865	+	FALSE	FALSE	FALSE	FALSE	FALSE	FALSE	FALSE	TRUE	-4.92535	-0.18973	17.2174	3.33366e-05	0.100144
chr13	101706460	Pik3r1	18708	13830	-	FALSE	FALSE	TRUE	TRUE	FALSE	FALSE	FALSE	FALSE	4.96282	-0.755509	18.1211	2.07292e-05	0.0988124			chr6	5139956	Pon1	18979	-53990	-	FALSE	FALSE	FALSE	FALSE	FALSE	FALSE	FALSE	TRUE	-3.1741	0.405218	17.2091	3.3483e-05	0.100144
chr6	30094121	Nrf1	18181	-6956	+	FALSE	FALSE	TRUE	TRUE	FALSE	FALSE	FALSE	FALSE	4.90533	-0.37088	18.1096	2.08544e-05	0.0988124			chr13	84479287	Tmem161b	72745	-256991	+	FALSE	FALSE	FALSE	FALSE	FALSE	FALSE	FALSE	TRUE	-4.7253	0.131655	17.1295	3.49156e-05	0.101515
chr13	42227913	Edn1	13614	73563	+	FALSE	FALSE	FALSE	FALSE	FALSE	FALSE	FALSE	TRUE	4.89726	-0.384502	18.0237	2.18173e-05	0.0988124			chr3	44809221	2610316D01Rik	72511	-569039	-	FALSE	FALSE	FALSE	FALSE	FALSE	FALSE	FALSE	TRUE	-4.62252	0.501716	17.1158	3.51693e-05	0.101515
chr1	23248194	Mir30a	387225	24075	+	FALSE	FALSE	FALSE	FALSE	FALSE	FALSE	FALSE	TRUE	4.72055	1.03519	17.9911	2.21941e-05	0.0988124			chr7	18380215	Psg18	26438	25208	-	FALSE	FALSE	FALSE	FALSE	FALSE	FALSE	FALSE	TRUE	-4.5381	0.939037	17.0974	3.55102e-05	0.101755
chr6	91815892	Grip2	243547	8499	-	FALSE	FALSE	FALSE	FALSE	FALSE	FALSE	FALSE	TRUE	5.01232	0.00369604	17.9878	2.22324e-05	0.0988124			chr8	84909187	Dnase2a	13423	-563	+	FALSE	FALSE	TRUE	TRUE	FALSE	FALSE	FALSE	FALSE	-4.63508	0.205493	17.0808	3.58232e-05	0.102227
chr8	70753332	Rab3a	19339	1347	+	FALSE	FALSE	FALSE	FALSE	FALSE	FALSE	TRUE	FALSE	4.64579	-0.0126921	17.9727	2.24094e-05	0.0988124			chr2	152829761	Bcl2l1	12048	-956	-	FALSE	TRUE	FALSE	TRUE	FALSE	FALSE	FALSE	FALSE	-4.67599	0.0960103	17.0752	3.59279e-05	0.102227
chr12	75632287	Rplp2-ps1	665931	538	-	TRUE	FALSE	FALSE	FALSE	FALSE	FALSE	FALSE	FALSE	4.78029	-0.0545182	17.9661	2.24874e-05	0.0988124			chr11	95586168	Ngfr	18053	-1530	-	FALSE	FALSE	TRUE	TRUE	FALSE	FALSE	FALSE	FALSE	-5.00811	0.496673	17.0538	3.63356e-05	0.102227
chr5	45346067	D5Ertd615e	52401	-78333	-	FALSE	FALSE	TRUE	TRUE	FALSE	FALSE	FALSE	FALSE	4.62594	1.06709	17.9547	2.26228e-05	0.0988124			chr18	4838073	Gm10556	100038439	-25587	+	FALSE	FALSE	TRUE	TRUE	FALSE	FALSE	FALSE	FALSE	-5.00267	0.396938	16.9867	3.76435e-05	0.103087
chr7	141699270	Muc2	17831	-8930	+	FALSE	TRUE	FALSE	TRUE	TRUE	FALSE	FALSE	FALSE	5.13007	-0.0568228	17.9536	2.26355e-05	0.0988124			chr13	63901281	Ercc6l2	76251	-86041	+	FALSE	FALSE	FALSE	FALSE	FALSE	FALSE	FALSE	TRUE	-4.84344	0.575069	16.963	3.81152e-05	0.103087
chr7	79722773	Kif7	16576	8587	-	FALSE	FALSE	FALSE	FALSE	FALSE	FALSE	FALSE	TRUE	4.25536	0.315576	17.9145	2.3106e-05	0.0988124			chr4	25079424	Gpr63	81006	-106005	+	FALSE	FALSE	FALSE	FALSE	FALSE	FALSE	FALSE	TRUE	-4.76333	0.737019	16.9575	3.8226e-05	0.103087
chr16	47388521	6430553K19Rik	619300	-769978	-	FALSE	FALSE	FALSE	FALSE	FALSE	FALSE	FALSE	TRUE	4.98156	0.102011	17.8914	2.3388e-05	0.0988124			chr16	53484828	4930404A05Rik	73820	669084	-	FALSE	FALSE	FALSE	FALSE	FALSE	FALSE	FALSE	TRUE	-4.61802	-0.153473	16.9478	3.84223e-05	0.103087
chr11	80482696	Cdk5r1	12569	-5673	+	FALSE	FALSE	FALSE	FALSE	FALSE	FALSE	FALSE	TRUE	4.77264	0.704135	17.8856	2.34585e-05	0.0988124			chr1	188016734	9330162B11Rik	320272	7744	-	FALSE	FALSE	FALSE	FALSE	FALSE	FALSE	FALSE	TRUE	-4.90413	0.440228	16.9376	3.86291e-05	0.103087
chr12	85669107	Batf	53314	17613	+	FALSE	FALSE	FALSE	FALSE	FALSE	FALSE	FALSE	TRUE	4.55006	0.43959	17.8632	2.37371e-05	0.0988124			chr7	45215914	Tead2	21677	-161	+	FALSE	TRUE	TRUE	TRUE	TRUE	FALSE	FALSE	FALSE	-4.72579	0.0941626	16.933	3.8723e-05	0.103087
chr18	36090002	4930471G03Rik	74966	16201	+	FALSE	FALSE	FALSE	FALSE	FALSE	FALSE	FALSE	TRUE	4.50285	0.171879	17.8564	2.38212e-05	0.0988124			chr14	70052591	Egr3	13655	24854	+	FALSE	FALSE	FALSE	FALSE	FALSE	FALSE	FALSE	TRUE	-4.8484	-0.635949	16.9266	3.88533e-05	0.103087
chr5	76814890	C530008M17Rik	320827	25709	+	FALSE	FALSE	TRUE	TRUE	FALSE	FALSE	FALSE	FALSE	3.93585	0.127923	17.8543	2.38474e-05	0.0988124			chr8	42334825	2810404M03Rik	69966	-507558	+	FALSE	FALSE	FALSE	FALSE	FALSE	FALSE	FALSE	TRUE	-4.6268	0.511854	16.9008	3.93855e-05	0.103087
chr4	113000769	Skint10	230613	225908	-	FALSE	FALSE	FALSE	FALSE	FALSE	FALSE	FALSE	TRUE	4.79014	0.485663	17.8314	2.4137e-05	0.0988124			chr13	10748526	Chrm3	12671	387723	-	FALSE	FALSE	FALSE	FALSE	FALSE	FALSE	FALSE	TRUE	-3.92198	0.577579	16.8895	3.96211e-05	0.103087
chr4	46344012	Foxe1	110805	-368	+	TRUE	FALSE	FALSE	FALSE	FALSE	FALSE	FALSE	FALSE	4.98518	0.950475	17.8263	2.4201e-05	0.0988124			chr13	46415386	Rbm24	666794	2914	+	FALSE	FALSE	FALSE	FALSE	FALSE	FALSE	TRUE	FALSE	-4.64773	0.392669	16.8808	3.98014e-05	0.103087
chr5	100768674	Helq	191578	-29926	-	FALSE	FALSE	TRUE	TRUE	FALSE	FALSE	FALSE	FALSE	4.62873	0.266371	17.825	2.42174e-05	0.0988124			chr3	146314196	Gm10636	100038607	-64748	-	FALSE	FALSE	FALSE	FALSE	FALSE	FALSE	FALSE	TRUE	-4.7447	-0.147152	16.8808	3.98029e-05	0.103087
chr11	51786051	Sar1b	66397	-22388	+	FALSE	FALSE	TRUE	TRUE	FALSE	FALSE	FALSE	FALSE	5.27423	0.0679549	17.8213	2.42652e-05	0.0988124			chr7	45007329	Mir7054	102466218	-5158	-	FALSE	FALSE	FALSE	FALSE	FALSE	FALSE	FALSE	TRUE	-5.00925	0.227098	16.8684	4.00641e-05	0.103087
chr8	110917428	St3gal2	20444	2437	+	FALSE	FALSE	FALSE	FALSE	FALSE	FALSE	TRUE	FALSE	4.08552	-0.132991	17.8107	2.44012e-05	0.0988124			chr2	168258462	Kcng1	241794	-10869	-	FALSE	FALSE	FALSE	FALSE	FALSE	FALSE	FALSE	TRUE	-4.90186	-0.627423	16.8591	4.02605e-05	0.103087
chr1	194712262	Plxna2	18845	-92433	+	FALSE	TRUE	FALSE	TRUE	FALSE	FALSE	FALSE	FALSE	5.02405	-0.170998	17.8048	2.44761e-05	0.0988124			chr11	6675305	Gm11978	100041311	15069	-	FALSE	FALSE	FALSE	FALSE	FALSE	FALSE	FALSE	TRUE	-5.08576	0.263581	16.8491	4.04726e-05	0.103087
chr6	116651721	Depp1	213393	-1037	+	FALSE	TRUE	FALSE	TRUE	FALSE	FALSE	FALSE	FALSE	4.90829	-0.279505	17.7903	2.46638e-05	0.0988124			chr7	101333835	Stard10	56018	-12722	+	FALSE	FALSE	TRUE	TRUE	FALSE	FALSE	FALSE	FALSE	-5.16522	-0.444245	16.8326	4.08259e-05	0.103087
chr16	53183652	4930404A05Rik	73820	367908	-	FALSE	FALSE	FALSE	FALSE	FALSE	FALSE	FALSE	TRUE	5.01823	-0.188513	17.7859	2.47206e-05	0.0988124			chr11	100891392	Stat5a	20850	-30908	+	FALSE	FALSE	FALSE	FALSE	FALSE	FALSE	FALSE	TRUE	-4.60584	0.487897	16.8248	4.09937e-05	0.103087
chr8	119288682	Hsbp1	68196	55856	+	FALSE	FALSE	FALSE	FALSE	FALSE	FALSE	FALSE	TRUE	5.11153	-0.436029	17.7801	2.47967e-05	0.0988124			chr16	91869404	Atp5o	28080	-62226	-	FALSE	FALSE	FALSE	FALSE	FALSE	FALSE	FALSE	TRUE	-4.58157	-0.418173	16.8227	4.10391e-05	0.103087
chr4	84189906	6030471H07Rik	78238	145027	-	FALSE	FALSE	FALSE	FALSE	FALSE	FALSE	FALSE	TRUE	4.75374	-0.662258	17.7685	2.49483e-05	0.0988124			chr8	85640824	Neto2	74513	-50185	-	FALSE	TRUE	FALSE	TRUE	FALSE	FALSE	FALSE	FALSE	-4.47348	0.402652	16.8142	4.12237e-05	0.103087
chr5	100788484	Helq	191578	-10116	-	FALSE	FALSE	TRUE	TRUE	FALSE	FALSE	TRUE	FALSE	4.88834	-0.727691	17.7616	2.50381e-05	0.0988124			chr18	31281081	Rit2	19762	-36047	-	FALSE	FALSE	TRUE	TRUE	FALSE	FALSE	FALSE	FALSE	-4.60695	0.818711	16.814	4.12274e-05	0.103087
chr2	76899627	Ttn	22138	-82920	-	FALSE	TRUE	TRUE	TRUE	FALSE	FALSE	FALSE	FALSE	4.63157	0.0216639	17.7569	2.51004e-05	0.0988124			chr17	32452830	Cyp4f39	320997	-107	+	FALSE	FALSE	TRUE	TRUE	FALSE	FALSE	FALSE	FALSE	-4.72385	0.430754	16.804	4.14455e-05	0.103087
chr2	127235334	Ciao1	26371	-12482	-	FALSE	FALSE	FALSE	FALSE	FALSE	FALSE	FALSE	TRUE	4.8162	-0.314158	17.7496	2.51971e-05	0.0988124			chr11	76666419	Bhlha9	320522	6051	+	FALSE	FALSE	FALSE	FALSE	FALSE	FALSE	FALSE	TRUE	-4.71668	0.828422	16.8027	4.14741e-05	0.103087
chr8	45081370	Mtnr1a	17773	-12160	+	FALSE	FALSE	TRUE	TRUE	FALSE	FALSE	FALSE	FALSE	4.7648	0.629373	17.7175	2.56263e-05	0.0991741			chr4	30892850	4930556G01Rik	75332	-228254	+	FALSE	FALSE	FALSE	FALSE	FALSE	FALSE	FALSE	TRUE	-5.23013	-0.282449	16.8002	4.15285e-05	0.103087
chr2	109932481	Lgr4	107515	-14834	+	FALSE	FALSE	TRUE	TRUE	FALSE	FALSE	FALSE	FALSE	4.66846	0.439396	17.7142	2.56704e-05	0.0991741			chr15	69934956	Gm19782	100503580	-10723	+	FALSE	FALSE	TRUE	TRUE	FALSE	FALSE	FALSE	FALSE	-4.7113	0.316823	16.7772	4.2035e-05	0.103087
chr13	100653615	Taf9	108143	-2008	+	FALSE	FALSE	TRUE	TRUE	FALSE	FALSE	FALSE	FALSE	4.98692	-0.0966459	17.7023	2.58315e-05	0.0991741			chr5	146999016	Mtif3	76366	35161	-	FALSE	FALSE	FALSE	FALSE	FALSE	FALSE	FALSE	TRUE	-4.58371	0.860032	16.7601	4.24149e-05	0.103087
chr5	142854673	Tnrc18	231861	37011	-	FALSE	FALSE	FALSE	FALSE	FALSE	FALSE	FALSE	TRUE	4.86955	0.112773	17.6931	2.5957e-05	0.0991741			chr1	38189859	Gm5099	329123	-57776	+	FALSE	FALSE	FALSE	FALSE	FALSE	FALSE	FALSE	TRUE	-4.93025	0.679067	16.7455	4.27446e-05	0.103347
chr2	128123111	Bcl2l11	12125	2927	+	FALSE	FALSE	FALSE	FALSE	FALSE	FALSE	TRUE	FALSE	4.86145	0.256713	17.6606	2.64041e-05	0.100144			chr12	88431435	3200001D21Rik	71818	54112	-	FALSE	FALSE	FALSE	FALSE	FALSE	FALSE	FALSE	TRUE	-4.09734	0.723198	16.6744	4.43764e-05	0.104218
chr10	81002954	Gng7	14708	1589	-	FALSE	FALSE	TRUE	TRUE	FALSE	FALSE	TRUE	FALSE	4.88217	0.682276	17.6525	2.65169e-05	0.100144			chr19	44705309	Pax2	18504	52085	+	FALSE	FALSE	FALSE	FALSE	FALSE	FALSE	FALSE	TRUE	-5.04504	-0.578801	16.6574	4.47757e-05	0.104218
chr1	133278280	Gm19461	100502933	8472	-	FALSE	FALSE	FALSE	FALSE	FALSE	FALSE	FALSE	TRUE	5.11398	0.0225113	17.6304	2.68267e-05	0.100144			chr4	92710593	Izumo3	69314	563372	-	FALSE	FALSE	FALSE	FALSE	FALSE	FALSE	FALSE	TRUE	-4.58665	0.686482	16.6456	4.50543e-05	0.104304
chr9	120204262	Mobp	17433	-54520	+	FALSE	FALSE	FALSE	FALSE	FALSE	FALSE	FALSE	TRUE	5.37833	-0.237497	17.6154	2.7039e-05	0.100144			chr17	87529356	Calm2	12314	82421	-	FALSE	FALSE	FALSE	FALSE	FALSE	FALSE	FALSE	TRUE	-4.66248	0.201505	16.6348	4.53126e-05	0.104304
chr4	135074306	Runx3	12399	46339	+	FALSE	FALSE	FALSE	FALSE	FALSE	FALSE	FALSE	TRUE	4.8069	0.513605	17.5662	2.77482e-05	0.100144			chr8	8711409	Arglu1	234023	20872	-	FALSE	FALSE	FALSE	FALSE	FALSE	FALSE	FALSE	TRUE	-4.76512	0.665442	16.6092	4.59272e-05	0.104304
chr2	142865054	Kif16b	16558	-36410	-	FALSE	FALSE	TRUE	TRUE	FALSE	FALSE	FALSE	FALSE	4.76698	1.0955	17.566	2.77503e-05	0.100144			chr16	30008650	4632428C04Rik	100043102	17	+	TRUE	FALSE	FALSE	FALSE	FALSE	FALSE	FALSE	FALSE	-4.43689	0.672914	16.5925	4.63334e-05	0.104304
chr16	77729303	Mir125b-2	723952	-83030	+	FALSE	FALSE	FALSE	FALSE	FALSE	FALSE	FALSE	TRUE	4.85195	0.825198	17.5605	2.78317e-05	0.100144			chr13	98394902	2310005E17Rik	70090	-40163	-	FALSE	FALSE	FALSE	FALSE	FALSE	FALSE	FALSE	TRUE	-4.57126	0.622556	16.5835	4.65538e-05	0.104304
chr1	57926710	Kctd18	51960	-42814	-	FALSE	FALSE	FALSE	FALSE	FALSE	FALSE	FALSE	TRUE	4.7879	0.892601	17.56	2.78388e-05	0.100144			chr2	26365662	Card9	332579	6103	-	FALSE	FALSE	FALSE	FALSE	FALSE	FALSE	FALSE	TRUE	-4.73777	-0.609468	16.5759	4.67414e-05	0.104304
chr12	53634132	Npas3	27386	-385455	+	FALSE	FALSE	TRUE	TRUE	FALSE	FALSE	FALSE	FALSE	4.54435	0.754845	17.5512	2.79667e-05	0.100144			chr8	68738932	Csgalnact1	234356	3786	-	FALSE	FALSE	FALSE	FALSE	FALSE	FALSE	TRUE	FALSE	-4.20686	-0.32556	16.5703	4.688e-05	0.104304
chr3	57470750	Tm4sf4	229302	-45340	+	FALSE	FALSE	FALSE	FALSE	FALSE	FALSE	FALSE	TRUE	4.60141	-0.0630831	17.5501	2.79831e-05	0.100144			chr16	91223453	Olig2	50913	2097	+	FALSE	FALSE	FALSE	FALSE	FALSE	FALSE	TRUE	FALSE	-4.55468	0.235692	16.5699	4.68894e-05	0.104304
chr3	87992051	Bcan	12032	-8305	-	FALSE	FALSE	TRUE	TRUE	FALSE	FALSE	FALSE	FALSE	2.99646	0.79681	17.547	2.80299e-05	0.100144			chr2	79023904	Ube2e3	22193	-154226	+	FALSE	FALSE	FALSE	FALSE	FALSE	FALSE	FALSE	TRUE	-4.62599	-0.175858	16.5671	4.6958e-05	0.104304
chr12	85816665	Erg28	58520	-8228	-	FALSE	FALSE	TRUE	TRUE	FALSE	FALSE	FALSE	FALSE	4.61906	0.694389	17.5405	2.81253e-05	0.100144			chr8	56537872	Cep44	382010	-12694	-	FALSE	FALSE	TRUE	TRUE	FALSE	FALSE	FALSE	FALSE	-4.72032	0.495065	16.5636	4.70447e-05	0.104304
chr12	104592467	Gsc	14836	119231	-	FALSE	FALSE	FALSE	FALSE	FALSE	FALSE	FALSE	TRUE	4.94343	0.0312327	17.5316	2.82576e-05	0.100144			chr17	46449930	Slc22a7	108114	11453	-	FALSE	FALSE	FALSE	FALSE	FALSE	FALSE	FALSE	TRUE	-4.43442	-0.173878	16.5616	4.70948e-05	0.104304
chr2	157838508	Vstm2l	277432	76145	+	FALSE	FALSE	FALSE	FALSE	FALSE	FALSE	FALSE	TRUE	4.84904	-0.150626	17.5045	2.86624e-05	0.100144			chr8	50829042	Gm2516	100039954	-460930	+	FALSE	FALSE	FALSE	FALSE	FALSE	FALSE	FALSE	TRUE	-4.71805	0.225275	16.5586	4.71686e-05	0.104304
chr2	77106740	Ccdc141	545428	-63895	-	FALSE	FALSE	TRUE	TRUE	FALSE	FALSE	FALSE	FALSE	4.89716	0.428121	17.4975	2.8768e-05	0.100144			chr12	84400811	Entpd5	12499	-123	-	FALSE	FALSE	TRUE	TRUE	FALSE	FALSE	TRUE	FALSE	-4.44204	0.139209	16.5454	4.74999e-05	0.104304
chr14	77577634	Gm6994	629678	70766	-	FALSE	FALSE	FALSE	FALSE	FALSE	FALSE	FALSE	TRUE	4.76479	-0.326499	17.4834	2.89825e-05	0.100144			chr8	62326391	Anxa10	26359	203198	-	FALSE	FALSE	FALSE	FALSE	FALSE	FALSE	FALSE	TRUE	-4.93719	0.567454	16.5318	4.7842e-05	0.104304
chr11	21993281	Otx1	18423	-8370	-	FALSE	FALSE	FALSE	FALSE	FALSE	FALSE	FALSE	TRUE	5.20348	-0.450944	17.4756	2.91025e-05	0.100144			chr14	118305040	Gm9376	668814	-37882	+	FALSE	FALSE	FALSE	FALSE	FALSE	FALSE	FALSE	TRUE	-4.75203	-0.156217	16.5277	4.79433e-05	0.104304
chr9	45806469	Cep164	214552	-22194	-	FALSE	FALSE	TRUE	TRUE	FALSE	FALSE	TRUE	FALSE	4.12079	0.368773	17.4686	2.92095e-05	0.100144			chr6	68981491	Rprl1	19783	-345683	-	FALSE	FALSE	FALSE	FALSE	FALSE	FALSE	FALSE	TRUE	-4.29231	1.11943	16.5237	4.80462e-05	0.104304
chr11	78704465	Nlk	18099	7040	-	FALSE	FALSE	FALSE	FALSE	FALSE	FALSE	FALSE	TRUE	4.73158	0.648553	17.4542	2.94306e-05	0.100144			chr4	127181364	Dlgap3	242667	-8484	+	FALSE	FALSE	TRUE	TRUE	FALSE	FALSE	FALSE	FALSE	-4.67672	-0.787451	16.5234	4.80543e-05	0.104304
chr16	50953853	1700116B05Rik	78639	-170444	+	FALSE	FALSE	FALSE	FALSE	FALSE	FALSE	FALSE	TRUE	4.9112	-0.0228593	17.426	2.98709e-05	0.100144			chr1	77995406	Pax3	18505	-201730	-	FALSE	FALSE	FALSE	FALSE	FALSE	FALSE	FALSE	TRUE	-4.42001	0.798564	16.5222	4.80837e-05	0.104304
chr1	51088748	Tmeff2	56363	-161225	+	FALSE	FALSE	TRUE	TRUE	FALSE	FALSE	FALSE	FALSE	5.02132	0.427274	17.3907	3.0431e-05	0.100144			chr16	69457304	4930428D20Rik	78110	-343077	-	FALSE	FALSE	FALSE	FALSE	FALSE	FALSE	FALSE	TRUE	-4.77252	-0.557119	16.5172	4.82097e-05	0.104334
chr15	96742969	Slc38a2	67760	43241	-	FALSE	FALSE	FALSE	FALSE	FALSE	FALSE	FALSE	TRUE	4.91757	-0.533969	17.3817	3.0576e-05	0.100144			chr6	136323683	Gm8994	668137	3856	+	FALSE	FALSE	FALSE	FALSE	FALSE	FALSE	TRUE	FALSE	-4.45852	-0.249467	16.5117	4.83513e-05	0.104397
chr1	130386320	Gm15674	102640368	36504	+	FALSE	FALSE	FALSE	FALSE	FALSE	FALSE	FALSE	TRUE	4.7988	0.133267	17.3723	3.07265e-05	0.100144			chr10	90740201	Anks1b	77531	89453	+	FALSE	FALSE	TRUE	TRUE	FALSE	FALSE	FALSE	FALSE	-4.53325	-0.0769875	16.471	4.94011e-05	0.105493
chr15	87254616	Fam19a5	106014	289683	+	FALSE	FALSE	FALSE	FALSE	FALSE	FALSE	FALSE	TRUE	5.19354	0.71334	17.3717	3.07374e-05	0.100144			chr5	86793203	Ythdc1	231386	11063	+	FALSE	FALSE	FALSE	FALSE	FALSE	FALSE	FALSE	TRUE	-4.81669	-0.14196	16.4648	4.95629e-05	0.105493
chr8	25788936	Lsm1	67207	-3345	+	FALSE	FALSE	TRUE	TRUE	FALSE	FALSE	FALSE	FALSE	4.50936	0.572154	17.3664	3.08219e-05	0.100144			chr18	75247818	2010010A06Rik	100503117	-49499	-	FALSE	FALSE	FALSE	FALSE	FALSE	FALSE	FALSE	TRUE	-4.93735	0.729016	16.4455	5.00697e-05	0.105493
chr2	20520355	Etl4	208618	-842	+	FALSE	FALSE	TRUE	TRUE	FALSE	FALSE	FALSE	FALSE	5.16776	0.0445809	17.3656	3.08356e-05	0.100144			chr7	107595409	Ppfibp2	19024	-358	+	FALSE	FALSE	TRUE	TRUE	FALSE	FALSE	FALSE	FALSE	-4.66754	0.311927	16.444	5.01088e-05	0.105493
chr5	61678190	G6pd2	14380	130653	+	FALSE	FALSE	FALSE	FALSE	FALSE	FALSE	FALSE	TRUE	4.61438	0.918629	17.3642	3.08583e-05	0.100144			chr17	23601804	Zscan10	332221	-978	+	FALSE	FALSE	TRUE	TRUE	FALSE	FALSE	TRUE	FALSE	-3.5943	-0.657029	16.4334	5.03899e-05	0.105504
chr1	86106608	Htr2b	15559	-5362	-	FALSE	FALSE	TRUE	TRUE	FALSE	FALSE	FALSE	FALSE	4.81941	0.171025	17.3413	3.12327e-05	0.100144			chr15	11950468	1700047G03Rik	73339	16594	+	FALSE	FALSE	FALSE	FALSE	FALSE	FALSE	FALSE	TRUE	-4.55529	-0.137929	16.4127	5.09422e-05	0.106284
chr6	115348111	Pparg	19016	12840	+	FALSE	FALSE	FALSE	FALSE	FALSE	FALSE	FALSE	TRUE	4.57365	0.496656	17.3396	3.12603e-05	0.100144			chr8	122260228	Zfpm1	22761	21913	+	FALSE	FALSE	FALSE	FALSE	FALSE	FALSE	FALSE	TRUE	-4.46724	0.0754713	16.3855	5.16792e-05	0.106434
chr11	115588603	Gga3	260302	-15313	-	FALSE	FALSE	TRUE	TRUE	FALSE	FALSE	FALSE	FALSE	5.22075	0.160135	17.32	3.15853e-05	0.100144			chr18	82933506	4930592I03Rik	75853	12946	-	FALSE	FALSE	FALSE	FALSE	FALSE	FALSE	FALSE	TRUE	-4.56212	-0.160018	16.3847	5.17004e-05	0.106434
chr7	110924101	Gm16336	100504184	-19116	+	FALSE	FALSE	FALSE	FALSE	FALSE	FALSE	FALSE	TRUE	4.97535	-0.34888	17.3127	3.17054e-05	0.100144			chr2	31090506	Fnbp1	14269	-5994	-	FALSE	FALSE	TRUE	TRUE	FALSE	FALSE	FALSE	FALSE	-4.24464	0.597476	16.3586	5.24174e-05	0.107194
chr2	84774994	Serping1	12258	-435	-	TRUE	FALSE	TRUE	TRUE	FALSE	FALSE	FALSE	FALSE	4.91647	0.694371	17.3037	3.18562e-05	0.100144			chr4	130257913	Serinc2	230779	-13521	-	FALSE	FALSE	TRUE	TRUE	FALSE	FALSE	FALSE	FALSE	-4.9173	-0.322068	16.3514	5.26171e-05	0.107285
chr2	48916609	Orc4	26428	-32658	-	FALSE	FALSE	TRUE	TRUE	FALSE	FALSE	FALSE	FALSE	4.89754	0.494676	17.2996	3.19246e-05	0.100144			chr15	84049816	Efcab6	77627	-15533	-	FALSE	FALSE	TRUE	TRUE	FALSE	FALSE	FALSE	FALSE	-5.04534	-0.181411	16.3472	5.27339e-05	0.107285
chr5	125783351	Tmem132b	208151	-250933	+	FALSE	TRUE	FALSE	TRUE	FALSE	FALSE	FALSE	FALSE	5.02392	-0.130974	17.281	3.22386e-05	0.100144			chr2	129802087	Stk35os1	654409	628	-	TRUE	FALSE	FALSE	FALSE	FALSE	FALSE	FALSE	FALSE	-4.91426	0.862173	16.3299	5.32177e-05	0.107285
chr16	11053998	Snn	20621	12300	+	FALSE	FALSE	FALSE	FALSE	FALSE	FALSE	FALSE	TRUE	4.99856	0.0588493	17.2723	3.23878e-05	0.100144			chr2	73056956	Sp3	20687	76510	-	FALSE	FALSE	FALSE	FALSE	FALSE	FALSE	FALSE	TRUE	-4.23799	0.367215	16.3119	5.37267e-05	0.10751
chr18	12210675	Npc1	18145	-25711	-	FALSE	FALSE	TRUE	TRUE	FALSE	FALSE	FALSE	FALSE	4.91042	0.931458	17.2689	3.24448e-05	0.100144			chr6	48597863	Repin1	58887	-3980	+	FALSE	TRUE	FALSE	TRUE	FALSE	FALSE	FALSE	FALSE	-4.71148	0.583557	16.3117	5.37299e-05	0.10751
chr5	41761901	Nkx3-2	12020	-2319	-	FALSE	TRUE	FALSE	TRUE	FALSE	FALSE	FALSE	FALSE	5.28541	-0.501971	17.2632	3.25427e-05	0.100144			chr12	82741976	Rgs6	50779	-124477	+	FALSE	FALSE	TRUE	TRUE	FALSE	FALSE	FALSE	FALSE	-4.55794	0.948324	16.2783	5.46863e-05	0.108403
chr10	34206604	Dse	212898	-631	-	FALSE	FALSE	TRUE	TRUE	FALSE	FALSE	FALSE	FALSE	4.73163	0.531968	17.258	3.26324e-05	0.100144			chr6	109047213	Edem1	192193	-218572	+	FALSE	FALSE	FALSE	FALSE	FALSE	FALSE	FALSE	TRUE	-4.6381	0.494088	16.2723	5.48606e-05	0.108403
chr9	31092829	St14	19143	-38970	-	FALSE	FALSE	TRUE	TRUE	FALSE	FALSE	FALSE	FALSE	4.88404	-0.0888776	17.2115	3.34409e-05	0.100144			chr7	29085906	Mir1963	100316710	2212	-	FALSE	FALSE	FALSE	FALSE	FALSE	FALSE	TRUE	FALSE	-4.77806	0.212269	16.2337	5.59878e-05	0.109448
chr5	75810269	Kdr	16542	-168186	-	FALSE	FALSE	FALSE	FALSE	FALSE	FALSE	FALSE	TRUE	4.89637	-0.555905	17.2055	3.35458e-05	0.100144			chr10	87494830	Ascl1	17172	1170	-	FALSE	FALSE	FALSE	FALSE	FALSE	FALSE	TRUE	FALSE	-4.35873	0.25681	16.2225	5.63204e-05	0.109448
chr8	45503576	Sorbs2	234214	4212	+	FALSE	FALSE	FALSE	FALSE	FALSE	FALSE	TRUE	FALSE	4.67499	0.845171	17.1755	3.40809e-05	0.10097			chr7	114208056	Copb1	70349	-46624	-	FALSE	FALSE	FALSE	FALSE	FALSE	FALSE	FALSE	TRUE	-4.45724	0.421961	16.2219	5.63377e-05	0.109448
chr2	72244465	Map3k20	65964	41172	+	FALSE	FALSE	FALSE	FALSE	FALSE	FALSE	FALSE	TRUE	5.24338	-0.153908	17.167	3.42339e-05	0.10097			chr5	137289201	Ache	11423	-947	+	FALSE	TRUE	TRUE	TRUE	TRUE	FALSE	TRUE	FALSE	-4.52174	0.690083	16.182	5.75394e-05	0.109602
chr14	51986172	Arhgef40	268739	-1339	+	FALSE	FALSE	TRUE	TRUE	FALSE	FALSE	TRUE	FALSE	4.26938	-0.486306	17.1667	3.42387e-05	0.10097			chr4	155858052	Tas1r3	83771	-5301	-	FALSE	FALSE	FALSE	FALSE	FALSE	FALSE	FALSE	TRUE	-4.71863	-0.498225	16.1779	5.7662e-05	0.109602
chr7	46246550	Otog	18419	-5563	+	FALSE	TRUE	FALSE	TRUE	FALSE	FALSE	FALSE	FALSE	4.80032	-0.144269	17.1623	3.43172e-05	0.10097			chr8	122786269	Acsf3	257633	-10783	+	FALSE	FALSE	TRUE	TRUE	FALSE	FALSE	FALSE	FALSE	-5.01118	-0.451771	16.1697	5.79128e-05	0.109602
chr1	190483537	Gm29678	433390	-79889	+	FALSE	FALSE	FALSE	FALSE	FALSE	FALSE	FALSE	TRUE	5.11626	-0.473804	17.1596	3.4366e-05	0.10097			chr8	95255274	Cngb1	333329	-51311	-	FALSE	FALSE	TRUE	TRUE	FALSE	FALSE	FALSE	FALSE	-4.54751	-0.281329	16.1572	5.82966e-05	0.109602
chr1	133237468	Plekha6	240753	8629	+	FALSE	FALSE	FALSE	FALSE	FALSE	FALSE	FALSE	TRUE	3.90094	-0.0320193	17.1466	3.46035e-05	0.101347			chr6	91482130	Tmem43	74122	-8423	+	FALSE	FALSE	TRUE	TRUE	FALSE	FALSE	FALSE	FALSE	-4.64343	0.237741	16.142	5.87676e-05	0.109602
chr16	87420291	Ltn1	78913	-12315	-	FALSE	TRUE	FALSE	TRUE	FALSE	FALSE	FALSE	FALSE	5.14347	-0.0268281	17.1277	3.49489e-05	0.101515			chr2	73037504	Sp3	20687	57058	-	FALSE	FALSE	FALSE	FALSE	FALSE	FALSE	FALSE	TRUE	-4.49992	0.0536795	16.1381	5.88875e-05	0.109602
chr17	45313012	Cdc5l	71702	-120695	-	FALSE	FALSE	FALSE	FALSE	FALSE	FALSE	FALSE	TRUE	4.86196	-0.229859	17.116	3.51641e-05	0.101515			chr10	122912958	Mirlet7i	387251	-72766	-	FALSE	FALSE	FALSE	FALSE	FALSE	FALSE	FALSE	TRUE	-4.62683	0.294728	16.1321	5.90744e-05	0.109602
chr9	44354193	Vps11	71732	-7477	-	FALSE	TRUE	FALSE	TRUE	FALSE	FALSE	FALSE	FALSE	4.62254	0.548152	17.1086	3.5302e-05	0.101515			chr10	70650879	D630013N20Rik	319646	-1046	-	FALSE	FALSE	TRUE	TRUE	FALSE	FALSE	FALSE	FALSE	-4.60057	-0.664063	16.1315	5.9094e-05	0.109602
chr4	148885648	Gm13205	108168987	-66674	-	FALSE	FALSE	FALSE	FALSE	FALSE	FALSE	FALSE	TRUE	5.10423	-0.270905	17.1078	3.53168e-05	0.101515			chr10	4986446	Syne1	64009	-82617	-	FALSE	FALSE	FALSE	FALSE	FALSE	FALSE	FALSE	TRUE	-4.64507	0.255318	16.1224	5.93775e-05	0.109602
chr5	91518646	Parm1	231440	-946	+	FALSE	FALSE	TRUE	TRUE	FALSE	FALSE	FALSE	FALSE	4.68339	0.201775	17.0647	3.61283e-05	0.102227			chr2	71150130	Cybrd1	73649	-32076	+	FALSE	FALSE	FALSE	FALSE	FALSE	FALSE	FALSE	TRUE	-5.10502	0.730524	16.12	5.94532e-05	0.109602
chr14	58724020	1700129C05Rik	67932	-418873	-	FALSE	FALSE	FALSE	FALSE	FALSE	FALSE	FALSE	TRUE	3.69711	0.358928	17.0626	3.6167e-05	0.102227			chr13	29016230	A330102I10Rik	77920	25	+	TRUE	FALSE	TRUE	TRUE	FALSE	FALSE	FALSE	FALSE	-4.50592	-0.166436	16.1161	5.95759e-05	0.109602
chr19	56177540	Habp2	226243	110372	+	FALSE	FALSE	FALSE	FALSE	FALSE	FALSE	FALSE	TRUE	4.9531	-0.542362	17.0568	3.62783e-05	0.102227			chr11	60657720	Llgl1	16897	41970	+	FALSE	FALSE	FALSE	FALSE	FALSE	FALSE	FALSE	TRUE	-4.54636	0.795649	16.107	5.98612e-05	0.109602
chr3	88140725	Mef2d	17261	1647	+	FALSE	FALSE	FALSE	FALSE	FALSE	FALSE	TRUE	FALSE	4.43365	0.743373	17.0468	3.64689e-05	0.102292			chr2	163669332	Pkig	18769	-10874	+	FALSE	FALSE	TRUE	TRUE	FALSE	FALSE	FALSE	FALSE	-4.42459	-0.0551996	16.0991	6.01122e-05	0.109602
chr8	88806420	Cyld	74256	-109392	+	FALSE	FALSE	FALSE	FALSE	FALSE	FALSE	FALSE	TRUE	5.25127	0.397581	17.0322	3.67505e-05	0.102772			chr1	147339526	Brinp3	215378	-841839	+	FALSE	FALSE	FALSE	FALSE	FALSE	FALSE	FALSE	TRUE	-4.76707	0.534332	16.0951	6.02387e-05	0.109602
chr3	95122689	Tmod4	50874	1825	+	FALSE	FALSE	FALSE	FALSE	FALSE	FALSE	TRUE	FALSE	4.55863	0.635015	17.008	3.72221e-05	0.103087			chr3	82540938	Npy2r	18167	-7147	-	FALSE	TRUE	FALSE	TRUE	FALSE	FALSE	FALSE	FALSE	-4.61608	0.466835	16.0852	6.05562e-05	0.109602
chr5	31559240	AI839979	100740	-12157	-	FALSE	FALSE	FALSE	FALSE	FALSE	FALSE	FALSE	TRUE	5.02129	-0.351589	16.9981	3.74164e-05	0.103087			chr1	29368488	Mir6342	102465174	53000	+	FALSE	FALSE	FALSE	FALSE	FALSE	FALSE	FALSE	TRUE	-4.82057	0.243826	16.0776	6.0799e-05	0.109602
chr15	8618164	Slc1a3	20512	-92643	-	FALSE	FALSE	FALSE	FALSE	FALSE	FALSE	FALSE	TRUE	4.69668	-0.0425381	16.9918	3.75423e-05	0.103087			chr11	61700627	Fam83g	69640	-16217	+	FALSE	FALSE	TRUE	TRUE	FALSE	FALSE	FALSE	FALSE	-3.85972	0.258528	16.0717	6.09889e-05	0.109602
chr9	53750636	Slc35f2	72022	20899	+	FALSE	FALSE	FALSE	FALSE	FALSE	FALSE	FALSE	TRUE	4.76847	-0.106034	16.9766	3.78433e-05	0.103087			chr11	67579787	Gas7	14457	6713	+	FALSE	FALSE	TRUE	TRUE	FALSE	FALSE	FALSE	FALSE	-4.74334	-0.381954	16.0674	6.11288e-05	0.109602
chr9	14845582	Gpr83	14608	14628	+	FALSE	FALSE	FALSE	FALSE	FALSE	FALSE	FALSE	TRUE	4.97672	0.371316	16.9761	3.78542e-05	0.103087			chr3	87997340	Bcan	12032	-3016	-	FALSE	TRUE	FALSE	TRUE	FALSE	FALSE	FALSE	FALSE	-4.6281	0.490293	16.0594	6.13854e-05	0.109602
chr17	14156162	Dact2	240025	-47669	-	FALSE	FALSE	FALSE	FALSE	FALSE	FALSE	FALSE	TRUE	4.57284	0.203551	16.9423	3.85333e-05	0.103087			chr9	62018909	Paqr5	74090	-7881	-	FALSE	FALSE	TRUE	TRUE	FALSE	FALSE	FALSE	FALSE	-4.89865	0.525983	16.0589	6.14011e-05	0.109602
chr1	8166754	Pcmtd1	319263	-1077834	+	FALSE	FALSE	FALSE	FALSE	FALSE	FALSE	FALSE	TRUE	4.56384	0.87632	16.9339	3.87052e-05	0.103087			chr3	51587316	Setd7	73251	26493	-	FALSE	FALSE	FALSE	FALSE	FALSE	FALSE	FALSE	TRUE	-4.77385	-0.325493	16.0569	6.14684e-05	0.109602
chr10	80171445	1600002K03Rik	69770	1499	+	FALSE	FALSE	FALSE	FALSE	FALSE	FALSE	TRUE	FALSE	4.97535	-0.640512	16.9293	3.87978e-05	0.103087			chr18	61323146	Mir378a	723889	-74754	-	FALSE	FALSE	FALSE	FALSE	FALSE	FALSE	FALSE	TRUE	-4.57625	0.418621	16.0321	6.22761e-05	0.109602
chr5	92941633	Shroom3	27428	-43640	+	FALSE	TRUE	FALSE	TRUE	FALSE	FALSE	FALSE	FALSE	4.88274	-0.488436	16.9121	3.91509e-05	0.103087			chr8	45295250	Klkb1	16621	415	-	TRUE	FALSE	TRUE	TRUE	FALSE	FALSE	FALSE	FALSE	-4.33726	0.350928	16.0293	6.23709e-05	0.109602
chr9	49441681	Ankk1	244859	14660	-	FALSE	FALSE	FALSE	FALSE	FALSE	FALSE	FALSE	TRUE	4.82205	-0.316126	16.9107	3.91803e-05	0.103087			chr12	87410330	Sptlc2	20773	21975	-	FALSE	FALSE	FALSE	FALSE	FALSE	FALSE	FALSE	TRUE	-4.53561	0.0468185	16.0292	6.23721e-05	0.109602
chr1	172617632	Fcrl6	677296	15081	-	FALSE	FALSE	FALSE	FALSE	FALSE	FALSE	FALSE	TRUE	4.60544	0.367002	16.8744	3.99358e-05	0.103087			chr12	55890170	Brms1l	52592	-53804	+	FALSE	FALSE	FALSE	FALSE	FALSE	FALSE	FALSE	TRUE	-3.72236	0.264063	16.0232	6.25698e-05	0.109602
chr8	71101065	Gm7827	665858	39304	+	FALSE	FALSE	FALSE	FALSE	FALSE	FALSE	FALSE	TRUE	4.88405	0.658284	16.8731	3.99644e-05	0.103087			chr4	67839577	Gm12911	102633975	-482384	-	FALSE	FALSE	FALSE	FALSE	FALSE	FALSE	FALSE	TRUE	-4.41213	0.768688	16.0217	6.26205e-05	0.109602
chr1	24247955	Col9a1	12839	-52752	+	FALSE	FALSE	TRUE	TRUE	FALSE	FALSE	FALSE	FALSE	4.81689	0.0440738	16.8661	4.01111e-05	0.103087			chr11	119294580	Eif4a3	192170	-5463	-	FALSE	TRUE	FALSE	TRUE	FALSE	FALSE	FALSE	FALSE	-5.54277	-0.405925	16.0213	6.26346e-05	0.109602
chr3	88420575	Slc25a44	229517	-4566	-	FALSE	TRUE	FALSE	TRUE	FALSE	FALSE	FALSE	FALSE	4.75223	-0.651536	16.8625	4.01869e-05	0.103087			chr9	119544163	Scn5a	20271	-18515	-	FALSE	FALSE	TRUE	TRUE	FALSE	FALSE	FALSE	FALSE	-4.47082	0.75938	16.0183	6.27333e-05	0.109602
chr11	80482689	Cdk5r1	12569	-5666	+	FALSE	FALSE	FALSE	FALSE	FALSE	FALSE	FALSE	TRUE	4.73453	0.700986	16.8521	4.04083e-05	0.103087			chr2	32701057	Fpgs	14287	6882	-	FALSE	FALSE	FALSE	FALSE	FALSE	FALSE	FALSE	TRUE	-4.61942	-0.0542182	16.0162	6.28028e-05	0.109602
chr19	29628879	Ermp1	226090	-19536	-	FALSE	FALSE	TRUE	TRUE	FALSE	FALSE	FALSE	FALSE	5.4365	-0.143607	16.8442	4.05774e-05	0.103087			chr7	27319734	Ltbp4	108075	-13914	-	FALSE	TRUE	FALSE	TRUE	FALSE	FALSE	FALSE	FALSE	-4.45985	0.282851	15.9758	6.41577e-05	0.110717
chr4	140881184	4930515B02Rik	75128	-8491	+	FALSE	FALSE	FALSE	FALSE	FALSE	FALSE	FALSE	TRUE	4.64003	-0.292863	16.8377	4.07157e-05	0.103087			chr17	38362157	Olfr136	258803	-26998	+	FALSE	FALSE	FALSE	FALSE	FALSE	FALSE	FALSE	TRUE	-5.06092	0.440787	15.969	6.43878e-05	0.110901
chr2	158898998	Dhx35	71715	-104191	+	FALSE	FALSE	FALSE	FALSE	FALSE	FALSE	FALSE	TRUE	3.64162	-0.262062	16.822	4.10551e-05	0.103087			chr8	39524014	Msr1	20288	-118664	-	FALSE	FALSE	FALSE	FALSE	FALSE	FALSE	FALSE	TRUE	-4.73715	0.290123	15.956	6.48329e-05	0.110901
chr8	116957441	Atmin	234776	-14048	+	FALSE	TRUE	FALSE	TRUE	FALSE	FALSE	FALSE	FALSE	4.46671	0.41941	16.8121	4.12692e-05	0.103087			chr6	143461671	4930579D09Rik	75904	-73837	-	FALSE	FALSE	FALSE	FALSE	FALSE	FALSE	FALSE	TRUE	-4.37719	0.348635	15.9425	6.5297e-05	0.111155
[truncated: 4,705 more rows]

## Sheet: Neurons_RRBS_DMCpGs_GO (8)
Term	Ont	N	Up	P.Up	Genes.Up				Term	Ont	N	Down	P.Down	Genes.Down
[truncated: 2,517 more rows]

[truncated: 20 more sheets: Neurons_RRBS_DMCpGs_KEGG (9), Glia_RRBS_DMCpGs_list (10), Glia_RRBS_DMCpGs_GO (11), Glia_RRBS_DMCpGs_KEGG (12), Neurons_RRBS_DMR_list (13), Neurons_RRBS_DMR_GO (14), Neurons_RRBS_DMR_KEGG (15), Glia_RRBS_DMR_list (16), Glia_RRBS_DMR_GO (17), Glia_RRBS_DMR_KEGG (18), Neurons_DMR+DGE_list (19), Glia_DMR+DGE_list (20), ExILH_Neurons_rnaseq_list (21) , ExILH_Neurons_rnaseq_GO (22), ExILH_Neurons_rnaseq_KEGG (23), ExILH_Glia_rnaseq_list (24), ExILH_Glia_rnaseq_GO (25), ExILH_Glia_rnaseq_KEGG (26), ILH_Neurons_rnaseq_list (27), ILH_Glia_rnaseq_list (28)]
